# Supplementary material for: Immune system modulation & virus transmission during parasitism identified by multi-species transcriptomics of a declining insect biocontrol system
Source: BMC Genomics. 2024 Mar 26;25:311. doi: 10.1186/s12864-024-10215-3 (PMC10964624; doi:10.1186/s12864-024-10215-3)
Supplement: Supplementary file 2 — Supplementary Material 2 [file 12864_2024_10215_MOESM2_ESM.xlsx]

## Sheet:  Supplementary Table 3
ASW Gene ID	Exon ID	DEXSeq log2FoldChange (Unparasitised/Parasitised)	DEXSeq adjusted P-value	BlastX annotation (UniProtKB/Swiss-prot database)	Pfam
TRINITY_DN10219_c0_g1	E010	-0.579063	0.0125872
TRINITY_DN10219_c0_g1	E007	-0.76016	0.0221149
TRINITY_DN10219_c0_g1	E003	1.16116	0.0265808
TRINITY_DN10219_c0_g1	E013	-0.611575	0.031758
TRINITY_DN10219_c0_g1	E009	-0.435947	0.0377413
TRINITY_DN10219_c0_g2	E002	1.98003	0.0173188
TRINITY_DN10268_c0_g1	E003	-1.76998	0.0356228
TRINITY_DN10318_c0_g1	E001	-0.800646	0.0175565		PF07679.16^I-set^Immunoglobulin I-set domain^141-241^E:9.5e-06
TRINITY_DN105_c0_g1	E003	1.51466	1.76E-07
TRINITY_DN105_c0_g1	E004	1.50389	2.11E-07
TRINITY_DN105_c0_g1	E007	1.56495	6.08E-07
TRINITY_DN105_c0_g1	E014	-0.926894	0.000314156
TRINITY_DN1066_c0_g1	E028	2.47374	0.0371684
TRINITY_DN1066_c0_g1	E027	2.41565	0.0397381
TRINITY_DN1105_c1_g1	E006	-2.00928	0.00753226	DNAT_DROME^DNAT_DROME^Q:122-754,H:57-265^38.318%ID^E:1.53e-40^RecName: Full=Dopamine N-acetyltransferase {ECO:0000312|EMBL:AAF47172.1};^Eukaryota; Metazoa; Ecdysozoa; Arthropoda; Hexapoda; Insecta; Pterygota; Neoptera; Holometabola; Diptera; Brachycera; Muscomorpha; Ephydroidea; Drosophilidae; Drosophila; Sophophora	PF00583.25^Acetyltransf_1^Acetyltransferase (GNAT) family^65-191^E:2.8e-05
TRINITY_DN1124_c2_g1	E014	-0.271815	0.0226481	RTBS_DROME^RTBS_DROME^Q:520-1986,H:332-838^24.478%ID^E:2.03e-32^RecName: Full=Probable RNA-directed DNA polymerase from transposon BS;^Eukaryota; Metazoa; Ecdysozoa; Arthropoda; Hexapoda; Insecta; Pterygota; Neoptera; Holometabola; Diptera; Brachycera; Muscomorpha; Ephydroidea; Drosophilidae; Drosophila; Sophophora	PF00078.27^RVT_1^Reverse transcriptase (RNA-dependent DNA polymerase)^336-587^E:5.2e-34
TRINITY_DN11321_c3_g1	E008	-1.01899	0.02156
TRINITY_DN113_c1_g1	E002	-0.253068	0.0300228	T179A_HUMAN^T179A_HUMAN^Q:109-783,H:1-230^31.915%ID^E:1.79e-30^RecName: Full=Transmembrane protein 179;^Eukaryota; Metazoa; Chordata; Craniata; Vertebrata; Euteleostomi; Mammalia; Eutheria; Euarchontoglires; Primates; Haplorrhini; Catarrhini; Hominidae; Homo
TRINITY_DN12229_c0_g1	E002	0.788872	0.00175125	POMT2_DROPS^POMT2_DROPS^Q:227-2266,H:39-749^64.673%ID^E:0^RecName: Full=Protein O-mannosyl-transferase 2;^Eukaryota; Metazoa; Ecdysozoa; Arthropoda; Hexapoda; Insecta; Pterygota; Neoptera; Holometabola; Diptera; Brachycera; Muscomorpha; Ephydroidea; Drosophilidae; Drosophila; Sophophora	PF02366.18^PMT^Dolichyl-phosphate-mannose-protein mannosyltransferase^20-262^E:3.6e-77`PF02815.19^MIR^MIR domain^310-466^E:2.3e-23`PF16192.5^PMT_4TMC^C-terminal four TMM region of protein-O-mannosyltransferase^488-692^E:3.3e-60
TRINITY_DN12229_c0_g1	E015	-0.786084	0.0238666	POMT2_DROPS^POMT2_DROPS^Q:227-2266,H:39-749^64.673%ID^E:0^RecName: Full=Protein O-mannosyl-transferase 2;^Eukaryota; Metazoa; Ecdysozoa; Arthropoda; Hexapoda; Insecta; Pterygota; Neoptera; Holometabola; Diptera; Brachycera; Muscomorpha; Ephydroidea; Drosophilidae; Drosophila; Sophophora	PF02366.18^PMT^Dolichyl-phosphate-mannose-protein mannosyltransferase^20-262^E:3.6e-77`PF02815.19^MIR^MIR domain^310-466^E:2.3e-23`PF16192.5^PMT_4TMC^C-terminal four TMM region of protein-O-mannosyltransferase^488-692^E:3.3e-60
TRINITY_DN123_c2_g1	E022	2.16292	0.0307779
TRINITY_DN1298_c0_g2	E005	0.804928	0.0392553
TRINITY_DN129_c1_g2	E005	1.53905	0.0307626	PCP_BOVIN^PCP_BOVIN^Q:313-1659,H:50-494^45.695%ID^E:6.49e-143^RecName: Full=Lysosomal Pro-X carboxypeptidase;^Eukaryota; Metazoa; Chordata; Craniata; Vertebrata; Euteleostomi; Mammalia; Eutheria; Laurasiatheria; Artiodactyla; Ruminantia; Pecora; Bovidae; Bovinae; Bos	PF05577.12^Peptidase_S28^Serine carboxypeptidase S28^29-453^E:1.6e-94
TRINITY_DN12_c2_g1	E006	1.90701	0.0271527		PF00021.21^UPAR_LY6^u-PAR/Ly-6 domain^23-101^E:0.0019
TRINITY_DN1306_c0_g1	E003	-0.390695	0.0446986	SNAK_DROME^SNAK_DROME^Q:792-1541,H:182-429^45.098%ID^E:3.43e-61^RecName: Full=Serine protease snake;^Eukaryota; Metazoa; Ecdysozoa; Arthropoda; Hexapoda; Insecta; Pterygota; Neoptera; Holometabola; Diptera; Brachycera; Muscomorpha; Ephydroidea; Drosophilidae; Drosophila; Sophophora	PF00089.26^Trypsin^Trypsin^185-428^E:6.6e-59
TRINITY_DN1359_c2_g1	E002	-1.16327	0.000620094
TRINITY_DN1359_c2_g1	E012	1.19545	0.00492702
TRINITY_DN1380_c0_g1	E001	0.611312	0.00194983	ASM_BOVIN^ASM_BOVIN^Q:542-2128,H:83-606^44.151%ID^E:1.81e-149^RecName: Full=Sphingomyelin phosphodiesterase;^Eukaryota; Metazoa; Chordata; Craniata; Vertebrata; Euteleostomi; Mammalia; Eutheria; Laurasiatheria; Artiodactyla; Ruminantia; Pecora; Bovidae; Bovinae; Bos	PF00149.28^Metallophos^Calcineurin-like phosphoesterase^232-497^E:2e-20
TRINITY_DN1380_c0_g1	E004	0.477625	0.0206527	ASM_BOVIN^ASM_BOVIN^Q:542-2128,H:83-606^44.151%ID^E:1.81e-149^RecName: Full=Sphingomyelin phosphodiesterase;^Eukaryota; Metazoa; Chordata; Craniata; Vertebrata; Euteleostomi; Mammalia; Eutheria; Laurasiatheria; Artiodactyla; Ruminantia; Pecora; Bovidae; Bovinae; Bos	PF00149.28^Metallophos^Calcineurin-like phosphoesterase^232-497^E:2e-20
TRINITY_DN1380_c0_g1	E005	-0.169149	0.0482287	ASM_BOVIN^ASM_BOVIN^Q:542-2128,H:83-606^44.151%ID^E:1.81e-149^RecName: Full=Sphingomyelin phosphodiesterase;^Eukaryota; Metazoa; Chordata; Craniata; Vertebrata; Euteleostomi; Mammalia; Eutheria; Laurasiatheria; Artiodactyla; Ruminantia; Pecora; Bovidae; Bovinae; Bos	PF00149.28^Metallophos^Calcineurin-like phosphoesterase^232-497^E:2e-20
TRINITY_DN1409_c0_g1	E002	-0.318149	0.00130845		PF01091.18^PTN_MK_C^PTN/MK heparin-binding protein family, C-terminal domain^42-86^E:1.6e-13`PF01091.18^PTN_MK_C^PTN/MK heparin-binding protein family, C-terminal domain^87-142^E:7.7e-14
TRINITY_DN14107_c0_g1	E038	-0.686859	0.0284457
TRINITY_DN14234_c0_g1	E011	1.28493	0.00763159	NS1BP_HUMAN^NS1BP_HUMAN^Q:354-2282,H:7-636^36.89%ID^E:6.28e-132^RecName: Full=Influenza virus NS1A-binding protein;^Eukaryota; Metazoa; Chordata; Craniata; Vertebrata; Euteleostomi; Mammalia; Eutheria; Euarchontoglires; Primates; Haplorrhini; Catarrhini; Hominidae; Homo`NS1BP_HUMAN^NS1BP_HUMAN^Q:1716-2324,H:351-552^34.466%ID^E:2.13e-27^RecName: Full=Influenza virus NS1A-binding protein;^Eukaryota…	PF00651.31^BTB^BTB/POZ domain^53-166^E:7.7e-22`PF01344.25^Kelch_1^Kelch motif^405-449^E:4.8e-11`PF01344.25^Kelch_1^Kelch motif^452-496^E:8.5e-13`PF01344.25^Kelch_1^Kelch motif^498-543^E:4.2e-12`PF01344.25^Kelch_1^Kelch motif^546-584^E:3.8e-13`PF13418.6^Kelch_4^Galactose oxidase, central domain^551-584^E:0.00051`PF13415.6^Kelch_3^Galactose oxidase, central domain^556-600^E:8.4e-05`PF01344.25^Kelch…
TRINITY_DN1484_c0_g1	E002	0.402952	0.00743993	F26_LITCT^F26_LITCT^Q:727-2034,H:39-470^41.419%ID^E:1.22e-113^RecName: Full=6-phosphofructo-2-kinase/fructose-2,6-bisphosphatase;^Eukaryota; Metazoa; Chordata; Craniata; Vertebrata; Euteleostomi; Amphibia; Batrachia; Anura; Neobatrachia; Ranoidea; Ranidae; Rana; Aquarana	PF01591.18^6PF2K^6-phosphofructo-2-kinase^67-274^E:1.3e-44`PF13671.6^AAA_33^AAA domain^70-200^E:3.7e-09`PF08433.10^KTI12^Chromatin associated protein KTI12^70-249^E:2.4e-05`PF00300.22^His_Phos_1^Histidine phosphatase superfamily (branch 1)^285-467^E:2.2e-36
TRINITY_DN1486_c0_g1	E002	0.677497	0.0299115	CHKB_HUMAN^CHKB_HUMAN^Q:401-1438,H:53-390^46.479%ID^E:3.01e-94^RecName: Full=Choline/ethanolamine kinase;^Eukaryota; Metazoa; Chordata; Craniata; Vertebrata; Euteleostomi; Mammalia; Eutheria; Euarchontoglires; Primates; Haplorrhini; Catarrhini; Hominidae; Homo	PF01633.20^Choline_kinase^Choline/ethanolamine kinase^75-295^E:1.2e-70`PF01636.23^APH^Phosphotransferase enzyme family^126-275^E:5.3e-11
TRINITY_DN1496_c0_g1	E004	1.38422	0.00247392	UN13B_DROME^UN13B_DROME^Q:433-3924,H:3-1153^45.695%ID^E:0^RecName: Full=Protein unc-13 homolog 4B {ECO:0000305|PubMed:27323327};^Eukaryota; Metazoa; Ecdysozoa; Arthropoda; Hexapoda; Insecta; Pterygota; Neoptera; Holometabola; Diptera; Brachycera; Muscomorpha; Ephydroidea; Drosophilidae; Drosophila; Sophophora	PF00168.30^C2^C2 domain^189-324^E:4.4e-18`PF00168.30^C2^C2 domain^1018-1122^E:1.9e-13
TRINITY_DN1521_c0_g1	E005	0.725741	0.00611651	TTC7B_HUMAN^TTC7B_HUMAN^Q:228-2684,H:4-840^36.631%ID^E:3.28e-149^RecName: Full=Tetratricopeptide repeat protein 7B;^Eukaryota; Metazoa; Chordata; Craniata; Vertebrata; Euteleostomi; Mammalia; Eutheria; Euarchontoglires; Primates; Haplorrhini; Catarrhini; Hominidae; Homo	PF13181.6^TPR_8^Tetratricopeptide repeat^391-418^E:0.078`PF13181.6^TPR_8^Tetratricopeptide repeat^749-781^E:0.088`PF13181.6^TPR_8^Tetratricopeptide repeat^784-812^E:0.012
TRINITY_DN1605_c1_g1	E010	-0.903621	0.00867743	GPDM_BOVIN^GPDM_BOVIN^Q:265-2328,H:43-727^61.994%ID^E:0^RecName: Full=Glycerol-3-phosphate dehydrogenase, mitochondrial;^Eukaryota; Metazoa; Chordata; Craniata; Vertebrata; Euteleostomi; Mammalia; Eutheria; Laurasiatheria; Artiodactyla; Ruminantia; Pecora; Bovidae; Bovinae; Bos	PF01266.24^DAO^FAD dependent oxidoreductase^66-433^E:1.4e-54`PF00890.24^FAD_binding_2^FAD binding domain^66-296^E:7.1e-07`PF01134.22^GIDA^Glucose inhibited division protein A^66-134^E:0.00033`PF16901.5^DAO_C^C-terminal domain of alpha-glycerophosphate oxidase^458-584^E:7.3e-40`PF13499.6^EF-hand_7^EF-hand domain pair^622-685^E:5.5e-11`PF13833.6^EF-hand_8^EF-hand domain pair^651-684^E:0.0034
TRINITY_DN1605_c1_g1	E011	0.686462	0.0284457	GPDM_BOVIN^GPDM_BOVIN^Q:265-2328,H:43-727^61.994%ID^E:0^RecName: Full=Glycerol-3-phosphate dehydrogenase, mitochondrial;^Eukaryota; Metazoa; Chordata; Craniata; Vertebrata; Euteleostomi; Mammalia; Eutheria; Laurasiatheria; Artiodactyla; Ruminantia; Pecora; Bovidae; Bovinae; Bos	PF01266.24^DAO^FAD dependent oxidoreductase^66-433^E:1.4e-54`PF00890.24^FAD_binding_2^FAD binding domain^66-296^E:7.1e-07`PF01134.22^GIDA^Glucose inhibited division protein A^66-134^E:0.00033`PF16901.5^DAO_C^C-terminal domain of alpha-glycerophosphate oxidase^458-584^E:7.3e-40`PF13499.6^EF-hand_7^EF-hand domain pair^622-685^E:5.5e-11`PF13833.6^EF-hand_8^EF-hand domain pair^651-684^E:0.0034
TRINITY_DN1644_c0_g1	E021	-1.11445	0.00395693	SDR1_AEDAE^SDR1_AEDAE^Q:409-1011,H:1-199^45.854%ID^E:1.52e-49^RecName: Full=Farnesol dehydrogenase {ECO:0000305};^Eukaryota; Metazoa; Ecdysozoa; Arthropoda; Hexapoda; Insecta; Pterygota; Neoptera; Holometabola; Diptera; Nematocera; Culicoidea; Culicidae; Culicinae; Aedini; Aedes; Stegomyia	PF00106.25^adh_short^short chain dehydrogenase^7-202^E:4.4e-47`PF08659.10^KR^KR domain^10-175^E:1e-09`PF13561.6^adh_short_C2^Enoyl-(Acyl carrier protein) reductase^13-186^E:1.6e-31
TRINITY_DN1644_c0_g1	E036	-0.671156	0.00401937	SDR1_AEDAE^SDR1_AEDAE^Q:409-1011,H:1-199^45.854%ID^E:1.52e-49^RecName: Full=Farnesol dehydrogenase {ECO:0000305};^Eukaryota; Metazoa; Ecdysozoa; Arthropoda; Hexapoda; Insecta; Pterygota; Neoptera; Holometabola; Diptera; Nematocera; Culicoidea; Culicidae; Culicinae; Aedini; Aedes; Stegomyia	PF00106.25^adh_short^short chain dehydrogenase^7-202^E:4.4e-47`PF08659.10^KR^KR domain^10-175^E:1e-09`PF13561.6^adh_short_C2^Enoyl-(Acyl carrier protein) reductase^13-186^E:1.6e-31
TRINITY_DN1644_c0_g1	E024	-1.81964	0.00520872	SDR1_AEDAE^SDR1_AEDAE^Q:409-1011,H:1-199^45.854%ID^E:1.52e-49^RecName: Full=Farnesol dehydrogenase {ECO:0000305};^Eukaryota; Metazoa; Ecdysozoa; Arthropoda; Hexapoda; Insecta; Pterygota; Neoptera; Holometabola; Diptera; Nematocera; Culicoidea; Culicidae; Culicinae; Aedini; Aedes; Stegomyia	PF00106.25^adh_short^short chain dehydrogenase^7-202^E:4.4e-47`PF08659.10^KR^KR domain^10-175^E:1e-09`PF13561.6^adh_short_C2^Enoyl-(Acyl carrier protein) reductase^13-186^E:1.6e-31
TRINITY_DN1644_c0_g1	E020	0.184692	0.0105654	SDR1_AEDAE^SDR1_AEDAE^Q:409-1011,H:1-199^45.854%ID^E:1.52e-49^RecName: Full=Farnesol dehydrogenase {ECO:0000305};^Eukaryota; Metazoa; Ecdysozoa; Arthropoda; Hexapoda; Insecta; Pterygota; Neoptera; Holometabola; Diptera; Nematocera; Culicoidea; Culicidae; Culicinae; Aedini; Aedes; Stegomyia	PF00106.25^adh_short^short chain dehydrogenase^7-202^E:4.4e-47`PF08659.10^KR^KR domain^10-175^E:1e-09`PF13561.6^adh_short_C2^Enoyl-(Acyl carrier protein) reductase^13-186^E:1.6e-31
TRINITY_DN1644_c0_g1	E026	0.182811	0.0108412	SDR1_AEDAE^SDR1_AEDAE^Q:409-1011,H:1-199^45.854%ID^E:1.52e-49^RecName: Full=Farnesol dehydrogenase {ECO:0000305};^Eukaryota; Metazoa; Ecdysozoa; Arthropoda; Hexapoda; Insecta; Pterygota; Neoptera; Holometabola; Diptera; Nematocera; Culicoidea; Culicidae; Culicinae; Aedini; Aedes; Stegomyia	PF00106.25^adh_short^short chain dehydrogenase^7-202^E:4.4e-47`PF08659.10^KR^KR domain^10-175^E:1e-09`PF13561.6^adh_short_C2^Enoyl-(Acyl carrier protein) reductase^13-186^E:1.6e-31
TRINITY_DN1644_c0_g1	E002	-1.9141	0.0221149	SDR1_AEDAE^SDR1_AEDAE^Q:409-1011,H:1-199^45.854%ID^E:1.52e-49^RecName: Full=Farnesol dehydrogenase {ECO:0000305};^Eukaryota; Metazoa; Ecdysozoa; Arthropoda; Hexapoda; Insecta; Pterygota; Neoptera; Holometabola; Diptera; Nematocera; Culicoidea; Culicidae; Culicinae; Aedini; Aedes; Stegomyia	PF00106.25^adh_short^short chain dehydrogenase^7-202^E:4.4e-47`PF08659.10^KR^KR domain^10-175^E:1e-09`PF13561.6^adh_short_C2^Enoyl-(Acyl carrier protein) reductase^13-186^E:1.6e-31
TRINITY_DN1644_c0_g1	E040	-1.18986	0.0324515	SDR1_AEDAE^SDR1_AEDAE^Q:409-1011,H:1-199^45.854%ID^E:1.52e-49^RecName: Full=Farnesol dehydrogenase {ECO:0000305};^Eukaryota; Metazoa; Ecdysozoa; Arthropoda; Hexapoda; Insecta; Pterygota; Neoptera; Holometabola; Diptera; Nematocera; Culicoidea; Culicidae; Culicinae; Aedini; Aedes; Stegomyia	PF00106.25^adh_short^short chain dehydrogenase^7-202^E:4.4e-47`PF08659.10^KR^KR domain^10-175^E:1e-09`PF13561.6^adh_short_C2^Enoyl-(Acyl carrier protein) reductase^13-186^E:1.6e-31
TRINITY_DN1644_c0_g1	E039	-1.48887	0.0458234	SDR1_AEDAE^SDR1_AEDAE^Q:409-1011,H:1-199^45.854%ID^E:1.52e-49^RecName: Full=Farnesol dehydrogenase {ECO:0000305};^Eukaryota; Metazoa; Ecdysozoa; Arthropoda; Hexapoda; Insecta; Pterygota; Neoptera; Holometabola; Diptera; Nematocera; Culicoidea; Culicidae; Culicinae; Aedini; Aedes; Stegomyia	PF00106.25^adh_short^short chain dehydrogenase^7-202^E:4.4e-47`PF08659.10^KR^KR domain^10-175^E:1e-09`PF13561.6^adh_short_C2^Enoyl-(Acyl carrier protein) reductase^13-186^E:1.6e-31
TRINITY_DN1644_c0_g1	E030	-0.612617	0.046966	SDR1_AEDAE^SDR1_AEDAE^Q:409-1011,H:1-199^45.854%ID^E:1.52e-49^RecName: Full=Farnesol dehydrogenase {ECO:0000305};^Eukaryota; Metazoa; Ecdysozoa; Arthropoda; Hexapoda; Insecta; Pterygota; Neoptera; Holometabola; Diptera; Nematocera; Culicoidea; Culicidae; Culicinae; Aedini; Aedes; Stegomyia	PF00106.25^adh_short^short chain dehydrogenase^7-202^E:4.4e-47`PF08659.10^KR^KR domain^10-175^E:1e-09`PF13561.6^adh_short_C2^Enoyl-(Acyl carrier protein) reductase^13-186^E:1.6e-31
TRINITY_DN16486_c0_g1	E031	-1.65823	0.0118064
TRINITY_DN1654_c3_g1	E001	0.262949	0.0458972
TRINITY_DN1671_c0_g1	E084	-0.744138	0.0498625
TRINITY_DN167_c2_g1	E018	0.378181	0.0213457
TRINITY_DN167_c4_g1	E008	0.453448	0.0458795
TRINITY_DN1694_c0_g1	E013	-0.859571	0.0148359	SNAK_DROME^SNAK_DROME^Q:174-1271,H:87-432^33.602%ID^E:4.85e-57^RecName: Full=Serine protease snake;^Eukaryota; Metazoa; Ecdysozoa; Arthropoda; Hexapoda; Insecta; Pterygota; Neoptera; Holometabola; Diptera; Brachycera; Muscomorpha; Ephydroidea; Drosophilidae; Drosophila; Sophophora	PF00089.26^Trypsin^Trypsin^139-382^E:1.2e-53
TRINITY_DN1694_c0_g1	E014	-0.468966	0.0299115	SNAK_DROME^SNAK_DROME^Q:174-1271,H:87-432^33.602%ID^E:4.85e-57^RecName: Full=Serine protease snake;^Eukaryota; Metazoa; Ecdysozoa; Arthropoda; Hexapoda; Insecta; Pterygota; Neoptera; Holometabola; Diptera; Brachycera; Muscomorpha; Ephydroidea; Drosophilidae; Drosophila; Sophophora	PF00089.26^Trypsin^Trypsin^139-382^E:1.2e-53
TRINITY_DN1694_c0_g1	E007	-0.368906	0.0337717	SNAK_DROME^SNAK_DROME^Q:174-1271,H:87-432^33.602%ID^E:4.85e-57^RecName: Full=Serine protease snake;^Eukaryota; Metazoa; Ecdysozoa; Arthropoda; Hexapoda; Insecta; Pterygota; Neoptera; Holometabola; Diptera; Brachycera; Muscomorpha; Ephydroidea; Drosophilidae; Drosophila; Sophophora	PF00089.26^Trypsin^Trypsin^139-382^E:1.2e-53
TRINITY_DN169_c2_g1	E010	0.5301	0.0371684	CP6K1_BLAGE^CP6K1_BLAGE^Q:222-1625,H:27-517^40.365%ID^E:5.67e-121^RecName: Full=Cytochrome P450 6k1;^Eukaryota; Metazoa; Ecdysozoa; Arthropoda; Hexapoda; Insecta; Pterygota; Neoptera; Polyneoptera; Dictyoptera; Blattodea; Blaberoidea; Ectobiidae; Blattellinae; Blattella	PF00067.22^p450^Cytochrome P450^40-482^E:2.4e-92
TRINITY_DN1751_c0_g2	E013	-0.116817	0.00079297	COLE_ZOPAT^COLE_ZOPAT^Q:418-603,H:12-73^59.677%ID^E:3.56e-19^RecName: Full=Coleoptericin;^Eukaryota; Metazoa; Ecdysozoa; Arthropoda; Hexapoda; Insecta; Pterygota; Neoptera; Holometabola; Coleoptera; Polyphaga; Cucujiformia; Tenebrionidae; Zophobas	PF06286.11^Coleoptericin^Coleoptericin^51-137^E:6.4e-06
TRINITY_DN1803_c0_g1	E004	1.60595	0.0271527	CHIA_BOVIN^CHIA_BOVIN^Q:290-1273,H:37-387^36.08%ID^E:4.54e-57^RecName: Full=Acidic mammalian chitinase;^Eukaryota; Metazoa; Chordata; Craniata; Vertebrata; Euteleostomi; Mammalia; Eutheria; Laurasiatheria; Artiodactyla; Ruminantia; Pecora; Bovidae; Bovinae; Bos	PF00704.28^Glyco_hydro_18^Glycosyl hydrolases family 18^27-338^E:4.9e-71
TRINITY_DN1803_c0_g1	E007	-1.1081	0.0323339	CHIA_BOVIN^CHIA_BOVIN^Q:290-1273,H:37-387^36.08%ID^E:4.54e-57^RecName: Full=Acidic mammalian chitinase;^Eukaryota; Metazoa; Chordata; Craniata; Vertebrata; Euteleostomi; Mammalia; Eutheria; Laurasiatheria; Artiodactyla; Ruminantia; Pecora; Bovidae; Bovinae; Bos	PF00704.28^Glyco_hydro_18^Glycosyl hydrolases family 18^27-338^E:4.9e-71
TRINITY_DN18123_c0_g1	E014	-0.249125	0.0213541	DHTK1_HUMAN^DHTK1_HUMAN^Q:239-2989,H:22-918^52.592%ID^E:0^RecName: Full=Probable 2-oxoglutarate dehydrogenase E1 component DHKTD1, mitochondrial;^Eukaryota; Metazoa; Chordata; Craniata; Vertebrata; Euteleostomi; Mammalia; Eutheria; Euarchontoglires; Primates; Haplorrhini; Catarrhini; Hominidae; Homo	PF00676.20^E1_dh^Dehydrogenase E1 component^221-507^E:6.6e-42
TRINITY_DN18138_c0_g1	E002	0.649111	0.0114246
TRINITY_DN1857_c0_g1	E004	-0.326267	0.0337717	BSCL2_DROME^BSCL2_DROME^Q:356-1177,H:9-276^44.161%ID^E:1.21e-79^RecName: Full=Seipin {ECO:0000303|PubMed:21533227};^Eukaryota; Metazoa; Ecdysozoa; Arthropoda; Hexapoda; Insecta; Pterygota; Neoptera; Holometabola; Diptera; Brachycera; Muscomorpha; Ephydroidea; Drosophilidae; Drosophila; Sophophora	PF06775.14^Seipin^Putative adipose-regulatory protein (Seipin)^66-269^E:2.3e-60
TRINITY_DN1863_c0_g1	E004	-0.00539211	0.00732231	G6PD_CERCA^G6PD_CERCA^Q:131-1612,H:24-520^57.143%ID^E:0^RecName: Full=Glucose-6-phosphate 1-dehydrogenase;^Eukaryota; Metazoa; Ecdysozoa; Arthropoda; Hexapoda; Insecta; Pterygota; Neoptera; Holometabola; Diptera; Brachycera; Muscomorpha; Tephritoidea; Tephritidae; Ceratitis; Ceratitis	PF00479.22^G6PD_N^Glucose-6-phosphate dehydrogenase, NAD binding domain^44-219^E:3.3e-50`PF02781.16^G6PD_C^Glucose-6-phosphate dehydrogenase, C-terminal domain^222-509^E:3.6e-102
TRINITY_DN1905_c0_g1	E013	2.87066	0.00806331	CP6K1_BLAGE^CP6K1_BLAGE^Q:120-1541,H:25-517^39.879%ID^E:7.08e-127^RecName: Full=Cytochrome P450 6k1;^Eukaryota; Metazoa; Ecdysozoa; Arthropoda; Hexapoda; Insecta; Pterygota; Neoptera; Polyneoptera; Dictyoptera; Blattodea; Blaberoidea; Ectobiidae; Blattellinae; Blattella	PF00067.22^p450^Cytochrome P450^40-485^E:1.2e-99
TRINITY_DN1906_c0_g1	E002	1.1071	0.0451294
TRINITY_DN1908_c0_g1	E002	0.542947	0.000467494	DJ1B_DROME^DJ1B_DROME^Q:145-708,H:1-186^61.376%ID^E:2.23e-71^RecName: Full=Protein dj-1beta {ECO:0000305};^Eukaryota; Metazoa; Ecdysozoa; Arthropoda; Hexapoda; Insecta; Pterygota; Neoptera; Holometabola; Diptera; Brachycera; Muscomorpha; Ephydroidea; Drosophilidae; Drosophila; Sophophora	PF01965.24^DJ-1_PfpI^DJ-1/PfpI family^51-217^E:4.9e-49
TRINITY_DN1908_c0_g1	E003	-0.154893	0.00354411	DJ1B_DROME^DJ1B_DROME^Q:145-708,H:1-186^61.376%ID^E:2.23e-71^RecName: Full=Protein dj-1beta {ECO:0000305};^Eukaryota; Metazoa; Ecdysozoa; Arthropoda; Hexapoda; Insecta; Pterygota; Neoptera; Holometabola; Diptera; Brachycera; Muscomorpha; Ephydroidea; Drosophilidae; Drosophila; Sophophora	PF01965.24^DJ-1_PfpI^DJ-1/PfpI family^51-217^E:4.9e-49
TRINITY_DN1908_c0_g1	E009	-0.244761	0.0373609	DJ1B_DROME^DJ1B_DROME^Q:145-708,H:1-186^61.376%ID^E:2.23e-71^RecName: Full=Protein dj-1beta {ECO:0000305};^Eukaryota; Metazoa; Ecdysozoa; Arthropoda; Hexapoda; Insecta; Pterygota; Neoptera; Holometabola; Diptera; Brachycera; Muscomorpha; Ephydroidea; Drosophilidae; Drosophila; Sophophora	PF01965.24^DJ-1_PfpI^DJ-1/PfpI family^51-217^E:4.9e-49
TRINITY_DN19349_c0_g1	E001	0.853241	0.000203557	MFTC_MOUSE^MFTC_MOUSE^Q:236-1192,H:1-316^52.484%ID^E:5.93e-110^RecName: Full=Mitochondrial folate transporter/carrier;^Eukaryota; Metazoa; Chordata; Craniata; Vertebrata; Euteleostomi; Mammalia; Eutheria; Euarchontoglires; Glires; Rodentia; Myomorpha; Muroidea; Muridae; Murinae; Mus; Mus	PF00153.27^Mito_carr^Mitochondrial carrier protein^27-115^E:5.3e-26`PF00153.27^Mito_carr^Mitochondrial carrier protein^123-218^E:1.7e-21`PF00153.27^Mito_carr^Mitochondrial carrier protein^227-317^E:6.4e-22
TRINITY_DN19349_c0_g1	E002	-1.30697	0.00130845	MFTC_MOUSE^MFTC_MOUSE^Q:236-1192,H:1-316^52.484%ID^E:5.93e-110^RecName: Full=Mitochondrial folate transporter/carrier;^Eukaryota; Metazoa; Chordata; Craniata; Vertebrata; Euteleostomi; Mammalia; Eutheria; Euarchontoglires; Glires; Rodentia; Myomorpha; Muroidea; Muridae; Murinae; Mus; Mus	PF00153.27^Mito_carr^Mitochondrial carrier protein^27-115^E:5.3e-26`PF00153.27^Mito_carr^Mitochondrial carrier protein^123-218^E:1.7e-21`PF00153.27^Mito_carr^Mitochondrial carrier protein^227-317^E:6.4e-22
TRINITY_DN1950_c0_g1	E008	-0.74818	0.0288035	ODF3A_XENTR^ODF3A_XENTR^Q:670-1245,H:47-248^37.561%ID^E:2.53e-22^RecName: Full=Outer dense fiber protein 3;^Eukaryota; Metazoa; Chordata; Craniata; Vertebrata; Euteleostomi; Amphibia; Batrachia; Anura; Pipoidea; Pipidae; Xenopodinae; Xenopus; Silurana`ODF3A_XENTR^ODF3A_XENTR^Q:130-858,H:10-254^31.89%ID^E:6.13e-20^RecName: Full=Outer dense fiber protein 3;^Eukaryota; Metazoa; Chordata; Craniata; V…	PF07004.12^SHIPPO-rpt^Sperm-tail PG-rich repeat^65-94^E:0.26`PF07004.12^SHIPPO-rpt^Sperm-tail PG-rich repeat^102-128^E:0.0012`PF05953.12^Allatostatin^Allatostatin^120-127^E:38`PF07004.12^SHIPPO-rpt^Sperm-tail PG-rich repeat^137-164^E:0.098`PF07004.12^SHIPPO-rpt^Sperm-tail PG-rich repeat^174-199^E:0.0029`PF07004.12^SHIPPO-rpt^Sperm-tail PG-rich repeat^244-270^E:0.13`PF07004.12^SHIPPO-rpt^Sperm-tai…
TRINITY_DN1950_c0_g1	E009	-0.964518	0.0413769	ODF3A_XENTR^ODF3A_XENTR^Q:670-1245,H:47-248^37.561%ID^E:2.53e-22^RecName: Full=Outer dense fiber protein 3;^Eukaryota; Metazoa; Chordata; Craniata; Vertebrata; Euteleostomi; Amphibia; Batrachia; Anura; Pipoidea; Pipidae; Xenopodinae; Xenopus; Silurana`ODF3A_XENTR^ODF3A_XENTR^Q:130-858,H:10-254^31.89%ID^E:6.13e-20^RecName: Full=Outer dense fiber protein 3;^Eukaryota; Metazoa; Chordata; Craniata; V…	PF07004.12^SHIPPO-rpt^Sperm-tail PG-rich repeat^65-94^E:0.26`PF07004.12^SHIPPO-rpt^Sperm-tail PG-rich repeat^102-128^E:0.0012`PF05953.12^Allatostatin^Allatostatin^120-127^E:38`PF07004.12^SHIPPO-rpt^Sperm-tail PG-rich repeat^137-164^E:0.098`PF07004.12^SHIPPO-rpt^Sperm-tail PG-rich repeat^174-199^E:0.0029`PF07004.12^SHIPPO-rpt^Sperm-tail PG-rich repeat^244-270^E:0.13`PF07004.12^SHIPPO-rpt^Sperm-tai…
TRINITY_DN1956_c1_g1	E012	-0.865454	0.000181645
TRINITY_DN1956_c1_g1	E011	0.334607	0.0148359
TRINITY_DN1979_c0_g1	E003	1.45879	0.0227845	TPIS_CULTA^TPIS_CULTA^Q:443-1183,H:1-247^73.684%ID^E:1.33e-134^RecName: Full=Triosephosphate isomerase;^Eukaryota; Metazoa; Ecdysozoa; Arthropoda; Hexapoda; Insecta; Pterygota; Neoptera; Holometabola; Diptera; Nematocera; Culicoidea; Culicidae; Culicinae; Culicini; Culex; Culex	PF00121.18^TIM^Triosephosphate isomerase^45-282^E:1.5e-93
TRINITY_DN2029_c0_g1	E027	1.13585	9.37E-05
TRINITY_DN2029_c0_g1	E026	0.919064	0.000536725
TRINITY_DN2029_c0_g1	E025	0.847523	0.000610966
TRINITY_DN2029_c0_g1	E024	0.804497	0.000718741
TRINITY_DN2029_c0_g1	E028	1.11749	0.000718741
TRINITY_DN2029_c0_g1	E029	0.895791	0.034816
TRINITY_DN2039_c0_g1	E034	0.64395	0.0129445
TRINITY_DN2061_c7_g1	E013	-1.06481	0.0202752
TRINITY_DN2067_c0_g1	E007	0.588186	0.0445105	ANNU_SCHAM^ANNU_SCHAM^Q:2134-4233,H:62-767^59.632%ID^E:0^RecName: Full=Annulin;^Eukaryota; Metazoa; Ecdysozoa; Arthropoda; Hexapoda; Insecta; Pterygota; Neoptera; Polyneoptera; Orthoptera; Caelifera; Acrididea; Acridomorpha; Acridoidea; Acrididae; Cyrtacanthacridinae; Schistocerca	PF10551.9^MULE^MULE transposase domain^348-442^E:4.2e-15`PF00868.20^Transglut_N^Transglutaminase family^694-817^E:3.8e-28`PF01841.19^Transglut_core^Transglutaminase-like superfamily^956-1051^E:9.1e-16`PF00927.22^Transglut_C^Transglutaminase family, C-terminal ig like domain^1173-1278^E:1.3e-15
TRINITY_DN20790_c0_g1	E004	-0.350579	0.0371684	TRET1_BOMMO^TRET1_BOMMO^Q:373-1719,H:48-487^31.416%ID^E:5.37e-63^RecName: Full=Facilitated trehalose transporter Tret1 {ECO:0000303|PubMed:20035867};^Eukaryota; Metazoa; Ecdysozoa; Arthropoda; Hexapoda; Insecta; Pterygota; Neoptera; Holometabola; Lepidoptera; Glossata; Ditrysia; Bombycoidea; Bombycidae; Bombycinae; Bombyx	PF00083.24^Sugar_tr^Sugar (and other) transporter^24-433^E:3.1e-75`PF07690.16^MFS_1^Major Facilitator Superfamily^32-381^E:1e-30
TRINITY_DN20801_c0_g1	E002	1.45491	0.00408225	CMC_DROME^CMC_DROME^Q:420-2378,H:27-680^68.389%ID^E:0^RecName: Full=Calcium-binding mitochondrial carrier protein Aralar1;^Eukaryota; Metazoa; Ecdysozoa; Arthropoda; Hexapoda; Insecta; Pterygota; Neoptera; Holometabola; Diptera; Brachycera; Muscomorpha; Ephydroidea; Drosophilidae; Drosophila; Sophophora	PF13833.6^EF-hand_8^EF-hand domain pair^3-44^E:0.016`PF00036.32^EF-hand_1^EF hand^59-84^E:3.2e-08`PF13405.6^EF-hand_6^EF-hand domain^59-84^E:1.2e-05`PF13202.6^EF-hand_5^EF hand^61-82^E:2.3e-05`PF13833.6^EF-hand_8^EF-hand domain pair^62-84^E:0.00015`PF00153.27^Mito_carr^Mitochondrial carrier protein^296-387^E:6.7e-25`PF00153.27^Mito_carr^Mitochondrial carrier protein^390-477^E:4.2e-16`PF00153.27^M…
TRINITY_DN20801_c0_g1	E003	-0.926427	0.00492702	CMC_DROME^CMC_DROME^Q:420-2378,H:27-680^68.389%ID^E:0^RecName: Full=Calcium-binding mitochondrial carrier protein Aralar1;^Eukaryota; Metazoa; Ecdysozoa; Arthropoda; Hexapoda; Insecta; Pterygota; Neoptera; Holometabola; Diptera; Brachycera; Muscomorpha; Ephydroidea; Drosophilidae; Drosophila; Sophophora	PF13833.6^EF-hand_8^EF-hand domain pair^3-44^E:0.016`PF00036.32^EF-hand_1^EF hand^59-84^E:3.2e-08`PF13405.6^EF-hand_6^EF-hand domain^59-84^E:1.2e-05`PF13202.6^EF-hand_5^EF hand^61-82^E:2.3e-05`PF13833.6^EF-hand_8^EF-hand domain pair^62-84^E:0.00015`PF00153.27^Mito_carr^Mitochondrial carrier protein^296-387^E:6.7e-25`PF00153.27^Mito_carr^Mitochondrial carrier protein^390-477^E:4.2e-16`PF00153.27^M…
TRINITY_DN2082_c1_g1	E003	0.22632	0.0271527
TRINITY_DN211_c0_g1	E001	-0.355678	0.00826506	ABCG4_HUMAN^ABCG4_HUMAN^Q:299-2092,H:52-646^43.212%ID^E:2.36e-151^RecName: Full=ATP-binding cassette sub-family G member 4;^Eukaryota; Metazoa; Chordata; Craniata; Vertebrata; Euteleostomi; Mammalia; Eutheria; Euarchontoglires; Primates; Haplorrhini; Catarrhini; Hominidae; Homo	PF00005.27^ABC_tran^ABC transporter^39-184^E:2.2e-29`PF01061.24^ABC2_membrane^ABC-2 type transporter^331-543^E:1.9e-31
TRINITY_DN213_c0_g3	E002	0.781646	0.000959709
TRINITY_DN22103_c0_g1	E019	0.74144	0.0350192	CNOT3_HUMAN^CNOT3_HUMAN^Q:335-964,H:9-218^66.825%ID^E:1.94e-83^RecName: Full=CCR4-NOT transcription complex subunit 3;^Eukaryota; Metazoa; Chordata; Craniata; Vertebrata; Euteleostomi; Mammalia; Eutheria; Euarchontoglires; Primates; Haplorrhini; Catarrhini; Hominidae; Homo`CNOT3_HUMAN^CNOT3_HUMAN^Q:1694-2323,H:535-752^65.138%ID^E:7.99e-76^RecName: Full=CCR4-NOT transcription complex subunit 3;^Eu…	PF04065.15^Not3^Not1 N-terminal domain, CCR4-Not complex component^40-260^E:1.2e-84`PF04153.18^NOT2_3_5^NOT2 / NOT3 / NOT5 family^572-697^E:3.7e-41
TRINITY_DN2237_c0_g1	E001	1.59215	0.0443656	HAM_DROME^HAM_DROME^Q:812-1732,H:27-389^43.681%ID^E:1.09e-77^RecName: Full=Transcription factor hamlet;^Eukaryota; Metazoa; Ecdysozoa; Arthropoda; Hexapoda; Insecta; Pterygota; Neoptera; Holometabola; Diptera; Brachycera; Muscomorpha; Ephydroidea; Drosophilidae; Drosophila; Sophophora`HAM_DROME^HAM_DROME^Q:2684-3064,H:812-931^70.866%ID^E:8.97e-47^RecName: Full=Transcription factor hamlet;^Eukaryo…	PF00096.26^zf-C2H2^Zinc finger, C2H2 type^306-328^E:2.7e-06`PF13894.6^zf-C2H2_4^C2H2-type zinc finger^306-329^E:0.00024`PF00096.26^zf-C2H2^Zinc finger, C2H2 type^335-357^E:0.0011`PF00096.26^zf-C2H2^Zinc finger, C2H2 type^363-385^E:0.012`PF00096.26^zf-C2H2^Zinc finger, C2H2 type^738-760^E:1e-06`PF13894.6^zf-C2H2_4^C2H2-type zinc finger^738-760^E:0.0005`PF13912.6^zf-C2H2_6^C2H2-type zinc finger^738…
TRINITY_DN2256_c0_g1	E001	4.38614	0.019104	VA5_POLFU^VA5_POLFU^Q:398-928,H:28-204^41.398%ID^E:2.16e-35^RecName: Full=Venom allergen 5;^Eukaryota; Metazoa; Ecdysozoa; Arthropoda; Hexapoda; Insecta; Pterygota; Neoptera; Holometabola; Hymenoptera; Apocrita; Aculeata; Vespoidea; Vespidae; Polistinae; Polistini; Polistes	PF00188.26^CAP^Cysteine-rich secretory protein family^44-187^E:8.8e-22
TRINITY_DN2262_c0_g1	E013	1.00586	0.0202752	SP28D_DROME^SP28D_DROME^Q:491-1927,H:79-532^29.644%ID^E:1.65e-62^RecName: Full=Serine protease inhibitor 28Dc {ECO:0000303|PubMed:18801354};^Eukaryota; Metazoa; Ecdysozoa; Arthropoda; Hexapoda; Insecta; Pterygota; Neoptera; Holometabola; Diptera; Brachycera; Muscomorpha; Ephydroidea; Drosophilidae; Drosophila; Sophophora	PF00079.20^Serpin^Serpin (serine protease inhibitor)^80-524^E:1.3e-96
TRINITY_DN2295_c0_g1	E004	-0.0832661	0.0299643	LAM0_DROME^LAM0_DROME^Q:405-2072,H:54-622^53.509%ID^E:1.59e-144^RecName: Full=Lamin Dm0;^Eukaryota; Metazoa; Ecdysozoa; Arthropoda; Hexapoda; Insecta; Pterygota; Neoptera; Holometabola; Diptera; Brachycera; Muscomorpha; Ephydroidea; Drosophilidae; Drosophila; Sophophora	PF00038.21^Filament^Intermediate filament protein^32-388^E:8.2e-70`PF00932.19^LTD^Lamin Tail Domain^441-544^E:1.8e-15
TRINITY_DN2295_c0_g1	E019	0.433487	0.039217	LAM0_DROME^LAM0_DROME^Q:405-2072,H:54-622^53.509%ID^E:1.59e-144^RecName: Full=Lamin Dm0;^Eukaryota; Metazoa; Ecdysozoa; Arthropoda; Hexapoda; Insecta; Pterygota; Neoptera; Holometabola; Diptera; Brachycera; Muscomorpha; Ephydroidea; Drosophilidae; Drosophila; Sophophora	PF00038.21^Filament^Intermediate filament protein^32-388^E:8.2e-70`PF00932.19^LTD^Lamin Tail Domain^441-544^E:1.8e-15
TRINITY_DN236_c0_g1	E022	-0.668139	0.0232654	CP4D2_DROME^CP4D2_DROME^Q:239-1069,H:31-312^38.652%ID^E:7.41e-60^RecName: Full=Cytochrome P450 4d2;^Eukaryota; Metazoa; Ecdysozoa; Arthropoda; Hexapoda; Insecta; Pterygota; Neoptera; Holometabola; Diptera; Brachycera; Muscomorpha; Ephydroidea; Drosophilidae; Drosophila; Sophophora	PF00067.22^p450^Cytochrome P450^38-311^E:6.3e-38
TRINITY_DN2428_c1_g1	E019	0.536639	0.00408225
TRINITY_DN2548_c1_g1	E001	0.428102	0.00130845	SOCS6_PONAB^SOCS6_PONAB^Q:819-1289,H:375-535^48.447%ID^E:1.83e-41^RecName: Full=Suppressor of cytokine signaling 6;^Eukaryota; Metazoa; Chordata; Craniata; Vertebrata; Euteleostomi; Mammalia; Eutheria; Euarchontoglires; Primates; Haplorrhini; Catarrhini; Hominidae; Pongo	PF00017.24^SH2^SH2 domain^197-269^E:1.5e-13`PF07525.16^SOCS_box^SOCS box^306-340^E:1.4e-07
TRINITY_DN2548_c1_g1	E003	-0.198586	0.0497147	SOCS6_PONAB^SOCS6_PONAB^Q:819-1289,H:375-535^48.447%ID^E:1.83e-41^RecName: Full=Suppressor of cytokine signaling 6;^Eukaryota; Metazoa; Chordata; Craniata; Vertebrata; Euteleostomi; Mammalia; Eutheria; Euarchontoglires; Primates; Haplorrhini; Catarrhini; Hominidae; Pongo	PF00017.24^SH2^SH2 domain^197-269^E:1.5e-13`PF07525.16^SOCS_box^SOCS box^306-340^E:1.4e-07
TRINITY_DN2549_c1_g1	E002	1.59471	0.0465928
TRINITY_DN2579_c0_g1	E001	1.6668	7.70E-19	CGAS_NEMVE^CGAS_NEMVE^Q:378-1361,H:116-409^24.927%ID^E:4.62e-11^RecName: Full=Cyclic GMP-AMP synthase {ECO:0000303|PubMed:26300263};^Eukaryota; Metazoa; Cnidaria; Anthozoa; Hexacorallia; Actiniaria; Edwardsiidae; Nematostella	PF03281.14^Mab-21^Mab-21 protein^67-385^E:8.8e-50
TRINITY_DN2579_c0_g1	E002	-0.792882	0.000119276	CGAS_NEMVE^CGAS_NEMVE^Q:378-1361,H:116-409^24.927%ID^E:4.62e-11^RecName: Full=Cyclic GMP-AMP synthase {ECO:0000303|PubMed:26300263};^Eukaryota; Metazoa; Cnidaria; Anthozoa; Hexacorallia; Actiniaria; Edwardsiidae; Nematostella	PF03281.14^Mab-21^Mab-21 protein^67-385^E:8.8e-50
TRINITY_DN2579_c0_g1	E005	-0.492738	0.000135421	CGAS_NEMVE^CGAS_NEMVE^Q:378-1361,H:116-409^24.927%ID^E:4.62e-11^RecName: Full=Cyclic GMP-AMP synthase {ECO:0000303|PubMed:26300263};^Eukaryota; Metazoa; Cnidaria; Anthozoa; Hexacorallia; Actiniaria; Edwardsiidae; Nematostella	PF03281.14^Mab-21^Mab-21 protein^67-385^E:8.8e-50
TRINITY_DN2579_c0_g1	E010	-0.340597	0.0271527	CGAS_NEMVE^CGAS_NEMVE^Q:378-1361,H:116-409^24.927%ID^E:4.62e-11^RecName: Full=Cyclic GMP-AMP synthase {ECO:0000303|PubMed:26300263};^Eukaryota; Metazoa; Cnidaria; Anthozoa; Hexacorallia; Actiniaria; Edwardsiidae; Nematostella	PF03281.14^Mab-21^Mab-21 protein^67-385^E:8.8e-50
TRINITY_DN25938_c0_g1	E007	0.328856	0.0424117	WAT_DROME^WAT_DROME^Q:282-1709,H:30-501^42.227%ID^E:1.3e-139^RecName: Full=Fatty acyl-CoA reductase wat {ECO:0000305};^Eukaryota; Metazoa; Ecdysozoa; Arthropoda; Hexapoda; Insecta; Pterygota; Neoptera; Holometabola; Diptera; Brachycera; Muscomorpha; Ephydroidea; Drosophilidae; Drosophila; Sophophora	PF01370.21^Epimerase^NAD dependent epimerase/dehydratase family^19-180^E:2.9e-09`PF02719.15^Polysacc_synt_2^Polysaccharide biosynthesis protein^19-158^E:3e-05`PF16363.5^GDP_Man_Dehyd^GDP-mannose 4,6 dehydratase^20-159^E:1.3e-06`PF07993.12^NAD_binding_4^Male sterility protein^21-288^E:2.6e-74`PF01073.19^3Beta_HSD^3-beta hydroxysteroid dehydrogenase/isomerase family^21-162^E:4e-08`PF03015.19^Steril…
TRINITY_DN26024_c0_g1	E014	-0.911879	0.0375844
TRINITY_DN26863_c0_g1	E005	-0.832932	0.0380799
TRINITY_DN2711_c0_g1	E004	-0.626443	0.0269758	MARE1_BOVIN^MARE1_BOVIN^Q:311-1099,H:1-256^57.955%ID^E:1.06e-97^RecName: Full=Microtubule-associated protein RP/EB family member 1;^Eukaryota; Metazoa; Chordata; Craniata; Vertebrata; Euteleostomi; Mammalia; Eutheria; Laurasiatheria; Artiodactyla; Ruminantia; Pecora; Bovidae; Bovinae; Bos	PF00307.31^CH^Calponin homology (CH) domain^16-118^E:1e-12`PF03271.17^EB1^EB1-like C-terminal motif^218-255^E:5.4e-17
TRINITY_DN2802_c1_g2	E003	-0.467357	0.014664
TRINITY_DN2802_c1_g2	E002	0.292226	0.0345309
TRINITY_DN28155_c0_g1	E001	-0.218129	0.0232654	MBL2_RAT^MBL2_RAT^Q:108-488,H:124-241^33.582%ID^E:2.36e-06^RecName: Full=Mannose-binding protein C;^Eukaryota; Metazoa; Chordata; Craniata; Vertebrata; Euteleostomi; Mammalia; Eutheria; Euarchontoglires; Glires; Rodentia; Myomorpha; Muroidea; Muridae; Murinae; Rattus	PF00059.21^Lectin_C^Lectin C-type domain^31-144^E:3.8e-10
TRINITY_DN2825_c0_g1	E010	1.29885	0.00408225
TRINITY_DN2825_c0_g1	E022	-0.796916	0.00777934
TRINITY_DN2825_c0_g1	E009	1.29878	0.00997095
TRINITY_DN2825_c0_g1	E005	0.826008	0.0138762
TRINITY_DN2825_c0_g1	E006	-0.720154	0.0283746
TRINITY_DN2866_c0_g1	E018	-0.658418	2.41E-05
TRINITY_DN2866_c0_g1	E025	-0.58324	0.000940095
TRINITY_DN2866_c0_g1	E003	0.681289	0.00508915
TRINITY_DN2866_c0_g1	E029	-0.658812	0.00694655
TRINITY_DN2866_c0_g1	E028	-0.744057	0.0234966
TRINITY_DN2866_c0_g1	E026	0.576713	0.0271527
TRINITY_DN2866_c0_g1	E011	1.5587	0.0360936
TRINITY_DN2866_c0_g1	E008	0.675624	0.0371684
TRINITY_DN2875_c0_g1	E027	-0.719316	0.0350031	HTR5B_HUMAN^HTR5B_HUMAN^Q:154-6003,H:1-2070^48.971%ID^E:0^RecName: Full=HEAT repeat-containing protein 5B;^Eukaryota; Metazoa; Chordata; Craniata; Vertebrata; Euteleostomi; Mammalia; Eutheria; Euarchontoglires; Primates; Haplorrhini; Catarrhini; Hominidae; Homo
TRINITY_DN2881_c1_g1	E004	-0.663886	0.00243711
TRINITY_DN2881_c1_g1	E003	-0.475374	0.00436955
TRINITY_DN2881_c1_g1	E008	0.906418	0.00997095
TRINITY_DN2881_c1_g1	E002	-0.51079	0.039679
TRINITY_DN2897_c0_g1	E017	1.05304	0.0458795	VPP1_MOUSE^VPP1_MOUSE^Q:306-2849,H:1-835^62.631%ID^E:0^RecName: Full=V-type proton ATPase 116 kDa subunit a isoform 1;^Eukaryota; Metazoa; Chordata; Craniata; Vertebrata; Euteleostomi; Mammalia; Eutheria; Euarchontoglires; Glires; Rodentia; Myomorpha; Muroidea; Muridae; Murinae; Mus; Mus	PF01496.19^V_ATPase_I^V-type ATPase 116kDa subunit family^27-842^E:0
TRINITY_DN2901_c0_g1	E012	1.32255	0.0108729	APOD_HUMAN^APOD_HUMAN^Q:283-813,H:15-188^37.853%ID^E:2.63e-29^RecName: Full=Apolipoprotein D;^Eukaryota; Metazoa; Chordata; Craniata; Vertebrata; Euteleostomi; Mammalia; Eutheria; Euarchontoglires; Primates; Haplorrhini; Catarrhini; Hominidae; Homo	PF03973.13^Triabin^Triabin^20-159^E:2.3e-05`PF08212.12^Lipocalin_2^Lipocalin-like domain^35-182^E:8.1e-17`PF00061.23^Lipocalin^Lipocalin / cytosolic fatty-acid binding protein family^41-175^E:1.1e-11
TRINITY_DN2905_c2_g1	E008	-0.350549	0.0013237
TRINITY_DN2905_c2_g1	E012	0.858242	0.0154477
TRINITY_DN2905_c2_g1	E011	0.93527	0.0158937
TRINITY_DN2905_c2_g1	E002	-0.340357	0.0323339
TRINITY_DN2905_c2_g1	E007	0.921584	0.0330135
TRINITY_DN29118_c0_g1	E004	-0.455668	0.00523287	FHL2_RAT^FHL2_RAT^Q:1685-2509,H:3-277^55.636%ID^E:2.28e-110^RecName: Full=Four and a half LIM domains protein 2;^Eukaryota; Metazoa; Chordata; Craniata; Vertebrata; Euteleostomi; Mammalia; Eutheria; Euarchontoglires; Glires; Rodentia; Myomorpha; Muroidea; Muridae; Murinae; Rattus`FHL2_RAT^FHL2_RAT^Q:1511-2314,H:5-275^27.839%ID^E:2.38e-33^RecName: Full=Four and a half LIM domains protein 2;^Eukary…	PF06297.14^PET^PET Domain^86-169^E:3e-21`PF00412.22^LIM^LIM domain^178-237^E:1.5e-11`PF00412.22^LIM^LIM domain^242-296^E:1.5e-12`PF00412.22^LIM^LIM domain^302-358^E:1e-11`PF00412.22^LIM^LIM domain^363-420^E:4.6e-10`PF00412.22^LIM^LIM domain^424-477^E:5.9e-14`PF00412.22^LIM^LIM domain^483-538^E:3.3e-09
TRINITY_DN2995_c0_g1	E005	2.11146	0.0213457	FAAH2_HUMAN^FAAH2_HUMAN^Q:528-2060,H:4-530^38.534%ID^E:1.9e-97^RecName: Full=Fatty-acid amide hydrolase 2;^Eukaryota; Metazoa; Chordata; Craniata; Vertebrata; Euteleostomi; Mammalia; Eutheria; Euarchontoglires; Primates; Haplorrhini; Catarrhini; Hominidae; Homo	PF01425.21^Amidase^Amidase^93-525^E:2.7e-82
TRINITY_DN29989_c0_g1	E002	0.851463	0.0409417	GALT3_DROME^GALT3_DROME^Q:282-1913,H:60-665^45.574%ID^E:2.49e-179^RecName: Full=Polypeptide N-acetylgalactosaminyltransferase 3;^Eukaryota; Metazoa; Ecdysozoa; Arthropoda; Hexapoda; Insecta; Pterygota; Neoptera; Holometabola; Diptera; Brachycera; Muscomorpha; Ephydroidea; Drosophilidae; Drosophila; Sophophora	PF00535.26^Glycos_transf_2^Glycosyl transferase family 2^158-341^E:3.8e-30`PF02709.14^Glyco_transf_7C^N-terminal domain of galactosyltransferase^325-381^E:1.8e-06`PF00652.22^Ricin_B_lectin^Ricin-type beta-trefoil lectin domain^471-599^E:1.6e-16
TRINITY_DN30682_c0_g2	E002	0.95935	0.03921
TRINITY_DN30682_c1_g1	E015	-0.115629	0.0202752
TRINITY_DN30682_c1_g1	E017	-0.10969	0.0344886
TRINITY_DN3087_c3_g1	E038	-2.26157	0.0335201	FTN_DROME^FTN_DROME^Q:234-545,H:79-182^49.038%ID^E:6.64e-29^RecName: Full=Flightin;^Eukaryota; Metazoa; Ecdysozoa; Arthropoda; Hexapoda; Insecta; Pterygota; Neoptera; Holometabola; Diptera; Brachycera; Muscomorpha; Ephydroidea; Drosophilidae; Drosophila; Sophophora
TRINITY_DN3087_c3_g1	E036	-2.81042	0.0482287	FTN_DROME^FTN_DROME^Q:234-545,H:79-182^49.038%ID^E:6.64e-29^RecName: Full=Flightin;^Eukaryota; Metazoa; Ecdysozoa; Arthropoda; Hexapoda; Insecta; Pterygota; Neoptera; Holometabola; Diptera; Brachycera; Muscomorpha; Ephydroidea; Drosophilidae; Drosophila; Sophophora
TRINITY_DN311_c0_g1	E002	0.381655	0.0210833	METK_DROME^METK_DROME^Q:445-1656,H:1-408^77.995%ID^E:0^RecName: Full=S-adenosylmethionine synthase;^Eukaryota; Metazoa; Ecdysozoa; Arthropoda; Hexapoda; Insecta; Pterygota; Neoptera; Holometabola; Diptera; Brachycera; Muscomorpha; Ephydroidea; Drosophilidae; Drosophila; Sophophora	PF00438.20^S-AdoMet_synt_N^S-adenosylmethionine synthetase, N-terminal domain^24-122^E:5.2e-43`PF02772.16^S-AdoMet_synt_M^S-adenosylmethionine synthetase, central domain^137-257^E:3.2e-44`PF02773.16^S-AdoMet_synt_C^S-adenosylmethionine synthetase, C-terminal domain^259-395^E:2.1e-67
TRINITY_DN31351_c0_g1	E013	0.330357	0.0371684	BAMBI_SHEEP^BAMBI_SHEEP^Q:466-960,H:21-182^34.286%ID^E:3.12e-19^RecName: Full=BMP and activin membrane-bound inhibitor homolog;^Eukaryota; Metazoa; Chordata; Craniata; Vertebrata; Euteleostomi; Mammalia; Eutheria; Laurasiatheria; Artiodactyla; Ruminantia; Pecora; Bovidae; Caprinae; Ovis	PF06211.12^BAMBI^BMP and activin membrane-bound inhibitor (BAMBI) N-terminal domain^50-138^E:1.5e-13
TRINITY_DN3140_c0_g1	E005	-0.965145	0.0443656	ATPB_DROME^ATPB_DROME^Q:489-1850,H:49-502^94.934%ID^E:0^RecName: Full=ATP synthase subunit beta, mitochondrial;^Eukaryota; Metazoa; Ecdysozoa; Arthropoda; Hexapoda; Insecta; Pterygota; Neoptera; Holometabola; Diptera; Brachycera; Muscomorpha; Ephydroidea; Drosophilidae; Drosophila; Sophophora	PF02874.23^ATP-synt_ab_N^ATP synthase alpha/beta family, beta-barrel domain^51-117^E:4.6e-21`PF00006.25^ATP-synt_ab^ATP synthase alpha/beta family, nucleotide-binding domain^174-393^E:1.7e-63
TRINITY_DN320_c1_g1	E003	0.867701	0.000314156	RBGP1_MOUSE^RBGP1_MOUSE^Q:155-3109,H:1-1053^41.543%ID^E:0^RecName: Full=Rab GTPase-activating protein 1;^Eukaryota; Metazoa; Chordata; Craniata; Vertebrata; Euteleostomi; Mammalia; Eutheria; Euarchontoglires; Glires; Rodentia; Myomorpha; Muroidea; Muridae; Murinae; Mus; Mus	PF00640.23^PID^Phosphotyrosine interaction domain (PTB/PID)^152-250^E:5.2e-07`PF12473.8^DUF3694^Kinesin protein^298-429^E:1.1e-25`PF00566.18^RabGAP-TBC^Rab-GTPase-TBC domain^559-761^E:2.3e-53
TRINITY_DN320_c1_g1	E002	-0.33672	0.00140706	RBGP1_MOUSE^RBGP1_MOUSE^Q:155-3109,H:1-1053^41.543%ID^E:0^RecName: Full=Rab GTPase-activating protein 1;^Eukaryota; Metazoa; Chordata; Craniata; Vertebrata; Euteleostomi; Mammalia; Eutheria; Euarchontoglires; Glires; Rodentia; Myomorpha; Muroidea; Muridae; Murinae; Mus; Mus	PF00640.23^PID^Phosphotyrosine interaction domain (PTB/PID)^152-250^E:5.2e-07`PF12473.8^DUF3694^Kinesin protein^298-429^E:1.1e-25`PF00566.18^RabGAP-TBC^Rab-GTPase-TBC domain^559-761^E:2.3e-53
TRINITY_DN3215_c1_g1	E003	-0.244786	0.00276928	DEFI_TENMO^DEFI_TENMO^Q:210-455,H:2-84^46.988%ID^E:9.07e-18^RecName: Full=Tenecin-1;^Eukaryota; Metazoa; Ecdysozoa; Arthropoda; Hexapoda; Insecta; Pterygota; Neoptera; Holometabola; Coleoptera; Polyphaga; Cucujiformia; Tenebrionidae; Tenebrio
TRINITY_DN3215_c1_g1	E011	1.83465	0.00387128	DEFI_TENMO^DEFI_TENMO^Q:210-455,H:2-84^46.988%ID^E:9.07e-18^RecName: Full=Tenecin-1;^Eukaryota; Metazoa; Ecdysozoa; Arthropoda; Hexapoda; Insecta; Pterygota; Neoptera; Holometabola; Coleoptera; Polyphaga; Cucujiformia; Tenebrionidae; Tenebrio
TRINITY_DN3215_c1_g1	E001	5.81224	0.00815874	DEFI_TENMO^DEFI_TENMO^Q:210-455,H:2-84^46.988%ID^E:9.07e-18^RecName: Full=Tenecin-1;^Eukaryota; Metazoa; Ecdysozoa; Arthropoda; Hexapoda; Insecta; Pterygota; Neoptera; Holometabola; Coleoptera; Polyphaga; Cucujiformia; Tenebrionidae; Tenebrio
TRINITY_DN3215_c1_g1	E004	0.300028	0.0465928	DEFI_TENMO^DEFI_TENMO^Q:210-455,H:2-84^46.988%ID^E:9.07e-18^RecName: Full=Tenecin-1;^Eukaryota; Metazoa; Ecdysozoa; Arthropoda; Hexapoda; Insecta; Pterygota; Neoptera; Holometabola; Coleoptera; Polyphaga; Cucujiformia; Tenebrionidae; Tenebrio
TRINITY_DN3238_c0_g1	E001	-0.726818	0.0139273	CAPSL_MOUSE^CAPSL_MOUSE^Q:360-980,H:2-205^48.309%ID^E:1.72e-65^RecName: Full=Calcyphosin-like protein;^Eukaryota; Metazoa; Chordata; Craniata; Vertebrata; Euteleostomi; Mammalia; Eutheria; Euarchontoglires; Glires; Rodentia; Myomorpha; Muroidea; Muridae; Murinae; Mus; Mus	PF13499.6^EF-hand_7^EF-hand domain pair^53-110^E:8.4e-10`PF13833.6^EF-hand_8^EF-hand domain pair^77-110^E:6.9e-08`PF13202.6^EF-hand_5^EF hand^89-106^E:0.0013`PF13499.6^EF-hand_7^EF-hand domain pair^122-194^E:7.4e-08`PF13202.6^EF-hand_5^EF hand^124-147^E:0.00017`PF13202.6^EF-hand_5^EF hand^177-189^E:0.11
TRINITY_DN3238_c0_g1	E007	0.198604	0.0260054	CAPSL_MOUSE^CAPSL_MOUSE^Q:360-980,H:2-205^48.309%ID^E:1.72e-65^RecName: Full=Calcyphosin-like protein;^Eukaryota; Metazoa; Chordata; Craniata; Vertebrata; Euteleostomi; Mammalia; Eutheria; Euarchontoglires; Glires; Rodentia; Myomorpha; Muroidea; Muridae; Murinae; Mus; Mus	PF13499.6^EF-hand_7^EF-hand domain pair^53-110^E:8.4e-10`PF13833.6^EF-hand_8^EF-hand domain pair^77-110^E:6.9e-08`PF13202.6^EF-hand_5^EF hand^89-106^E:0.0013`PF13499.6^EF-hand_7^EF-hand domain pair^122-194^E:7.4e-08`PF13202.6^EF-hand_5^EF hand^124-147^E:0.00017`PF13202.6^EF-hand_5^EF hand^177-189^E:0.11
TRINITY_DN3254_c0_g1	E007	-0.932547	0.00492702	MTH2_DROYA^MTH2_DROYA^Q:345-1670,H:72-520^27.079%ID^E:8.24e-44^RecName: Full=G-protein coupled receptor Mth2;^Eukaryota; Metazoa; Ecdysozoa; Arthropoda; Hexapoda; Insecta; Pterygota; Neoptera; Holometabola; Diptera; Brachycera; Muscomorpha; Ephydroidea; Drosophilidae; Drosophila; Sophophora	PF00002.24^7tm_2^7 transmembrane receptor (Secretin family)^153-410^E:7.4e-15
TRINITY_DN3254_c0_g1	E001	1.29711	0.0452853	MTH2_DROYA^MTH2_DROYA^Q:345-1670,H:72-520^27.079%ID^E:8.24e-44^RecName: Full=G-protein coupled receptor Mth2;^Eukaryota; Metazoa; Ecdysozoa; Arthropoda; Hexapoda; Insecta; Pterygota; Neoptera; Holometabola; Diptera; Brachycera; Muscomorpha; Ephydroidea; Drosophilidae; Drosophila; Sophophora	PF00002.24^7tm_2^7 transmembrane receptor (Secretin family)^153-410^E:7.4e-15
TRINITY_DN329_c0_g1	E002	-0.984703	0.0231926
TRINITY_DN3314_c0_g1	E003	0.635662	0.0356708
TRINITY_DN3448_c0_g1	E001	1.2644	0.0073558	PGM2L_MOUSE^PGM2L_MOUSE^Q:309-2099,H:24-620^49.013%ID^E:0^RecName: Full=Glucose 1,6-bisphosphate synthase;^Eukaryota; Metazoa; Chordata; Craniata; Vertebrata; Euteleostomi; Mammalia; Eutheria; Euarchontoglires; Glires; Rodentia; Myomorpha; Muroidea; Muridae; Murinae; Mus; Mus	PF02878.16^PGM_PMM_I^Phosphoglucomutase/phosphomannomutase, alpha/beta/alpha domain I^62-201^E:1.4e-34`PF02879.16^PGM_PMM_II^Phosphoglucomutase/phosphomannomutase, alpha/beta/alpha domain II^245-338^E:1.9e-23`PF02880.16^PGM_PMM_III^Phosphoglucomutase/phosphomannomutase, alpha/beta/alpha domain III^349-474^E:5.2e-13`PF00408.20^PGM_PMM_IV^Phosphoglucomutase/phosphomannomutase, C-terminal domain^540…
TRINITY_DN3452_c0_g1	E002	1.60073	0.021617	APOD_CAVPO^APOD_CAVPO^Q:438-965,H:15-186^28.333%ID^E:1.2e-13^RecName: Full=Apolipoprotein D;^Eukaryota; Metazoa; Chordata; Craniata; Vertebrata; Euteleostomi; Mammalia; Eutheria; Euarchontoglires; Glires; Rodentia; Hystricomorpha; Caviidae; Cavia	PF00061.23^Lipocalin^Lipocalin / cytosolic fatty-acid binding protein family^45-177^E:1.7e-05
TRINITY_DN3487_c0_g1	E016	1.09854	0.0482287	DRAM2_RAT^DRAM2_RAT^Q:665-1315,H:22-235^29.091%ID^E:1.14e-19^RecName: Full=DNA damage-regulated autophagy modulator protein 2;^Eukaryota; Metazoa; Chordata; Craniata; Vertebrata; Euteleostomi; Mammalia; Eutheria; Euarchontoglires; Glires; Rodentia; Myomorpha; Muroidea; Muridae; Murinae; Rattus	PF10277.9^Frag1^Frag1/DRAM/Sfk1 family^6-233^E:5.3e-34
TRINITY_DN3515_c1_g1	E010	-0.182927	0.0308488
TRINITY_DN351_c14_g1	E002	-0.611475	0.0138762
TRINITY_DN351_c1_g1	E011	-0.759823	0.00401937	RTJK_DROME^RTJK_DROME^Q:2593-1391,H:440-838^26.634%ID^E:5.08e-33^RecName: Full=RNA-directed DNA polymerase from mobile element jockey;^Eukaryota; Metazoa; Ecdysozoa; Arthropoda; Hexapoda; Insecta; Pterygota; Neoptera; Holometabola; Diptera; Brachycera; Muscomorpha; Ephydroidea; Drosophilidae; Drosophila; Sophophora
TRINITY_DN3570_c0_g1	E038	-0.386319	0.022581	ACT2_ARTSX^ACT2_ARTSX^Q:344-1471,H:1-376^98.404%ID^E:0^RecName: Full=Actin, clone 211;^Eukaryota; Metazoa; Ecdysozoa; Arthropoda; Crustacea; Branchiopoda; Anostraca; Artemiidae; Artemia; unclassified Artemia	PF00022.19^Actin^Actin^4-376^E:7.7e-148
TRINITY_DN3570_c0_g1	E041	-0.420228	0.0232741	ACT2_ARTSX^ACT2_ARTSX^Q:344-1471,H:1-376^98.404%ID^E:0^RecName: Full=Actin, clone 211;^Eukaryota; Metazoa; Ecdysozoa; Arthropoda; Crustacea; Branchiopoda; Anostraca; Artemiidae; Artemia; unclassified Artemia	PF00022.19^Actin^Actin^4-376^E:7.7e-148
TRINITY_DN3717_c1_g1	E007	-0.66772	0.0363167	LOLA2_DROME^LOLA2_DROME^Q:208-576,H:1-123^86.179%ID^E:1.12e-65^RecName: Full=Longitudinals lacking protein, isoforms H/M/V;^Eukaryota; Metazoa; Ecdysozoa; Arthropoda; Hexapoda; Insecta; Pterygota; Neoptera; Holometabola; Diptera; Brachycera; Muscomorpha; Ephydroidea; Drosophilidae; Drosophila; Sophophora`LOLA2_DROME^LOLA2_DROME^Q:970-1218,H:378-456^48.193%ID^E:4.42e-08^RecName: Full=Longitudinals…	PF00651.31^BTB^BTB/POZ domain^22-117^E:1.8e-25`PF00096.26^zf-C2H2^Zinc finger, C2H2 type^373-393^E:0.008
TRINITY_DN3740_c0_g1	E003	-0.141513	0.0350866	MTDC_CHICK^MTDC_CHICK^Q:733-1584,H:44-328^58.596%ID^E:9.52e-108^RecName: Full=Bifunctional methylenetetrahydrofolate dehydrogenase/cyclohydrolase, mitochondrial;^Eukaryota; Metazoa; Chordata; Craniata; Vertebrata; Euteleostomi; Archelosauria; Archosauria; Dinosauria; Saurischia; Theropoda; Coelurosauria; Aves; Neognathae; Galloanserae; Galliformes; Phasianidae; Phasianinae; Gallus	PF00763.23^THF_DHG_CYH^Tetrahydrofolate dehydrogenase/cyclohydrolase, catalytic domain^36-152^E:1.2e-39`PF02882.19^THF_DHG_CYH_C^Tetrahydrofolate dehydrogenase/cyclohydrolase, NAD(P)-binding domain^155-325^E:3.2e-60
TRINITY_DN378_c0_g1	E019	-0.292591	0.0178538	FLOT2_DROME^FLOT2_DROME^Q:336-1604,H:1-436^79.587%ID^E:0^RecName: Full=Flotillin-2;^Eukaryota; Metazoa; Ecdysozoa; Arthropoda; Hexapoda; Insecta; Pterygota; Neoptera; Holometabola; Diptera; Brachycera; Muscomorpha; Ephydroidea; Drosophilidae; Drosophila; Sophophora	PF01145.25^Band_7^SPFH domain / Band 7 family^6-186^E:8e-20`PF15975.5^Flot^Flotillin^314-392^E:3.5e-06
TRINITY_DN37_c0_g1	E012	0.962557	0.00217721	SMTN_HUMAN^SMTN_HUMAN^Q:9908-10234,H:797-906^58.182%ID^E:1.61e-36^RecName: Full=Smoothelin;^Eukaryota; Metazoa; Chordata; Craniata; Vertebrata; Euteleostomi; Mammalia; Eutheria; Euarchontoglires; Primates; Haplorrhini; Catarrhini; Hominidae; Homo	PF12510.8^Smoothelin^Smoothelin cytoskeleton protein^7-43^E:1.2e-10`PF12510.8^Smoothelin^Smoothelin cytoskeleton protein^2479-2519^E:7.5e-10`PF12510.8^Smoothelin^Smoothelin cytoskeleton protein^3045-3086^E:1.1e-10`PF00307.31^CH^Calponin homology (CH) domain^3201-3304^E:1.2e-19`PF11971.8^CAMSAP_CH^CAMSAP CH domain^3219-3284^E:8.6e-05
TRINITY_DN37_c0_g1	E006	-0.512919	0.00795192	SMTN_HUMAN^SMTN_HUMAN^Q:9908-10234,H:797-906^58.182%ID^E:1.61e-36^RecName: Full=Smoothelin;^Eukaryota; Metazoa; Chordata; Craniata; Vertebrata; Euteleostomi; Mammalia; Eutheria; Euarchontoglires; Primates; Haplorrhini; Catarrhini; Hominidae; Homo	PF12510.8^Smoothelin^Smoothelin cytoskeleton protein^7-43^E:1.2e-10`PF12510.8^Smoothelin^Smoothelin cytoskeleton protein^2479-2519^E:7.5e-10`PF12510.8^Smoothelin^Smoothelin cytoskeleton protein^3045-3086^E:1.1e-10`PF00307.31^CH^Calponin homology (CH) domain^3201-3304^E:1.2e-19`PF11971.8^CAMSAP_CH^CAMSAP CH domain^3219-3284^E:8.6e-05
TRINITY_DN37_c0_g1	E008	1.39345	0.0139273	SMTN_HUMAN^SMTN_HUMAN^Q:9908-10234,H:797-906^58.182%ID^E:1.61e-36^RecName: Full=Smoothelin;^Eukaryota; Metazoa; Chordata; Craniata; Vertebrata; Euteleostomi; Mammalia; Eutheria; Euarchontoglires; Primates; Haplorrhini; Catarrhini; Hominidae; Homo	PF12510.8^Smoothelin^Smoothelin cytoskeleton protein^7-43^E:1.2e-10`PF12510.8^Smoothelin^Smoothelin cytoskeleton protein^2479-2519^E:7.5e-10`PF12510.8^Smoothelin^Smoothelin cytoskeleton protein^3045-3086^E:1.1e-10`PF00307.31^CH^Calponin homology (CH) domain^3201-3304^E:1.2e-19`PF11971.8^CAMSAP_CH^CAMSAP CH domain^3219-3284^E:8.6e-05
TRINITY_DN37_c0_g1	E017	-0.281958	0.0173205	SMTN_HUMAN^SMTN_HUMAN^Q:9908-10234,H:797-906^58.182%ID^E:1.61e-36^RecName: Full=Smoothelin;^Eukaryota; Metazoa; Chordata; Craniata; Vertebrata; Euteleostomi; Mammalia; Eutheria; Euarchontoglires; Primates; Haplorrhini; Catarrhini; Hominidae; Homo	PF12510.8^Smoothelin^Smoothelin cytoskeleton protein^7-43^E:1.2e-10`PF12510.8^Smoothelin^Smoothelin cytoskeleton protein^2479-2519^E:7.5e-10`PF12510.8^Smoothelin^Smoothelin cytoskeleton protein^3045-3086^E:1.1e-10`PF00307.31^CH^Calponin homology (CH) domain^3201-3304^E:1.2e-19`PF11971.8^CAMSAP_CH^CAMSAP CH domain^3219-3284^E:8.6e-05
TRINITY_DN37_c0_g1	E014	-0.321084	0.0274401	SMTN_HUMAN^SMTN_HUMAN^Q:9908-10234,H:797-906^58.182%ID^E:1.61e-36^RecName: Full=Smoothelin;^Eukaryota; Metazoa; Chordata; Craniata; Vertebrata; Euteleostomi; Mammalia; Eutheria; Euarchontoglires; Primates; Haplorrhini; Catarrhini; Hominidae; Homo	PF12510.8^Smoothelin^Smoothelin cytoskeleton protein^7-43^E:1.2e-10`PF12510.8^Smoothelin^Smoothelin cytoskeleton protein^2479-2519^E:7.5e-10`PF12510.8^Smoothelin^Smoothelin cytoskeleton protein^3045-3086^E:1.1e-10`PF00307.31^CH^Calponin homology (CH) domain^3201-3304^E:1.2e-19`PF11971.8^CAMSAP_CH^CAMSAP CH domain^3219-3284^E:8.6e-05
TRINITY_DN3803_c0_g1	E010	1.67463	0.00170993	TNNI_ASTLP^TNNI_ASTLP^Q:1-105,H:150-184^82.857%ID^E:5.37e-09^RecName: Full=Troponin I;^Eukaryota; Metazoa; Ecdysozoa; Arthropoda; Crustacea; Multicrustacea; Malacostraca; Eumalacostraca; Eucarida; Decapoda; Pleocyemata; Astacidea; Astacoidea; Astacidae; Astacus
TRINITY_DN3803_c0_g1	E011	2.83425	0.00743993	TNNI_ASTLP^TNNI_ASTLP^Q:1-105,H:150-184^82.857%ID^E:5.37e-09^RecName: Full=Troponin I;^Eukaryota; Metazoa; Ecdysozoa; Arthropoda; Crustacea; Multicrustacea; Malacostraca; Eumalacostraca; Eucarida; Decapoda; Pleocyemata; Astacidea; Astacoidea; Astacidae; Astacus
TRINITY_DN3803_c0_g1	E009	2.76072	0.0274401	TNNI_ASTLP^TNNI_ASTLP^Q:1-105,H:150-184^82.857%ID^E:5.37e-09^RecName: Full=Troponin I;^Eukaryota; Metazoa; Ecdysozoa; Arthropoda; Crustacea; Multicrustacea; Malacostraca; Eumalacostraca; Eucarida; Decapoda; Pleocyemata; Astacidea; Astacoidea; Astacidae; Astacus
TRINITY_DN3829_c0_g1	E002	-0.955797	0.00579277	MOEH_CULQU^MOEH_CULQU^Q:435-2123,H:1-572^84.79%ID^E:0^RecName: Full=Moesin/ezrin/radixin homolog 1 {ECO:0000250|UniProtKB:P46150};^Eukaryota; Metazoa; Ecdysozoa; Arthropoda; Hexapoda; Insecta; Pterygota; Neoptera; Holometabola; Diptera; Nematocera; Culicoidea; Culicidae; Culicinae; Culicini; Culex; Culex	PF09379.10^FERM_N^FERM N-terminal domain^12-72^E:3.5e-11`PF00373.18^FERM_M^FERM central domain^95-208^E:2.1e-29`PF09380.10^FERM_C^FERM C-terminal PH-like domain^212-300^E:9.2e-25`PF00769.19^ERM^Ezrin/radixin/moesin family^333-569^E:1.7e-67
TRINITY_DN3878_c0_g1	E007	1.04447	0.0250084
TRINITY_DN3878_c0_g1	E006	1.06954	0.0467268
TRINITY_DN387_c2_g1	E003	-0.64841	0.0464877	SAP3_MOUSE^SAP3_MOUSE^Q:293-700,H:62-186^28.571%ID^E:4.08e-09^RecName: Full=Ganglioside GM2 activator;^Eukaryota; Metazoa; Chordata; Craniata; Vertebrata; Euteleostomi; Mammalia; Eutheria; Euarchontoglires; Glires; Rodentia; Myomorpha; Muroidea; Muridae; Murinae; Mus; Mus	PF02221.15^E1_DerP2_DerF2^ML domain^27-187^E:9.1e-12
TRINITY_DN3916_c0_g1	E013	-0.620218	0.00201197	EF2_DROME^EF2_DROME^Q:104-2635,H:1-844^91.588%ID^E:0^RecName: Full=Elongation factor 2;^Eukaryota; Metazoa; Ecdysozoa; Arthropoda; Hexapoda; Insecta; Pterygota; Neoptera; Holometabola; Diptera; Brachycera; Muscomorpha; Ephydroidea; Drosophilidae; Drosophila; Sophophora	PF00009.27^GTP_EFTU^Elongation factor Tu GTP binding domain^18-345^E:1.4e-66`PF01926.23^MMR_HSR1^50S ribosome-binding GTPase^27-162^E:1.8e-05`PF03144.25^GTP_EFTU_D2^Elongation factor Tu domain 2^396-471^E:1.2e-11`PF14492.6^EFG_II^Elongation Factor G, domain II^489-551^E:1.7e-13`PF03764.18^EFG_IV^Elongation factor G, domain IV^606-722^E:1.3e-31`PF00679.24^EFG_C^Elongation factor G C-terminus^725-8…
TRINITY_DN3943_c0_g1	E002	3.24983	0.0274401	TNNC1_DROME^TNNC1_DROME^Q:166-591,H:4-143^58.451%ID^E:3.62e-49^RecName: Full=Troponin C, isoform 1;^Eukaryota; Metazoa; Ecdysozoa; Arthropoda; Hexapoda; Insecta; Pterygota; Neoptera; Holometabola; Diptera; Brachycera; Muscomorpha; Ephydroidea; Drosophilidae; Drosophila; Sophophora	PF13499.6^EF-hand_7^EF-hand domain pair^30-89^E:9.5e-11`PF13833.6^EF-hand_8^EF-hand domain pair^42-90^E:2.2e-07`PF00036.32^EF-hand_1^EF hand^65-91^E:4.7e-06`PF13499.6^EF-hand_7^EF-hand domain pair^107-162^E:1.6e-10`PF13833.6^EF-hand_8^EF-hand domain pair^121-162^E:6e-08`PF13202.6^EF-hand_5^EF hand^144-162^E:0.079
TRINITY_DN3951_c0_g1	E007	-0.682218	0.0432837	TRET1_BOMMO^TRET1_BOMMO^Q:280-1650,H:51-504^28.112%ID^E:9.57e-47^RecName: Full=Facilitated trehalose transporter Tret1 {ECO:0000303|PubMed:20035867};^Eukaryota; Metazoa; Ecdysozoa; Arthropoda; Hexapoda; Insecta; Pterygota; Neoptera; Holometabola; Lepidoptera; Glossata; Ditrysia; Bombycoidea; Bombycidae; Bombycinae; Bombyx	PF07690.16^MFS_1^Major Facilitator Superfamily^17-237^E:3.8e-20`PF06779.14^MFS_4^Uncharacterised MFS-type transporter YbfB^30-160^E:1.4e-08`PF00083.24^Sugar_tr^Sugar (and other) transporter^43-443^E:2.4e-68
TRINITY_DN3989_c0_g1	E004	1.50226	0.0426168	MAOX_ANAPL^MAOX_ANAPL^Q:240-1946,H:4-550^60%ID^E:0^RecName: Full=NADP-dependent malic enzyme;^Eukaryota; Metazoa; Chordata; Craniata; Vertebrata; Euteleostomi; Archelosauria; Archosauria; Dinosauria; Saurischia; Theropoda; Coelurosauria; Aves; Neognathae; Galloanserae; Anseriformes; Anatidae; Anatinae; Anas	PF00390.19^malic^Malic enzyme, N-terminal domain^87-267^E:2.5e-78`PF03949.15^Malic_M^Malic enzyme, NAD binding domain^277-530^E:3.4e-100
TRINITY_DN4102_c0_g1	E002	-2.4951	0.0490061		PF03769.15^Attacin_C^Attacin, C-terminal region^58-168^E:1.4e-16
TRINITY_DN4124_c0_g1	E004	0.557349	0.0073558	DDI2_HUMAN^DDI2_HUMAN^Q:399-1397,H:12-365^57.345%ID^E:1.27e-137^RecName: Full=Protein DDI1 homolog 2 {ECO:0000305};^Eukaryota; Metazoa; Chordata; Craniata; Vertebrata; Euteleostomi; Mammalia; Eutheria; Euarchontoglires; Primates; Haplorrhini; Catarrhini; Hominidae; Homo	PF00240.23^ubiquitin^Ubiquitin family^3-69^E:1.3e-08`PF09668.10^Asp_protease^Aspartyl protease^187-310^E:1.2e-62`PF13975.6^gag-asp_proteas^gag-polyprotein putative aspartyl protease^213-304^E:4.8e-23`PF13650.6^Asp_protease_2^Aspartyl protease^213-300^E:1.2e-07`PF00077.20^RVP^Retroviral aspartyl protease^213-308^E:0.0003`PF08284.11^RVP_2^Retroviral aspartyl protease^214-314^E:7e-06
TRINITY_DN4158_c0_g1	E001	0.523211	0.00651452	ASPP_AEDAE^ASPP_AEDAE^Q:227-1375,H:3-386^71.875%ID^E:0^RecName: Full=Lysosomal aspartic protease;^Eukaryota; Metazoa; Ecdysozoa; Arthropoda; Hexapoda; Insecta; Pterygota; Neoptera; Holometabola; Diptera; Nematocera; Culicoidea; Culicidae; Culicinae; Aedini; Aedes; Stegomyia	PF07966.12^A1_Propeptide^A1 Propeptide^21-48^E:1.1e-05`PF00026.23^Asp^Eukaryotic aspartyl protease^67-384^E:9.8e-123`PF14543.6^TAXi_N^Xylanase inhibitor N-terminal^68-227^E:1.1e-13`PF14541.6^TAXi_C^Xylanase inhibitor C-terminal^310-384^E:2.4e-06
TRINITY_DN4158_c0_g1	E002	1.01276	0.0399842	ASPP_AEDAE^ASPP_AEDAE^Q:227-1375,H:3-386^71.875%ID^E:0^RecName: Full=Lysosomal aspartic protease;^Eukaryota; Metazoa; Ecdysozoa; Arthropoda; Hexapoda; Insecta; Pterygota; Neoptera; Holometabola; Diptera; Nematocera; Culicoidea; Culicidae; Culicinae; Aedini; Aedes; Stegomyia	PF07966.12^A1_Propeptide^A1 Propeptide^21-48^E:1.1e-05`PF00026.23^Asp^Eukaryotic aspartyl protease^67-384^E:9.8e-123`PF14543.6^TAXi_N^Xylanase inhibitor N-terminal^68-227^E:1.1e-13`PF14541.6^TAXi_C^Xylanase inhibitor C-terminal^310-384^E:2.4e-06
TRINITY_DN4199_c1_g1	E006	1.37107	3.57E-06	CAPU_DROME^CAPU_DROME^Q:1948-3138,H:585-1017^42.009%ID^E:8.24e-87^RecName: Full=Protein cappuccino;^Eukaryota; Metazoa; Ecdysozoa; Arthropoda; Hexapoda; Insecta; Pterygota; Neoptera; Holometabola; Diptera; Brachycera; Muscomorpha; Ephydroidea; Drosophilidae; Drosophila; Sophophora`CAPU_DROME^CAPU_DROME^Q:1195-1914,H:226-457^31.429%ID^E:9.94e-14^RecName: Full=Protein cappuccino;^Eukaryota; Metazoa…	PF02181.23^FH2^Formin Homology 2 Domain^530-915^E:3.3e-68
TRINITY_DN4199_c1_g1	E007	1.40456	4.12E-06	CAPU_DROME^CAPU_DROME^Q:1948-3138,H:585-1017^42.009%ID^E:8.24e-87^RecName: Full=Protein cappuccino;^Eukaryota; Metazoa; Ecdysozoa; Arthropoda; Hexapoda; Insecta; Pterygota; Neoptera; Holometabola; Diptera; Brachycera; Muscomorpha; Ephydroidea; Drosophilidae; Drosophila; Sophophora`CAPU_DROME^CAPU_DROME^Q:1195-1914,H:226-457^31.429%ID^E:9.94e-14^RecName: Full=Protein cappuccino;^Eukaryota; Metazoa…	PF02181.23^FH2^Formin Homology 2 Domain^530-915^E:3.3e-68
TRINITY_DN4199_c1_g1	E021	-0.251393	0.0274401	CAPU_DROME^CAPU_DROME^Q:1948-3138,H:585-1017^42.009%ID^E:8.24e-87^RecName: Full=Protein cappuccino;^Eukaryota; Metazoa; Ecdysozoa; Arthropoda; Hexapoda; Insecta; Pterygota; Neoptera; Holometabola; Diptera; Brachycera; Muscomorpha; Ephydroidea; Drosophilidae; Drosophila; Sophophora`CAPU_DROME^CAPU_DROME^Q:1195-1914,H:226-457^31.429%ID^E:9.94e-14^RecName: Full=Protein cappuccino;^Eukaryota; Metazoa…	PF02181.23^FH2^Formin Homology 2 Domain^530-915^E:3.3e-68
TRINITY_DN4208_c0_g1	E002	0.925889	0.00171691	PGSC2_DROME^PGSC2_DROME^Q:676-1164,H:20-184^31.737%ID^E:9.16e-25^RecName: Full=Peptidoglycan-recognition protein SC2;^Eukaryota; Metazoa; Ecdysozoa; Arthropoda; Hexapoda; Insecta; Pterygota; Neoptera; Holometabola; Diptera; Brachycera; Muscomorpha; Ephydroidea; Drosophilidae; Drosophila; Sophophora	PF01510.25^Amidase_2^N-acetylmuramoyl-L-alanine amidase^160-276^E:4.5e-06
TRINITY_DN4208_c0_g1	E005	1.00481	0.0303154	PGSC2_DROME^PGSC2_DROME^Q:676-1164,H:20-184^31.737%ID^E:9.16e-25^RecName: Full=Peptidoglycan-recognition protein SC2;^Eukaryota; Metazoa; Ecdysozoa; Arthropoda; Hexapoda; Insecta; Pterygota; Neoptera; Holometabola; Diptera; Brachycera; Muscomorpha; Ephydroidea; Drosophilidae; Drosophila; Sophophora	PF01510.25^Amidase_2^N-acetylmuramoyl-L-alanine amidase^160-276^E:4.5e-06
TRINITY_DN421_c12_g1	E016	-0.299582	9.84E-05
TRINITY_DN421_c12_g1	E001	1.04658	0.00447948
TRINITY_DN421_c1_g1	E001	-1.3461	0.034816
TRINITY_DN421_c1_g1	E007	0.281243	0.0460753
TRINITY_DN423_c0_g1	E009	-0.668404	0.0308488	UN93L_DROME^UN93L_DROME^Q:729-2150,H:3-478^65.417%ID^E:0^RecName: Full=UNC93-like protein;^Eukaryota; Metazoa; Ecdysozoa; Arthropoda; Hexapoda; Insecta; Pterygota; Neoptera; Holometabola; Diptera; Brachycera; Muscomorpha; Ephydroidea; Drosophilidae; Drosophila; Sophophora	PF05978.16^UNC-93^Ion channel regulatory protein UNC-93^136-240^E:5.7e-12
TRINITY_DN440_c0_g1	E023	2.33942	0.0368532	RTJK_DROFU^RTJK_DROFU^Q:1699-1157,H:573-759^31.746%ID^E:1.08e-12^RecName: Full=RNA-directed DNA polymerase from mobile element jockey;^Eukaryota; Metazoa; Ecdysozoa; Arthropoda; Hexapoda; Insecta; Pterygota; Neoptera; Holometabola; Diptera; Brachycera; Muscomorpha; Ephydroidea; Drosophilidae; Drosophila
TRINITY_DN4452_c0_g1	E030	-0.586646	0.00594381	DOA_DROME^DOA_DROME^Q:1599-2642,H:457-810^77.966%ID^E:0^RecName: Full=Serine/threonine-protein kinase Doa;^Eukaryota; Metazoa; Ecdysozoa; Arthropoda; Hexapoda; Insecta; Pterygota; Neoptera; Holometabola; Diptera; Brachycera; Muscomorpha; Ephydroidea; Drosophilidae; Drosophila; Sophophora	PF00069.25^Pkinase^Protein kinase domain^428-742^E:9.8e-50`PF07714.17^Pkinase_Tyr^Protein tyrosine kinase^432-658^E:2.6e-18
TRINITY_DN450_c0_g1	E013	0.609717	0.015913		PF02178.19^AT_hook^AT hook motif^351-361^E:0.35`PF07716.15^bZIP_2^Basic region leucine zipper^374-424^E:8.4e-10
TRINITY_DN450_c0_g1	E008	0.681514	0.0295891		PF02178.19^AT_hook^AT hook motif^351-361^E:0.35`PF07716.15^bZIP_2^Basic region leucine zipper^374-424^E:8.4e-10
TRINITY_DN4691_c0_g1	E017	-0.542518	0.0397381	HXK2_DROME^HXK2_DROME^Q:485-1840,H:33-486^51.762%ID^E:5.56e-153^RecName: Full=Hexokinase type 2;^Eukaryota; Metazoa; Ecdysozoa; Arthropoda; Hexapoda; Insecta; Pterygota; Neoptera; Holometabola; Diptera; Brachycera; Muscomorpha; Ephydroidea; Drosophilidae; Drosophila; Sophophora	PF00349.21^Hexokinase_1^Hexokinase^9-203^E:1.5e-69`PF03727.16^Hexokinase_2^Hexokinase^209-443^E:3.1e-80
TRINITY_DN4724_c0_g1	E014	0.616108	0.0284457
TRINITY_DN476_c0_g1	E029	-0.228722	0.0125872
TRINITY_DN476_c0_g1	E009	0.204331	0.02156
TRINITY_DN4776_c0_g1	E003	0.813522	0.0354278	KC1G1_DANRE^KC1G1_DANRE^Q:317-1207,H:36-331^78.788%ID^E:8.51e-173^RecName: Full=Casein kinase I isoform gamma-1;^Eukaryota; Metazoa; Chordata; Craniata; Vertebrata; Euteleostomi; Actinopterygii; Neopterygii; Teleostei; Ostariophysi; Cypriniformes; Cyprinidae; Danio	PF00069.25^Pkinase^Protein kinase domain^64-282^E:2.6e-26`PF07714.17^Pkinase_Tyr^Protein tyrosine kinase^64-284^E:2.1e-14`PF17667.1^Pkinase_fungal^Fungal protein kinase^175-262^E:1.1e-08
TRINITY_DN4776_c0_g1	E010	-0.395461	0.0409034	KC1G1_DANRE^KC1G1_DANRE^Q:317-1207,H:36-331^78.788%ID^E:8.51e-173^RecName: Full=Casein kinase I isoform gamma-1;^Eukaryota; Metazoa; Chordata; Craniata; Vertebrata; Euteleostomi; Actinopterygii; Neopterygii; Teleostei; Ostariophysi; Cypriniformes; Cyprinidae; Danio	PF00069.25^Pkinase^Protein kinase domain^64-282^E:2.6e-26`PF07714.17^Pkinase_Tyr^Protein tyrosine kinase^64-284^E:2.1e-14`PF17667.1^Pkinase_fungal^Fungal protein kinase^175-262^E:1.1e-08
TRINITY_DN4782_c0_g1	E013	0.108738	0.0468687
TRINITY_DN4817_c0_g1	E026	1.8435	0.0108729
TRINITY_DN485_c0_g1	E009	-0.0678876	0.00520872	TRXR1_DROME^TRXR1_DROME^Q:381-1835,H:111-596^67.967%ID^E:0^RecName: Full=Thioredoxin reductase 1, mitochondrial;^Eukaryota; Metazoa; Ecdysozoa; Arthropoda; Hexapoda; Insecta; Pterygota; Neoptera; Holometabola; Diptera; Brachycera; Muscomorpha; Ephydroidea; Drosophilidae; Drosophila; Sophophora	PF01262.21^AlaDh_PNT_C^Alanine dehydrogenase/PNT, C-terminal domain^42-113^E:2.8e-05`PF07992.14^Pyr_redox_2^Pyridine nucleotide-disulphide oxidoreductase^50-381^E:4.5e-57`PF00890.24^FAD_binding_2^FAD binding domain^51-97^E:3.9e-07`PF01134.22^GIDA^Glucose inhibited division protein A^51-134^E:0.00037`PF00070.27^Pyr_redox^Pyridine nucleotide-disulphide oxidoreductase^229-300^E:1.9e-17`PF02852.22^Py…
TRINITY_DN4883_c0_g1	E009	1.62588	0.0105654
TRINITY_DN4909_c0_g1	E002	0.728481	0.0221149	PGPSD_DROSI^PGPSD_DROSI^Q:484-951,H:21-179^34.783%ID^E:4.69e-16^RecName: Full=Peptidoglycan-recognition protein SD;^Eukaryota; Metazoa; Ecdysozoa; Arthropoda; Hexapoda; Insecta; Pterygota; Neoptera; Holometabola; Diptera; Brachycera; Muscomorpha; Ephydroidea; Drosophilidae; Drosophila; Sophophora	PF01510.25^Amidase_2^N-acetylmuramoyl-L-alanine amidase^5-81^E:1e-05
TRINITY_DN4910_c0_g1	E001	0.133579	0.0271527		PF11901.8^DUF3421^Protein of unknown function (DUF3421)^61-147^E:9.2e-10`PF11901.8^DUF3421^Protein of unknown function (DUF3421)^125-179^E:1.9e-06
TRINITY_DN491_c0_g1	E001	0.719872	0.0125872		PF16012.5^DUF4780^Domain of unknown function (DUF4780)^232-398^E:8.1e-36
TRINITY_DN4939_c0_g1	E002	0.566692	0.0176706
TRINITY_DN4939_c0_g1	E040	-0.61397	0.0409179
TRINITY_DN4940_c2_g1	E006	0.580616	9.84E-05
TRINITY_DN4940_c2_g1	E001	0.472479	0.000536725
TRINITY_DN4940_c2_g1	E002	-0.604037	0.0284457
TRINITY_DN4940_c2_g1	E007	-0.807659	0.0432616
TRINITY_DN4953_c0_g1	E003	-1.04343	0.0458795	ASPH_MOUSE^ASPH_MOUSE^Q:1739-3088,H:291-741^45.495%ID^E:3.26e-126^RecName: Full=Aspartyl/asparaginyl beta-hydroxylase;^Eukaryota; Metazoa; Chordata; Craniata; Vertebrata; Euteleostomi; Mammalia; Eutheria; Euarchontoglires; Glires; Rodentia; Myomorpha; Muroidea; Muridae; Murinae; Mus; Mus	PF13181.6^TPR_8^Tetratricopeptide repeat^696-722^E:0.0011`PF05118.15^Asp_Arg_Hydrox^Aspartyl/Asparaginyl beta-hydroxylase^764-915^E:5.2e-55
TRINITY_DN4956_c0_g1	E005	0.747472	0.0482287	F16P1_PIG^F16P1_PIG^Q:184-1185,H:1-335^61.607%ID^E:3.02e-144^RecName: Full=Fructose-1,6-bisphosphatase 1;^Eukaryota; Metazoa; Chordata; Craniata; Vertebrata; Euteleostomi; Mammalia; Eutheria; Laurasiatheria; Artiodactyla; Suina; Suidae; Sus	PF00316.20^FBPase^Fructose-1-6-bisphosphatase, N-terminal domain^12-198^E:2.3e-73
TRINITY_DN4965_c0_g1	E005	0.684795	0.00252165	BCAP_CHICK^BCAP_CHICK^Q:1617-2450,H:185-475^30.565%ID^E:2.16e-21^RecName: Full=Phosphoinositide 3-kinase adapter protein 1;^Eukaryota; Metazoa; Chordata; Craniata; Vertebrata; Euteleostomi; Archelosauria; Archosauria; Dinosauria; Saurischia; Theropoda; Coelurosauria; Aves; Neognathae; Galloanserae; Galliformes; Phasianidae; Phasianinae; Gallus	PF14545.6^DBB^Dof, BCAP, and BANK (DBB) motif,^399-537^E:7.1e-42
TRINITY_DN4967_c0_g1	E005	-0.787754	0.00046037	CELF1_XENTR^CELF1_XENTR^Q:716-1414,H:2-251^56.746%ID^E:1.9e-80^RecName: Full=CUGBP Elav-like family member 1;^Eukaryota; Metazoa; Chordata; Craniata; Vertebrata; Euteleostomi; Amphibia; Batrachia; Anura; Pipoidea; Pipidae; Xenopodinae; Xenopus; Silurana`CELF1_XENTR^CELF1_XENTR^Q:1691-1975,H:396-490^76.842%ID^E:8.09e-40^RecName: Full=CUGBP Elav-like family member 1;^Eukaryota; Metazoa; Chordata; C…	PF00076.22^RRM_1^RNA recognition motif. (a.k.a. RRM, RBD, or RNP domain)^96-162^E:7.9e-17`PF00076.22^RRM_1^RNA recognition motif. (a.k.a. RRM, RBD, or RNP domain)^182-246^E:2.5e-13`PF00076.22^RRM_1^RNA recognition motif. (a.k.a. RRM, RBD, or RNP domain)^415-485^E:1.7e-17
TRINITY_DN496_c6_g1	E005	1.81345	0.0356228	AT2C1_MOUSE^AT2C1_MOUSE^Q:196-2922,H:13-912^60.59%ID^E:0^RecName: Full=Calcium-transporting ATPase type 2C member 1;^Eukaryota; Metazoa; Chordata; Craniata; Vertebrata; Euteleostomi; Mammalia; Eutheria; Euarchontoglires; Glires; Rodentia; Myomorpha; Muroidea; Muridae; Murinae; Mus; Mus	PF00690.26^Cation_ATPase_N^Cation transporter/ATPase, N-terminus^82-148^E:1.8e-17`PF00122.20^E1-E2_ATPase^E1-E2 ATPase^187-381^E:6.2e-49`PF00702.26^Hydrolase^haloacid dehalogenase-like hydrolase^397-710^E:6.4e-16`PF13246.6^Cation_ATPase^Cation transport ATPase (P-type)^464-545^E:1.1e-13`PF00689.21^Cation_ATPase_C^Cation transporting ATPase, C-terminus^780-961^E:9.2e-43
TRINITY_DN497_c0_g1	E006	-0.300083	0.0289831	SERA_MANSE^SERA_MANSE^Q:342-1469,H:14-390^39.529%ID^E:2.44e-60^RecName: Full=Alaserpin;^Eukaryota; Metazoa; Ecdysozoa; Arthropoda; Hexapoda; Insecta; Pterygota; Neoptera; Holometabola; Lepidoptera; Glossata; Ditrysia; Bombycoidea; Sphingidae; Sphinginae; Sphingini; Manduca	PF00079.20^Serpin^Serpin (serine protease inhibitor)^52-413^E:2.9e-113
TRINITY_DN5018_c0_g1	E013	-1.16601	0.0197952
TRINITY_DN5116_c2_g1	E017	-0.73894	0.0221149	YG31B_YEAST^YG31B_YEAST^Q:3165-4352,H:641-1036^36.567%ID^E:1.02e-68^RecName: Full=Transposon Ty3-G Gag-Pol polyprotein;^Eukaryota; Fungi; Dikarya; Ascomycota; Saccharomycotina; Saccharomycetes; Saccharomycetales; Saccharomycetaceae; Saccharomyces	PF00078.27^RVT_1^Reverse transcriptase (RNA-dependent DNA polymerase)^494-650^E:1.3e-20`PF17919.1^RT_RNaseH_2^RNase H-like domain found in reverse transcriptase^718-808^E:1.4e-30`PF17917.1^RT_RNaseH^RNase H-like domain found in reverse transcriptase^741-821^E:9.3e-25
TRINITY_DN5350_c0_g1	E044	1.66093	0.0241081
TRINITY_DN5355_c0_g1	E002	-1.23766	0.00262538	PPAP_HUMAN^PPAP_HUMAN^Q:288-1334,H:33-382^36.517%ID^E:4.75e-64^RecName: Full=Prostatic acid phosphatase;^Eukaryota; Metazoa; Chordata; Craniata; Vertebrata; Euteleostomi; Mammalia; Eutheria; Euarchontoglires; Primates; Haplorrhini; Catarrhini; Hominidae; Homo	PF00328.22^His_Phos_2^Histidine phosphatase superfamily (branch 2)^54-296^E:8.9e-16
TRINITY_DN5478_c0_g1	E007	1.45445	0.00354411
TRINITY_DN5494_c0_g3	E001	-0.591455	0.0368532
TRINITY_DN5500_c0_g1	E005	-0.800363	0.0335201
TRINITY_DN5540_c0_g1	E012	-1.19847	0.0409034	CP4V2_HUMAN^CP4V2_HUMAN^Q:421-1731,H:74-520^29.333%ID^E:4.55e-49^RecName: Full=Cytochrome P450 4V2;^Eukaryota; Metazoa; Chordata; Craniata; Vertebrata; Euteleostomi; Mammalia; Eutheria; Euarchontoglires; Primates; Haplorrhini; Catarrhini; Hominidae; Homo	PF00067.22^p450^Cytochrome P450^27-298^E:1e-62
TRINITY_DN5777_c0_g1	E013	-1.0687	0.0444161	LSD1_DROME^LSD1_DROME^Q:380-1255,H:11-328^51.242%ID^E:1.1e-91^RecName: Full=Lipid storage droplets surface-binding protein 1;^Eukaryota; Metazoa; Ecdysozoa; Arthropoda; Hexapoda; Insecta; Pterygota; Neoptera; Holometabola; Diptera; Brachycera; Muscomorpha; Ephydroidea; Drosophilidae; Drosophila; Sophophora	PF03036.16^Perilipin^Perilipin family^67-293^E:4.4e-21
TRINITY_DN5796_c0_g2	E007	-0.354138	0.0446986	PMS2_HUMAN^PMS2_HUMAN^Q:176-1258,H:22-377^53.74%ID^E:4.78e-126^RecName: Full=Mismatch repair endonuclease PMS2 {ECO:0000305};^Eukaryota; Metazoa; Chordata; Craniata; Vertebrata; Euteleostomi; Mammalia; Eutheria; Euarchontoglires; Primates; Haplorrhini; Catarrhini; Hominidae; Homo`PMS2_HUMAN^PMS2_HUMAN^Q:1772-2416,H:647-859^53.953%ID^E:4.24e-74^RecName: Full=Mismatch repair endonuclease PMS2 {ECO:…	PF13589.6^HATPase_c_3^Histidine kinase-, DNA gyrase B-, and HSP90-like ATPase^37-140^E:2.6e-11`PF01119.19^DNA_mis_repair^DNA mismatch repair protein, C-terminal domain^282-364^E:6.1e-20`PF08676.11^MutL_C^MutL C terminal dimerisation domain^587-733^E:5.4e-29
TRINITY_DN5907_c0_g1	E012	-0.865018	0.019104	DAXX_DROME^DAXX_DROME^Q:1361-1918,H:1280-1468^30.366%ID^E:1.13e-14^RecName: Full=Daxx-like protein {ECO:0000303|PubMed:28320872};^Eukaryota; Metazoa; Ecdysozoa; Arthropoda; Hexapoda; Insecta; Pterygota; Neoptera; Holometabola; Diptera; Brachycera; Muscomorpha; Ephydroidea; Drosophilidae; Drosophila; Sophophora
TRINITY_DN59_c0_g1	E031	2.00588	0.0375844
TRINITY_DN59_c0_g1	E034	1.94003	0.0477123
TRINITY_DN6099_c0_g1	E001	0.906116	8.27E-05	SYNC_MOUSE^SYNC_MOUSE^Q:273-1901,H:17-559^70.534%ID^E:0^RecName: Full=Asparagine--tRNA ligase, cytoplasmic;^Eukaryota; Metazoa; Chordata; Craniata; Vertebrata; Euteleostomi; Mammalia; Eutheria; Euarchontoglires; Glires; Rodentia; Myomorpha; Muroidea; Muridae; Murinae; Mus; Mus	PF01336.25^tRNA_anti-codon^OB-fold nucleic acid binding domain^130-210^E:1.5e-11`PF00152.20^tRNA-synt_2^tRNA synthetases class II (D, K and N)^229-543^E:1.4e-99
TRINITY_DN6099_c0_g1	E002	0.984434	0.00135953	SYNC_MOUSE^SYNC_MOUSE^Q:273-1901,H:17-559^70.534%ID^E:0^RecName: Full=Asparagine--tRNA ligase, cytoplasmic;^Eukaryota; Metazoa; Chordata; Craniata; Vertebrata; Euteleostomi; Mammalia; Eutheria; Euarchontoglires; Glires; Rodentia; Myomorpha; Muroidea; Muridae; Murinae; Mus; Mus	PF01336.25^tRNA_anti-codon^OB-fold nucleic acid binding domain^130-210^E:1.5e-11`PF00152.20^tRNA-synt_2^tRNA synthetases class II (D, K and N)^229-543^E:1.4e-99
TRINITY_DN6099_c0_g1	E005	1.02332	0.00982919	SYNC_MOUSE^SYNC_MOUSE^Q:273-1901,H:17-559^70.534%ID^E:0^RecName: Full=Asparagine--tRNA ligase, cytoplasmic;^Eukaryota; Metazoa; Chordata; Craniata; Vertebrata; Euteleostomi; Mammalia; Eutheria; Euarchontoglires; Glires; Rodentia; Myomorpha; Muroidea; Muridae; Murinae; Mus; Mus	PF01336.25^tRNA_anti-codon^OB-fold nucleic acid binding domain^130-210^E:1.5e-11`PF00152.20^tRNA-synt_2^tRNA synthetases class II (D, K and N)^229-543^E:1.4e-99
TRINITY_DN6332_c0_g1	E001	3.08374	0.00229774	MYSP1_DROME^MYSP1_DROME^Q:236-2806,H:21-877^73.629%ID^E:0^RecName: Full=Paramyosin, long form;^Eukaryota; Metazoa; Ecdysozoa; Arthropoda; Hexapoda; Insecta; Pterygota; Neoptera; Holometabola; Diptera; Brachycera; Muscomorpha; Ephydroidea; Drosophilidae; Drosophila; Sophophora	PF01576.19^Myosin_tail_1^Myosin tail^37-854^E:1.3e-73
TRINITY_DN6332_c0_g1	E004	2.90114	0.0129739	MYSP1_DROME^MYSP1_DROME^Q:236-2806,H:21-877^73.629%ID^E:0^RecName: Full=Paramyosin, long form;^Eukaryota; Metazoa; Ecdysozoa; Arthropoda; Hexapoda; Insecta; Pterygota; Neoptera; Holometabola; Diptera; Brachycera; Muscomorpha; Ephydroidea; Drosophilidae; Drosophila; Sophophora	PF01576.19^Myosin_tail_1^Myosin tail^37-854^E:1.3e-73
TRINITY_DN6332_c0_g1	E005	2.85068	0.0284457	MYSP1_DROME^MYSP1_DROME^Q:236-2806,H:21-877^73.629%ID^E:0^RecName: Full=Paramyosin, long form;^Eukaryota; Metazoa; Ecdysozoa; Arthropoda; Hexapoda; Insecta; Pterygota; Neoptera; Holometabola; Diptera; Brachycera; Muscomorpha; Ephydroidea; Drosophilidae; Drosophila; Sophophora	PF01576.19^Myosin_tail_1^Myosin tail^37-854^E:1.3e-73
TRINITY_DN6345_c0_g1	E005	-0.624758	0.00137607
TRINITY_DN6345_c0_g1	E006	-0.493661	0.0158937
TRINITY_DN6345_c0_g1	E003	-0.968805	0.02156
TRINITY_DN6364_c0_g1	E011	0.230138	0.0143521	DAPKR_DROME^DAPKR_DROME^Q:676-1524,H:12-295^57.394%ID^E:2.62e-103^RecName: Full=Death-associated protein kinase related;^Eukaryota; Metazoa; Ecdysozoa; Arthropoda; Hexapoda; Insecta; Pterygota; Neoptera; Holometabola; Diptera; Brachycera; Muscomorpha; Ephydroidea; Drosophilidae; Drosophila; Sophophora	PF00069.25^Pkinase^Protein kinase domain^36-291^E:6.4e-71`PF07714.17^Pkinase_Tyr^Protein tyrosine kinase^37-286^E:6.8e-33
TRINITY_DN6373_c0_g1	E003	-0.0543828	0.0232654	MOT5_HUMAN^MOT5_HUMAN^Q:507-1250,H:7-254^26.692%ID^E:1.03e-11^RecName: Full=Monocarboxylate transporter 5;^Eukaryota; Metazoa; Chordata; Craniata; Vertebrata; Euteleostomi; Mammalia; Eutheria; Euarchontoglires; Primates; Haplorrhini; Catarrhini; Hominidae; Homo	PF07690.16^MFS_1^Major Facilitator Superfamily^50-285^E:5.2e-19
TRINITY_DN640_c0_g1	E004	0.675558	0.000145405	KPYK_DROME^KPYK_DROME^Q:333-1910,H:10-533^71.293%ID^E:0^RecName: Full=Pyruvate kinase;^Eukaryota; Metazoa; Ecdysozoa; Arthropoda; Hexapoda; Insecta; Pterygota; Neoptera; Holometabola; Diptera; Brachycera; Muscomorpha; Ephydroidea; Drosophilidae; Drosophila; Sophophora	PF00224.21^PK^Pyruvate kinase, barrel domain^53-402^E:6.6e-159`PF02887.16^PK_C^Pyruvate kinase, alpha/beta domain^420-537^E:6.2e-33
TRINITY_DN641_c0_g1	E004	0.81748	0.0221149	JDP_BOMMO^JDP_BOMMO^Q:448-972,H:1-170^63.636%ID^E:3.18e-62^RecName: Full=J domain-containing protein;^Eukaryota; Metazoa; Ecdysozoa; Arthropoda; Hexapoda; Insecta; Pterygota; Neoptera; Holometabola; Lepidoptera; Glossata; Ditrysia; Bombycoidea; Bombycidae; Bombycinae; Bombyx	PF00226.31^DnaJ^DnaJ domain^17-79^E:9.3e-21
TRINITY_DN641_c0_g1	E006	0.913254	0.0274654	JDP_BOMMO^JDP_BOMMO^Q:448-972,H:1-170^63.636%ID^E:3.18e-62^RecName: Full=J domain-containing protein;^Eukaryota; Metazoa; Ecdysozoa; Arthropoda; Hexapoda; Insecta; Pterygota; Neoptera; Holometabola; Lepidoptera; Glossata; Ditrysia; Bombycoidea; Bombycidae; Bombycinae; Bombyx	PF00226.31^DnaJ^DnaJ domain^17-79^E:9.3e-21
TRINITY_DN6442_c0_g1	E003	0.332266	0.00189864		PF00041.21^fn3^Fibronectin type III domain^36-103^E:3.6e-07
TRINITY_DN6442_c0_g1	E002	-0.847346	0.00492702		PF00041.21^fn3^Fibronectin type III domain^36-103^E:3.6e-07
TRINITY_DN648_c1_g2	E005	0.392164	0.0114246	RPP40_HUMAN^RPP40_HUMAN^Q:227-550,H:38-145^38.889%ID^E:9.07e-16^RecName: Full=Ribonuclease P protein subunit p40;^Eukaryota; Metazoa; Chordata; Craniata; Vertebrata; Euteleostomi; Mammalia; Eutheria; Euarchontoglires; Primates; Haplorrhini; Catarrhini; Hominidae; Homo	PF13306.6^LRR_5^BspA type Leucine rich repeat region (6 copies)^192-263^E:0.66
TRINITY_DN6492_c1_g1	E001	-1.36707	0.0422186	SCRB1_CRIGR^SCRB1_CRIGR^Q:549-1877,H:8-445^30.155%ID^E:8.18e-57^RecName: Full=Scavenger receptor class B member 1;^Eukaryota; Metazoa; Chordata; Craniata; Vertebrata; Euteleostomi; Mammalia; Eutheria; Euarchontoglires; Glires; Rodentia; Myomorpha; Muroidea; Cricetidae; Cricetinae; Cricetulus	PF01130.21^CD36^CD36 family^60-508^E:6.6e-122
TRINITY_DN6567_c0_g1	E013	-1.39857	0.0122256	RAB23_HUMAN^RAB23_HUMAN^Q:8505-9155,H:1-209^63.801%ID^E:2.23e-75^RecName: Full=Ras-related protein Rab-23;^Eukaryota; Metazoa; Chordata; Craniata; Vertebrata; Euteleostomi; Mammalia; Eutheria; Euarchontoglires; Primates; Haplorrhini; Catarrhini; Hominidae; Homo
TRINITY_DN6567_c0_g1	E008	-1.72254	0.0185903	RAB23_HUMAN^RAB23_HUMAN^Q:8505-9155,H:1-209^63.801%ID^E:2.23e-75^RecName: Full=Ras-related protein Rab-23;^Eukaryota; Metazoa; Chordata; Craniata; Vertebrata; Euteleostomi; Mammalia; Eutheria; Euarchontoglires; Primates; Haplorrhini; Catarrhini; Hominidae; Homo
TRINITY_DN6567_c0_g1	E002	1.87612	0.0212166	RAB23_HUMAN^RAB23_HUMAN^Q:8505-9155,H:1-209^63.801%ID^E:2.23e-75^RecName: Full=Ras-related protein Rab-23;^Eukaryota; Metazoa; Chordata; Craniata; Vertebrata; Euteleostomi; Mammalia; Eutheria; Euarchontoglires; Primates; Haplorrhini; Catarrhini; Hominidae; Homo
TRINITY_DN6567_c0_g1	E010	-1.35182	0.0221149	RAB23_HUMAN^RAB23_HUMAN^Q:8505-9155,H:1-209^63.801%ID^E:2.23e-75^RecName: Full=Ras-related protein Rab-23;^Eukaryota; Metazoa; Chordata; Craniata; Vertebrata; Euteleostomi; Mammalia; Eutheria; Euarchontoglires; Primates; Haplorrhini; Catarrhini; Hominidae; Homo
TRINITY_DN6567_c0_g1	E007	-1.60765	0.0274401	RAB23_HUMAN^RAB23_HUMAN^Q:8505-9155,H:1-209^63.801%ID^E:2.23e-75^RecName: Full=Ras-related protein Rab-23;^Eukaryota; Metazoa; Chordata; Craniata; Vertebrata; Euteleostomi; Mammalia; Eutheria; Euarchontoglires; Primates; Haplorrhini; Catarrhini; Hominidae; Homo
TRINITY_DN6567_c0_g1	E014	-1.3256	0.0344886	RAB23_HUMAN^RAB23_HUMAN^Q:8505-9155,H:1-209^63.801%ID^E:2.23e-75^RecName: Full=Ras-related protein Rab-23;^Eukaryota; Metazoa; Chordata; Craniata; Vertebrata; Euteleostomi; Mammalia; Eutheria; Euarchontoglires; Primates; Haplorrhini; Catarrhini; Hominidae; Homo
TRINITY_DN6632_c1_g1	E003	0.926431	0.00520872	UGPA_BOVIN^UGPA_BOVIN^Q:522-2036,H:4-508^65.748%ID^E:0^RecName: Full=UTP--glucose-1-phosphate uridylyltransferase;^Eukaryota; Metazoa; Chordata; Craniata; Vertebrata; Euteleostomi; Mammalia; Eutheria; Laurasiatheria; Artiodactyla; Ruminantia; Pecora; Bovidae; Bovinae; Bos	PF01704.18^UDPGP^UTP--glucose-1-phosphate uridylyltransferase^97-512^E:3.5e-195
TRINITY_DN673_c1_g1	E007	-0.950947	0.000145405	GAPR1_MOUSE^GAPR1_MOUSE^Q:1533-1967,H:9-153^44.218%ID^E:3.51e-30^RecName: Full=Golgi-associated plant pathogenesis-related protein 1;^Eukaryota; Metazoa; Chordata; Craniata; Vertebrata; Euteleostomi; Mammalia; Eutheria; Euarchontoglires; Glires; Rodentia; Myomorpha; Muroidea; Muridae; Murinae; Mus; Mus`GAPR1_MOUSE^GAPR1_MOUSE^Q:2067-2504,H:8-153^38.514%ID^E:1.23e-26^RecName: Full=Golgi-associated…	PF00188.26^CAP^Cysteine-rich secretory protein family^120-240^E:1.2e-20`PF00188.26^CAP^Cysteine-rich secretory protein family^302-423^E:5e-21`PF00188.26^CAP^Cysteine-rich secretory protein family^481-602^E:1.2e-23
TRINITY_DN673_c1_g1	E027	-0.813907	0.0185903	GAPR1_MOUSE^GAPR1_MOUSE^Q:1533-1967,H:9-153^44.218%ID^E:3.51e-30^RecName: Full=Golgi-associated plant pathogenesis-related protein 1;^Eukaryota; Metazoa; Chordata; Craniata; Vertebrata; Euteleostomi; Mammalia; Eutheria; Euarchontoglires; Glires; Rodentia; Myomorpha; Muroidea; Muridae; Murinae; Mus; Mus`GAPR1_MOUSE^GAPR1_MOUSE^Q:2067-2504,H:8-153^38.514%ID^E:1.23e-26^RecName: Full=Golgi-associated…	PF00188.26^CAP^Cysteine-rich secretory protein family^120-240^E:1.2e-20`PF00188.26^CAP^Cysteine-rich secretory protein family^302-423^E:5e-21`PF00188.26^CAP^Cysteine-rich secretory protein family^481-602^E:1.2e-23
TRINITY_DN673_c1_g1	E002	-0.716159	0.0271527	GAPR1_MOUSE^GAPR1_MOUSE^Q:1533-1967,H:9-153^44.218%ID^E:3.51e-30^RecName: Full=Golgi-associated plant pathogenesis-related protein 1;^Eukaryota; Metazoa; Chordata; Craniata; Vertebrata; Euteleostomi; Mammalia; Eutheria; Euarchontoglires; Glires; Rodentia; Myomorpha; Muroidea; Muridae; Murinae; Mus; Mus`GAPR1_MOUSE^GAPR1_MOUSE^Q:2067-2504,H:8-153^38.514%ID^E:1.23e-26^RecName: Full=Golgi-associated…	PF00188.26^CAP^Cysteine-rich secretory protein family^120-240^E:1.2e-20`PF00188.26^CAP^Cysteine-rich secretory protein family^302-423^E:5e-21`PF00188.26^CAP^Cysteine-rich secretory protein family^481-602^E:1.2e-23
TRINITY_DN673_c1_g1	E028	-0.903008	0.0274629	GAPR1_MOUSE^GAPR1_MOUSE^Q:1533-1967,H:9-153^44.218%ID^E:3.51e-30^RecName: Full=Golgi-associated plant pathogenesis-related protein 1;^Eukaryota; Metazoa; Chordata; Craniata; Vertebrata; Euteleostomi; Mammalia; Eutheria; Euarchontoglires; Glires; Rodentia; Myomorpha; Muroidea; Muridae; Murinae; Mus; Mus`GAPR1_MOUSE^GAPR1_MOUSE^Q:2067-2504,H:8-153^38.514%ID^E:1.23e-26^RecName: Full=Golgi-associated…	PF00188.26^CAP^Cysteine-rich secretory protein family^120-240^E:1.2e-20`PF00188.26^CAP^Cysteine-rich secretory protein family^302-423^E:5e-21`PF00188.26^CAP^Cysteine-rich secretory protein family^481-602^E:1.2e-23
TRINITY_DN678_c0_g1	E028	-1.81555	0.021617
TRINITY_DN678_c0_g1	E014	-1.54289	0.0264713
TRINITY_DN678_c0_g1	E015	-1.45969	0.0306638
TRINITY_DN678_c0_g1	E017	-1.41038	0.0413769
TRINITY_DN678_c0_g1	E016	-1.37286	0.0465928
TRINITY_DN6827_c0_g1	E001	-0.156152	0.021617
TRINITY_DN6827_c0_g1	E003	0.286244	0.0450428
TRINITY_DN686_c2_g1	E015	-1.41403	0.0114246
TRINITY_DN686_c2_g1	E013	-1.45081	0.0214161
TRINITY_DN691_c0_g1	E021	-0.203414	0.0458795	EIF3E_BOMMO^EIF3E_BOMMO^Q:163-1449,H:4-435^69.444%ID^E:0^RecName: Full=Eukaryotic translation initiation factor 3 subunit E {ECO:0000255|HAMAP-Rule:MF_03004};^Eukaryota; Metazoa; Ecdysozoa; Arthropoda; Hexapoda; Insecta; Pterygota; Neoptera; Holometabola; Lepidoptera; Glossata; Ditrysia; Bombycoidea; Bombycidae; Bombycinae; Bombyx	PF09440.10^eIF3_N^eIF3 subunit 6 N terminal domain^5-136^E:6.1e-38`PF01399.27^PCI^PCI domain^291-394^E:2e-20
TRINITY_DN7027_c0_g1	E037	2.02173	0.0335201	EST6_APIME^EST6_APIME^Q:255-1970,H:3-557^30.912%ID^E:5.33e-78^RecName: Full=Venom carboxylesterase-6;^Eukaryota; Metazoa; Ecdysozoa; Arthropoda; Hexapoda; Insecta; Pterygota; Neoptera; Holometabola; Hymenoptera; Apocrita; Aculeata; Apoidea; Apidae; Apis	PF00135.28^COesterase^Carboxylesterase family^21-533^E:1.7e-128
TRINITY_DN7027_c0_g1	E039	-1.04497	0.0363167	EST6_APIME^EST6_APIME^Q:255-1970,H:3-557^30.912%ID^E:5.33e-78^RecName: Full=Venom carboxylesterase-6;^Eukaryota; Metazoa; Ecdysozoa; Arthropoda; Hexapoda; Insecta; Pterygota; Neoptera; Holometabola; Hymenoptera; Apocrita; Aculeata; Apoidea; Apidae; Apis	PF00135.28^COesterase^Carboxylesterase family^21-533^E:1.7e-128
TRINITY_DN7066_c0_g1	E018	0.151859	8.27E-05	MLP2_DROME^MLP2_DROME^Q:128-1669,H:1-494^65.192%ID^E:0^RecName: Full=Muscle LIM protein Mlp84B {ECO:0000303|PubMed:8794860};^Eukaryota; Metazoa; Ecdysozoa; Arthropoda; Hexapoda; Insecta; Pterygota; Neoptera; Holometabola; Diptera; Brachycera; Muscomorpha; Ephydroidea; Drosophilidae; Drosophila; Sophophora`MLP2_DROME^MLP2_DROME^Q:125-1066,H:213-494^39.557%ID^E:4.14e-60^RecName: Full=Muscle LIM pro…	PF00412.22^LIM^LIM domain^11-66^E:5.2e-11`PF00412.22^LIM^LIM domain^135-192^E:9.1e-10`PF00412.22^LIM^LIM domain^240-295^E:1.2e-10`PF00412.22^LIM^LIM domain^343-399^E:5.5e-10`PF00412.22^LIM^LIM domain^441-497^E:4.7e-10
TRINITY_DN7066_c0_g1	E015	0.155672	0.000181645	MLP2_DROME^MLP2_DROME^Q:128-1669,H:1-494^65.192%ID^E:0^RecName: Full=Muscle LIM protein Mlp84B {ECO:0000303|PubMed:8794860};^Eukaryota; Metazoa; Ecdysozoa; Arthropoda; Hexapoda; Insecta; Pterygota; Neoptera; Holometabola; Diptera; Brachycera; Muscomorpha; Ephydroidea; Drosophilidae; Drosophila; Sophophora`MLP2_DROME^MLP2_DROME^Q:125-1066,H:213-494^39.557%ID^E:4.14e-60^RecName: Full=Muscle LIM pro…	PF00412.22^LIM^LIM domain^11-66^E:5.2e-11`PF00412.22^LIM^LIM domain^135-192^E:9.1e-10`PF00412.22^LIM^LIM domain^240-295^E:1.2e-10`PF00412.22^LIM^LIM domain^343-399^E:5.5e-10`PF00412.22^LIM^LIM domain^441-497^E:4.7e-10
TRINITY_DN7066_c0_g1	E001	-0.319273	0.000314156	MLP2_DROME^MLP2_DROME^Q:128-1669,H:1-494^65.192%ID^E:0^RecName: Full=Muscle LIM protein Mlp84B {ECO:0000303|PubMed:8794860};^Eukaryota; Metazoa; Ecdysozoa; Arthropoda; Hexapoda; Insecta; Pterygota; Neoptera; Holometabola; Diptera; Brachycera; Muscomorpha; Ephydroidea; Drosophilidae; Drosophila; Sophophora`MLP2_DROME^MLP2_DROME^Q:125-1066,H:213-494^39.557%ID^E:4.14e-60^RecName: Full=Muscle LIM pro…	PF00412.22^LIM^LIM domain^11-66^E:5.2e-11`PF00412.22^LIM^LIM domain^135-192^E:9.1e-10`PF00412.22^LIM^LIM domain^240-295^E:1.2e-10`PF00412.22^LIM^LIM domain^343-399^E:5.5e-10`PF00412.22^LIM^LIM domain^441-497^E:4.7e-10
TRINITY_DN7066_c0_g1	E002	-0.425426	0.000536725	MLP2_DROME^MLP2_DROME^Q:128-1669,H:1-494^65.192%ID^E:0^RecName: Full=Muscle LIM protein Mlp84B {ECO:0000303|PubMed:8794860};^Eukaryota; Metazoa; Ecdysozoa; Arthropoda; Hexapoda; Insecta; Pterygota; Neoptera; Holometabola; Diptera; Brachycera; Muscomorpha; Ephydroidea; Drosophilidae; Drosophila; Sophophora`MLP2_DROME^MLP2_DROME^Q:125-1066,H:213-494^39.557%ID^E:4.14e-60^RecName: Full=Muscle LIM pro…	PF00412.22^LIM^LIM domain^11-66^E:5.2e-11`PF00412.22^LIM^LIM domain^135-192^E:9.1e-10`PF00412.22^LIM^LIM domain^240-295^E:1.2e-10`PF00412.22^LIM^LIM domain^343-399^E:5.5e-10`PF00412.22^LIM^LIM domain^441-497^E:4.7e-10
TRINITY_DN7066_c0_g1	E009	0.204357	0.000536725	MLP2_DROME^MLP2_DROME^Q:128-1669,H:1-494^65.192%ID^E:0^RecName: Full=Muscle LIM protein Mlp84B {ECO:0000303|PubMed:8794860};^Eukaryota; Metazoa; Ecdysozoa; Arthropoda; Hexapoda; Insecta; Pterygota; Neoptera; Holometabola; Diptera; Brachycera; Muscomorpha; Ephydroidea; Drosophilidae; Drosophila; Sophophora`MLP2_DROME^MLP2_DROME^Q:125-1066,H:213-494^39.557%ID^E:4.14e-60^RecName: Full=Muscle LIM pro…	PF00412.22^LIM^LIM domain^11-66^E:5.2e-11`PF00412.22^LIM^LIM domain^135-192^E:9.1e-10`PF00412.22^LIM^LIM domain^240-295^E:1.2e-10`PF00412.22^LIM^LIM domain^343-399^E:5.5e-10`PF00412.22^LIM^LIM domain^441-497^E:4.7e-10
TRINITY_DN7066_c0_g1	E008	0.196566	0.00492702	MLP2_DROME^MLP2_DROME^Q:128-1669,H:1-494^65.192%ID^E:0^RecName: Full=Muscle LIM protein Mlp84B {ECO:0000303|PubMed:8794860};^Eukaryota; Metazoa; Ecdysozoa; Arthropoda; Hexapoda; Insecta; Pterygota; Neoptera; Holometabola; Diptera; Brachycera; Muscomorpha; Ephydroidea; Drosophilidae; Drosophila; Sophophora`MLP2_DROME^MLP2_DROME^Q:125-1066,H:213-494^39.557%ID^E:4.14e-60^RecName: Full=Muscle LIM pro…	PF00412.22^LIM^LIM domain^11-66^E:5.2e-11`PF00412.22^LIM^LIM domain^135-192^E:9.1e-10`PF00412.22^LIM^LIM domain^240-295^E:1.2e-10`PF00412.22^LIM^LIM domain^343-399^E:5.5e-10`PF00412.22^LIM^LIM domain^441-497^E:4.7e-10
TRINITY_DN7066_c0_g1	E004	0.129287	0.0138762	MLP2_DROME^MLP2_DROME^Q:128-1669,H:1-494^65.192%ID^E:0^RecName: Full=Muscle LIM protein Mlp84B {ECO:0000303|PubMed:8794860};^Eukaryota; Metazoa; Ecdysozoa; Arthropoda; Hexapoda; Insecta; Pterygota; Neoptera; Holometabola; Diptera; Brachycera; Muscomorpha; Ephydroidea; Drosophilidae; Drosophila; Sophophora`MLP2_DROME^MLP2_DROME^Q:125-1066,H:213-494^39.557%ID^E:4.14e-60^RecName: Full=Muscle LIM pro…	PF00412.22^LIM^LIM domain^11-66^E:5.2e-11`PF00412.22^LIM^LIM domain^135-192^E:9.1e-10`PF00412.22^LIM^LIM domain^240-295^E:1.2e-10`PF00412.22^LIM^LIM domain^343-399^E:5.5e-10`PF00412.22^LIM^LIM domain^441-497^E:4.7e-10
TRINITY_DN7066_c0_g1	E006	0.20534	0.0295891	MLP2_DROME^MLP2_DROME^Q:128-1669,H:1-494^65.192%ID^E:0^RecName: Full=Muscle LIM protein Mlp84B {ECO:0000303|PubMed:8794860};^Eukaryota; Metazoa; Ecdysozoa; Arthropoda; Hexapoda; Insecta; Pterygota; Neoptera; Holometabola; Diptera; Brachycera; Muscomorpha; Ephydroidea; Drosophilidae; Drosophila; Sophophora`MLP2_DROME^MLP2_DROME^Q:125-1066,H:213-494^39.557%ID^E:4.14e-60^RecName: Full=Muscle LIM pro…	PF00412.22^LIM^LIM domain^11-66^E:5.2e-11`PF00412.22^LIM^LIM domain^135-192^E:9.1e-10`PF00412.22^LIM^LIM domain^240-295^E:1.2e-10`PF00412.22^LIM^LIM domain^343-399^E:5.5e-10`PF00412.22^LIM^LIM domain^441-497^E:4.7e-10
TRINITY_DN706_c0_g1	E001	-0.1353	0.00988216
TRINITY_DN7270_c0_g1	E015	-1.81592	0.037035
TRINITY_DN7367_c1_g1	E006	1.1455	0.0114246	MTHFS_RABIT^MTHFS_RABIT^Q:253-828,H:6-199^43.299%ID^E:1.34e-56^RecName: Full=5-formyltetrahydrofolate cyclo-ligase;^Eukaryota; Metazoa; Chordata; Craniata; Vertebrata; Euteleostomi; Mammalia; Eutheria; Euarchontoglires; Glires; Lagomorpha; Leporidae; Oryctolagus	PF01812.20^5-FTHF_cyc-lig^5-formyltetrahydrofolate cyclo-ligase family^31-215^E:3.5e-52
TRINITY_DN7367_c1_g1	E001	1.12491	0.0129739	MTHFS_RABIT^MTHFS_RABIT^Q:253-828,H:6-199^43.299%ID^E:1.34e-56^RecName: Full=5-formyltetrahydrofolate cyclo-ligase;^Eukaryota; Metazoa; Chordata; Craniata; Vertebrata; Euteleostomi; Mammalia; Eutheria; Euarchontoglires; Glires; Lagomorpha; Leporidae; Oryctolagus	PF01812.20^5-FTHF_cyc-lig^5-formyltetrahydrofolate cyclo-ligase family^31-215^E:3.5e-52
TRINITY_DN7367_c1_g1	E007	0.98706	0.0133505	MTHFS_RABIT^MTHFS_RABIT^Q:253-828,H:6-199^43.299%ID^E:1.34e-56^RecName: Full=5-formyltetrahydrofolate cyclo-ligase;^Eukaryota; Metazoa; Chordata; Craniata; Vertebrata; Euteleostomi; Mammalia; Eutheria; Euarchontoglires; Glires; Lagomorpha; Leporidae; Oryctolagus	PF01812.20^5-FTHF_cyc-lig^5-formyltetrahydrofolate cyclo-ligase family^31-215^E:3.5e-52
TRINITY_DN7369_c0_g1	E002	-0.211986	0.000873023	RL32_SPOFR^RL32_SPOFR^Q:222-623,H:1-134^90.299%ID^E:4.19e-77^RecName: Full=60S ribosomal protein L32;^Eukaryota; Metazoa; Ecdysozoa; Arthropoda; Hexapoda; Insecta; Pterygota; Neoptera; Holometabola; Lepidoptera; Glossata; Ditrysia; Noctuoidea; Noctuidae; Amphipyrinae; Spodoptera	PF01655.18^Ribosomal_L32e^Ribosomal protein L32^16-123^E:1.4e-55
TRINITY_DN756_c0_g1	E004	-0.154976	0.0450337	SH24A_XENTR^SH24A_XENTR^Q:1061-1435,H:313-439^44.961%ID^E:8.62e-29^RecName: Full=SH2 domain-containing protein 4A;^Eukaryota; Metazoa; Chordata; Craniata; Vertebrata; Euteleostomi; Amphibia; Batrachia; Anura; Pipoidea; Pipidae; Xenopodinae; Xenopus; Silurana`SH24A_XENTR^SH24A_XENTR^Q:209-574,H:1-127^51.181%ID^E:4.92e-19^RecName: Full=SH2 domain-containing protein 4A;^Eukaryota; Metazoa; Chordata;…	PF00017.24^SH2^SH2 domain^320-394^E:1.9e-16
TRINITY_DN7610_c0_g1	E012	0.202717	0.000579915	PPBT_RAT^PPBT_RAT^Q:443-1852,H:24-491^42.531%ID^E:9.14e-114^RecName: Full=Alkaline phosphatase, tissue-nonspecific isozyme;^Eukaryota; Metazoa; Chordata; Craniata; Vertebrata; Euteleostomi; Mammalia; Eutheria; Euarchontoglires; Glires; Rodentia; Myomorpha; Muroidea; Muridae; Murinae; Rattus	PF00245.20^Alk_phosphatase^Alkaline phosphatase^51-492^E:1e-112
TRINITY_DN7610_c0_g1	E005	-0.910589	0.0129739	PPBT_RAT^PPBT_RAT^Q:443-1852,H:24-491^42.531%ID^E:9.14e-114^RecName: Full=Alkaline phosphatase, tissue-nonspecific isozyme;^Eukaryota; Metazoa; Chordata; Craniata; Vertebrata; Euteleostomi; Mammalia; Eutheria; Euarchontoglires; Glires; Rodentia; Myomorpha; Muroidea; Muridae; Murinae; Rattus	PF00245.20^Alk_phosphatase^Alkaline phosphatase^51-492^E:1e-112
TRINITY_DN7610_c0_g1	E006	-0.838337	0.0133505	PPBT_RAT^PPBT_RAT^Q:443-1852,H:24-491^42.531%ID^E:9.14e-114^RecName: Full=Alkaline phosphatase, tissue-nonspecific isozyme;^Eukaryota; Metazoa; Chordata; Craniata; Vertebrata; Euteleostomi; Mammalia; Eutheria; Euarchontoglires; Glires; Rodentia; Myomorpha; Muroidea; Muridae; Murinae; Rattus	PF00245.20^Alk_phosphatase^Alkaline phosphatase^51-492^E:1e-112
TRINITY_DN761_c0_g1	E001	1.05678	0.0337717
TRINITY_DN7875_c0_g2	E007	-1.21113	0.00175125
TRINITY_DN7875_c0_g2	E004	0.178933	0.0422186
TRINITY_DN792_c0_g2	E001	-0.603077	0.0138762
TRINITY_DN792_c0_g2	E003	0.578188	0.0308488
TRINITY_DN8029_c1_g1	E015	1.68419	0.0176706
TRINITY_DN824_c0_g1	E003	-1.26118	0.0254915
TRINITY_DN837_c1_g1	E002	1.96215	0.000752624
TRINITY_DN837_c1_g1	E003	1.52951	0.0132749
TRINITY_DN860_c0_g1	E041	-0.191009	0.0138762
TRINITY_DN86_c0_g1	E006	0.258483	0.0395344
TRINITY_DN8732_c0_g1	E001	-0.431839	0.0183189	AQP_ANOGA^AQP_ANOGA^Q:616-1296,H:26-249^37.445%ID^E:1.24e-38^RecName: Full=Aquaporin AQPAn.G;^Eukaryota; Metazoa; Ecdysozoa; Arthropoda; Hexapoda; Insecta; Pterygota; Neoptera; Holometabola; Diptera; Nematocera; Culicoidea; Culicidae; Anophelinae; Anopheles	PF00230.20^MIP^Major intrinsic protein^85-298^E:1e-51
TRINITY_DN878_c0_g1	E001	0.586907	0.0126462	MTP_DANRE^MTP_DANRE^Q:627-3176,H:34-880^26.226%ID^E:2.39e-72^RecName: Full=Microsomal triglyceride transfer protein large subunit {ECO:0000303|PubMed:15614773};^Eukaryota; Metazoa; Chordata; Craniata; Vertebrata; Euteleostomi; Actinopterygii; Neopterygii; Teleostei; Ostariophysi; Cypriniformes; Cyprinidae; Danio	PF01347.22^Vitellogenin_N^Lipoprotein amino terminal region^39-593^E:1.3e-28
TRINITY_DN878_c4_g1	E004	-0.36807	0.0368532	TGS1_MYCTO^TGS1_MYCTO^Q:464-1582,H:67-422^22.078%ID^E:8.21e-11^RecName: Full=Probable diacyglycerol O-acyltransferase tgs1;^Bacteria; Actinobacteria; Corynebacteriales; Mycobacteriaceae; Mycobacterium; Mycobacterium tuberculosis complex	PF06974.13^DUF1298^Protein of unknown function (DUF1298)^382-523^E:1.9e-14
TRINITY_DN905_c0_g1	E040	-1.37833	0.00142024
TRINITY_DN905_c0_g1	E029	1.04698	0.0315791
TRINITY_DN911_c1_g1	E028	0.952515	0.000145405
TRINITY_DN911_c1_g1	E009	-1.09172	0.000242297
TRINITY_DN911_c1_g1	E026	2.11978	0.00207924
TRINITY_DN911_c1_g1	E010	-0.684	0.00243711
TRINITY_DN911_c1_g1	E025	0.815428	0.00447948
TRINITY_DN911_c1_g1	E002	-0.915562	0.0114246
TRINITY_DN911_c1_g1	E007	-0.994715	0.0136529
TRINITY_DN911_c1_g1	E008	-1.03321	0.019104
TRINITY_DN911_c1_g1	E029	1.39266	0.046042
TRINITY_DN9174_c0_g1	E003	1.07886	0.00193102	KAT3_MOUSE^KAT3_MOUSE^Q:395-1681,H:27-454^53.953%ID^E:1.01e-153^RecName: Full=Kynurenine--oxoglutarate transaminase 3;^Eukaryota; Metazoa; Chordata; Craniata; Vertebrata; Euteleostomi; Mammalia; Eutheria; Euarchontoglires; Glires; Rodentia; Myomorpha; Muroidea; Muridae; Murinae; Mus; Mus	PF00155.21^Aminotran_1_2^Aminotransferase class I and II^35-413^E:2.2e-52
TRINITY_DN926_c0_g1	E026	-1.32308	0.0465928
TRINITY_DN946_c0_g1	E003	0.231485	0.039679	TNNC3_DROME^TNNC3_DROME^Q:185-640,H:3-155^85.621%ID^E:3.39e-85^RecName: Full=Troponin C, isoform 3;^Eukaryota; Metazoa; Ecdysozoa; Arthropoda; Hexapoda; Insecta; Pterygota; Neoptera; Holometabola; Diptera; Brachycera; Muscomorpha; Ephydroidea; Drosophilidae; Drosophila; Sophophora	PF13499.6^EF-hand_7^EF-hand domain pair^13-73^E:7.2e-10`PF13833.6^EF-hand_8^EF-hand domain pair^37-75^E:7.1e-05`PF13202.6^EF-hand_5^EF hand^51-73^E:0.0023`PF13499.6^EF-hand_7^EF-hand domain pair^88-150^E:1.1e-14`PF13405.6^EF-hand_6^EF-hand domain^89-117^E:1.5e-05`PF13833.6^EF-hand_8^EF-hand domain pair^103-151^E:2.5e-09`PF00036.32^EF-hand_1^EF hand^125-151^E:1.3e-08`PF13202.6^EF-hand_5^EF hand^13…
TRINITY_DN9488_c1_g1	E001	-0.663864	0.0105654
TRINITY_DN9892_c0_g1	E002	1.00552	0.0452853		PF09799.9^Transmemb_17^Predicted membrane protein^12-116^E:5.7e-15
TRINITY_DN9899_c0_g2	E013	-1.37864	0.0460753	PLC_HALLA^PLC_HALLA^Q:641-922,H:62-154^29.897%ID^E:2.93e-06^RecName: Full=Perlucin;^Eukaryota; Metazoa; Lophotrochozoa; Mollusca; Gastropoda; Vetigastropoda; Lepetellida; Haliotoidea; Haliotidae; Haliotis	PF00059.21^Lectin_C^Lectin C-type domain^82-195^E:1.9e-09
TRINITY_DN9987_c1_g1	E010	-0.434261	0.0265808
TRINITY_DN9987_c1_g1	E004	1.69946	0.0350192

## Sheet: Supplementary Table 4
MhFV gene ID	DESeq2 baseMean	DESeq2 log2FoldChange	DESeq2 adjusted P-value	BlastP ORF annotation	BlastP hit from Species	BlastP % identical matches	BlastP evalue	Pfam accession	Pfam annotation description	Pfam query start	Pfam query end	Pfam domain_i-evalue	Pfam domain_c-evalue	TPM in parasitised ASW	TPM in ASW parasitism not detected	TPM in all ASW
ORF1	25.07	5.46	2.18e-05	baculovirus repeat ORF	Pseudoplusia includens SNPV IE	47.407	1.45e-125	PF02498.17	BRO family, N-terminal domain	17	113	2.2e-24	6.1e-28	6.36	0.82	2.29
ORF10	4.8	4.89	4.45e-07											4.25	0.1	1.21
ORF100	9.49	5.85	1.09e-06											7.39	0.37	2.24
ORF101	12.24	5.85	2.45e-05											3.76	0.31	1.23
ORF102	3.34	5.01	3.21e-06											0.84	0.05	0.26
ORF104	0.67	3.06	0.03											0.84	0.03	0.25
ORF105	39.77	6.28	2.48e-05	uncharacterized protein LOC112602222	Melanaphis sacchari	26.234	5.13e-44	PF04383.13
PF04383.13
PF05917.11
PF00769.19"	KilA-N domain
KilA-N domain
Helicobacter pylori protein of unknown function (DUF874)
Ezrin/radixin/moesin family"	30
162
341
351"	115
243
418
453"	5.9e-12
8.1e-07
0.00012
0.00016"	3.6e-15
5e-10
7.3e-08
9.90E-08"	6.61	0.76	2.32
ORF106	6.42	18	4.26e-06	Hypothetical protein CINCED_3A011688	Cinara cedri	38.194	1.12e-14							2.2	0	0.59
ORF107	3.25	3.78	0	uncharacterized protein LOC112602222	Melanaphis sacchari	32.246	2.61e-34	PF04383.13
PF04383.13"	KilA-N domain
KilA-N domain"	29
158"	116
244"	7.5e-12
6.30E-08"	4.2e-16
3.50E-12"	1.37	0.15	0.48
ORF11	5.1	6.08	2.2e-06	putative ORF5	Drosophila-associated filamentous virus	29.394	3.04e-67							0.9	0.08	0.3
ORF111	1.07	3.55	0.01	hypothetical protein LbFV_ORF24	Leptopilina boulardi filamentous virus	30.827	1.57e-06							1.22	0.04	0.35
ORF112	10.1	5.29	4.75e-05	hypothetical protein LbFV_ORF96	Leptopilina boulardi filamentous virus	37.84	0							1.08	0.1	0.36
ORF113	51.54	6.21	3.06e-05	uncharacterized protein LOC112602222	Melanaphis sacchari	25.309	1.12e-42	PF04383.13
PF04383.13"	KilA-N domain
KilA-N domain"	30
159"	120
244"	1.1e-12
5.20E-08"	5.1e-16
2.30E-11"	8.99	0.89	3.04
ORF114	1.64	4.45	1.24e-05											10.35	0.11	2.83
ORF115	22.96	6.17	1.43e-09	BRO-B	Spodoptera eridania nucleopolyhedrovirus	30.935	3.65e-08	PF13455.6
PF10544.9"	Meiotically up-regulated gene 113
T5orf172 domain"	138
124"	207
201"	1.6e-11
4.10E-10"	2.7e-15
6.80E-14"	18.61	0.42	5.25
ORF116	1942.5	5.03	0.02	lytic polysaccharide monooxygenase	Arsenophonus endosymbiont of Nilaparvata lugens	32.121	2.2e-30	PF03067.15	Lytic polysaccharide mono-oxygenase, cellulose-degrading	34	205	4.6e-09	5.1e-13	758.95	40.02	231.13
ORF117	42.11	4.94	0											18.1	1.16	5.66
ORF119	7.19	5.7	4.97e-06											3.49	0.48	1.28
ORF120	3.51	5.71	1.49e-06											0.75	0.08	0.25
ORF122	2.55	5.11	0											2.65	0.35	0.96
ORF124	3.38	4.76	9.9e-09	hypothetical protein LbFV_ORF83	Leptopilina boulardi filamentous virus	24.541	4.74e-13							1.17	0.03	0.33
ORF125	11.09	6.62	7.16e-07											14.19	1.5	4.87
ORF126	15.83	6.87	6.4e-07	nudix domain protein	Leptopilina boulardi filamentous virus	33.478	1.87e-22							8.55	1.1	3.08
ORF128	8.62	5.6	2.93e-10	hypothetical protein LbFV_ORF20	Leptopilina boulardi filamentous virus	33.521	7.01e-52							3.26	0.06	0.91
ORF129	4.58	4.66	1.73e-05											11.27	0.82	3.6
ORF13	16.89	6.58	6.28e-07	unnamed protein product	Pieris macdunnoughi	39.32	4.92e-91	PF07282.11	Putative transposase DNA-binding domain	525	586	1.5e-07	1.7e-11	3.19	0.28	1.05
ORF130	17.82	6.58	1.68e-07	hypothetical protein SGHV028	Glossina pallidipes salivary gland hypertrophy virus	47.368	1.75e-11	PF10553.9	MSV199 domain	43	106	7.6e-10	4.2e-13	10.18	0.63	3.17
ORF132	6.62	5.9	1.3e-06	hypothetical protein LbFV_ORF67	Leptopilina boulardi filamentous virus	36.519	8.95e-52							2.36	0.23	0.8
ORF133	4.85	4.86	6.17e-08	lytic polysaccharide monooxygenase	Paenibacillus shirakamiensis	28.431	3.39e-10	PF03067.15	Lytic polysaccharide mono-oxygenase, cellulose-degrading	15	201	8.2e-07	4.6e-11	3.83	0.13	1.11
ORF134	5.87	5.68	1.34e-06											5.8	0.46	1.88
ORF135	1.26	3.02	0.02	Cg30-like protein	Glossina pallidipes salivary gland hypertrophy virus	28.082	1.11e-09							0.94	0.09	0.32
ORF136	3.24	5.41	5.7e-06					PF05605.12	Drought induced 19 protein (Di19), zinc-binding	16	54	0.00031	3.4e-08	2.14	0.21	0.73
ORF138	0.8	3.28	0.01											0.45	0.02	0.13
ORF14	1.84	6.07	0.01	BRO-B	Chrysodeixis includens nucleopolyhedrovirus	43.498	2.6e-50	PF02498.17	BRO family, N-terminal domain	2	28	8.5e-05	9.5e-09	0.85	0.03	0.25
ORF141	7.95	5.29	1.96e-05	hypothetical protein LbFV_ORF78	Leptopilina boulardi filamentous virus	40.822	9.85e-146							1.56	0.17	0.54
ORF144	3.91	4.98	1.77e-08	putative ATPase	Leptopilina boulardi filamentous virus	38.95	4.25e-62	PF00004.29
PF13191.6
PF05673.13
PF05496.12
PF07728.14
PF13173.6
PF00005.27
PF07724.14
PF06068.13"	ATPase family associated with various cellular activities (AAA)
AAA ATPase domain
Protein of unknown function (DUF815)
Holliday junction DNA helicase RuvB P-loop domain
AAA domain (dynein-related subfamily)
AAA domain
ABC transporter
AAA domain (Cdc48 subfamily)
TIP49 P-loop domain"	198
172
172
168
198
196
187
197
170"	325
270
320
319
309
279
257
271
247"	3.8e-23
2.3e-08
4.9e-08
2.7e-06
7.8e-06
2.7e-05
2.1e-05
0.00033
0.00047"	8e-26
4.8e-11
1e-10
5.6e-09
1.7e-08
5.6e-08
4.3e-08
7e-07
1.00E-06"	1.52	0.03	0.42
ORF146	35.72	6.04	4.28e-05											18.66	1.94	6.38
ORF147	3.01	4.55	0											32.5	4.53	11.97
ORF148	11.29	5.01	0	hypothetical protein LbFV_ORF68	Leptopilina boulardi filamentous virus	32.067	2.29e-103	PF01637.18
PF13604.6
PF13245.6"	ATPase domain predominantly from Archaea
AAA domain
AAA domain"	155
151
164"	397
348
330"	4.5e-06
6.1e-05
3.10E-05"	5e-09
6.8e-08
3.40E-08"	1.76	0.17	0.59
ORF15	1.19	3.94	4.58e-05											0.41	0.02	0.12
ORF150	5.21	6.04	1.12e-07	hypothetical protein SGHV143	Glossina pallidipes salivary gland hypertrophy virus	28.689	5.46e-08							5.08	0.32	1.59
ORF151	2.4	5.33	4.68e-06	bro	Peridroma alphabaculovirus	29.825	1.74e-23	PF02498.17
PF13455.6
PF10544.9"	BRO family, N-terminal domain
Meiotically up-regulated gene 113
T5orf172 domain"	38
172
156"	132
239
236"	3e-19
9.3e-12
5.70E-11"	5e-23
1.6e-15
9.60E-15"	1.49	0.08	0.46
ORF152	4.35	4.76	4e-05	baculoviral IAP repeat-containing protein 2	Leptinotarsa decemlineata	48.039	2.19e-89	PF00653.21
PF00653.21
PF13920.6"	Inhibitor of Apoptosis domain
Inhibitor of Apoptosis domain
Zinc finger	C3HC4 type (RING finger)"	9
113
216"	73
178
257"	5.2e-16
2.4e-22
1.40E-09"	1.2e-19
5.4e-26
3.10E-13"	2.3	0.14	0.71
ORF153	3.88	6.04	4.65e-07											6.04	0.67	2.1
ORF154	8.79	6.19	5.31e-07	Bro-N domain-containing protein	Acinetobacter soli	30.196	1.99e-14	PF02498.17	BRO family, N-terminal domain	38	133	2.7e-17	3e-21	3.16	0.28	1.05
ORF155	1.44	5.8	6.26e-06	hypothetical protein AVEN_65616-1	Araneus ventricosus	24.759	3.93e-18							0.34	0.01	0.1
ORF156	61.14	9.74	1.37e-11	Hypothetical protein CINCED_3A011688	Cinara cedri	34.328	2.87e-09							19.76	1.07	6.04
ORF157	42.9	9.12	8.94e-11	uncharacterized protein LOC112602222	Melanaphis sacchari	30.872	3.68e-32	PF04383.13
PF04383.13"	KilA-N domain
KilA-N domain"	26
153"	114
244"	2e-11
3.00E-09"	1.1e-15
1.70E-13"	20.29	0.88	6.04
ORF16	3.47	11.46	6.03e-06	BRO-B	Spodoptera eridania nucleopolyhedrovirus	33.158	1.52e-21	PF02498.17
PF10544.9
PF13455.6"	BRO family, N-terminal domain
T5orf172 domain
Meiotically up-regulated gene 113"	38
156
172"	132
240
238"	2e-17
4e-11
1.60E-10"	4.4e-21
9e-15
3.50E-14"	1.78	0.04	0.5
ORF17	4.14	3.89	0											3.15	0.37	1.11
ORF18	10.58	5.9	1.19e-06	Cg30-like protein	Glossina pallidipes salivary gland hypertrophy virus	28.082	3.28e-09							3.46	0.15	1.03
ORF19	4.06	5.89	5.48e-07											6.42	0.72	2.23
ORF20	26.16	8.5	6.71e-10	hypothetical protein	Trichoplusia ni granulovirus LBIV-12	27.979	3.71e-12							3.8	0.43	1.33
ORF21	35.6	6.94	1.46e-08	hypothetical protein	bacterium	43.86	5.04e-47							6.46	0.43	2.03
ORF22	3.76	14.9	0	BRO-H	Helicoverpa armigera granulovirus	53.191	6.45e-19							2.66	0	0.71
ORF23	3.45	15.98	4.29e-05	BRO-F	Lymantria xylina nucleopolyhedrovirus	50.714	1.13e-40	PF02498.17	BRO family, N-terminal domain	18	119	5.8e-27	3.2e-31	3.51	0	0.93
ORF24	0.65	10.81	0	hypothetical protein D910_07866	Dendroctonus ponderosae	49.733	3.2e-61	PF00625.21
PF13671.6
PF13238.6
PF13401.6
PF01926.23
PF03193.16"	Guanylate kinase
AAA domain
AAA domain
AAA domain
50S ribosome-binding GTPase
RsgA GTPase"	1
5
6
4
5
4"	182
143
143
30
59
25"	5.3e-54
3.8e-07
7.1e-07
6.1e-05
3.7e-05
4.70E-05"	7.4e-57
5.3e-10
9.9e-10
8.4e-08
5.2e-08
6.50E-08"	0.53	0.01	0.15
ORF26	2.7	18.44	2.45e-06	Maco-A orf 20	Mamestra configurata nucleopolyhedrovirus A	37.391	1.41e-14							1.78	0.14	0.57
ORF28	25.85	5.12	0	Hypothetical protein CINCED_3A011688	Cinara cedri	35.593	7.28e-12	PF00769.19	Ezrin/radixin/moesin family	39	139	7e-07	4.3e-10	9.72	1.25	3.5
ORF29	23.49	5.65	1.96e-05	uncharacterized protein LOC112602222	Melanaphis sacchari	31.922	4.29e-34	PF04383.13
PF04383.13"	KilA-N domain
KilA-N domain"	37
169"	127
255"	1.2e-12
8.70E-10"	1.3e-16
9.70E-14"	10.25	0.91	3.4
ORF3	1.75	4.4	4.59e-07											2.86	0.04	0.79
ORF30	3.02	4.93	0											2.16	0.4	0.87
ORF31	9.57	5.78	6.1e-07	hypothetical protein LbFV_ORF92	Leptopilina boulardi filamentous virus	30.048	0							0.64	0.05	0.2
ORF33	1	3.17	0.03											0.67	0.05	0.21
ORF35	0.83	2.77	0.05	putative inhibitor of apoptosis isoform X1	Diabrotica virgifera virgifera	42.683	3.94e-13	PF00653.21	Inhibitor of Apoptosis domain	10	72	1.2e-16	2.6e-20	2.31	0.18	0.75
ORF36	5.84	4.68	1.38e-05	hypothetical protein LbFV_ORF94	Leptopilina boulardi filamentous virus	27.219	6.73e-08							3.63	0.28	1.17
ORF38	5.58	5.69	8.91e-06	baculovirus repeat ORF	Pseudoplusia includens SNPV IE	45.548	1.01e-82	PF02498.17	BRO family, N-terminal domain	15	112	5.2e-24	1.2e-27	2.33	0.23	0.79
ORF39	0.71	9.56	0.01	bro	Spodoptera frugiperda granulovirus	54.545	2.98e-18							1.83	0.07	0.54
ORF4	16.26	5.98	4.66e-06	putative DNA pol	Leptopilina boulardi filamentous virus	40.293	0	PF00136.21	DNA polymerase family B	638	860	2.1e-15	2.3e-19	2.08	0.16	0.67
ORF40	2.35	3.82	0	hypothetical protein LbFV_ORF63	Leptopilina boulardi filamentous virus	38.508	4.51e-135	PF04583.12
PF08404.10"	Baculoviridae p74 conserved region
Baculoviridae P74 N-terminal"	384
12"	601
295"	5.8e-17
3.50E-15"	6.5e-21
3.90E-19"	0.41	0.04	0.13
ORF41	4.34	7.17	9.67e-09	40.2 kDa BRO-like protein	Spodoptera frugiperda ascovirus 1a	49.58	5.97e-30	PF02498.17	BRO family, N-terminal domain	15	110	3.3e-25	1.8e-29	5.09	0.62	1.81
ORF42	2.12	5.47	0					PF13455.6	Meiotically up-regulated gene 113	10	45	0.00031	3.4e-08	3.78	0.37	1.28
ORF43	3.38	4.32	1.96e-05											4.33	0.18	1.29
ORF47	33	6.29	6.52e-06	unnamed protein product	Pieris macdunnoughi	38.902	2.61e-91	PF07282.11	Putative transposase DNA-binding domain	535	596	1.6e-07	1.7e-11	6.31	0.5	2.04
ORF48	1.97	2.72	0.04	Bro-N domain-containing protein	Firmicutes bacterium	56.923	7e-13	PF02498.17	BRO family, N-terminal domain	1	22	0.00019	3.2e-08	1.6	0.28	0.63
ORF5	5.34	4.45	4.29e-05	putative DNA PolB, partial	Drosophila-associated filamentous virus	38.164	3.82e-28							2.89	0.19	0.91
ORF50	5.01	6.4	4.65e-07	BRO-F	Lymantria xylina nucleopolyhedrovirus	34.532	1.31e-17	PF02498.17	BRO family, N-terminal domain	37	133	1.7e-19	2.8e-23	1.72	0.1	0.53
ORF51	4.4	5.07	1.09e-06	PREDICTED: uncharacterized protein LOC100632541	Amphimedon queenslandica	34.783	3.23e-05							3.24	0.21	1.02
ORF52	20.42	6.84	4.33e-08	hypothetical protein AVEN_250922-1	Araneus ventricosus	28.495	1.35e-08							6.69	0.35	2.04
ORF54	34.74	5.16	0	baculovirus repeat ORF	Pseudoplusia includens SNPV IE	44.222	4.57e-136	PF02498.17	BRO family, N-terminal domain	15	110	7.5e-25	1.3e-28	9.35	0.8	3.07
ORF56	0.86	3.51	0											0.74	0.01	0.2
ORF57	93.96	6.94	2.32e-06	hypothetical protein HaGV_gp059	Helicoverpa armigera granulovirus	40.367	1.02e-12							15.53	1.1	4.93
ORF6	1.89	4.11	3.3e-05	putative DNA pol	Leptopilina boulardi filamentous virus	42.857	7.32e-15							3.2	0.16	0.97
ORF60	4.71	4.68	5.31e-07											0.91	0.03	0.27
ORF62	9.72	5.27	7.21e-07											1.63	0.05	0.47
ORF63	0.69	3.16	0.02	hypothetical protein LbFV_ORF43	Leptopilina boulardi filamentous virus	26.459	1.09e-16							0.3	0.01	0.08
ORF64	16.91	5.85	4.45e-07	putative protein 51	Drosophila-associated filamentous virus	46.367	1.66e-82							8.76	0.2	2.48
ORF65	44.18	7.3	4.56e-08											16.01	0.52	4.63
ORF66	88.42	8.42	6.71e-10											126.85	8.67	40.08
ORF67	398.78	8.91	8.03e-09	JmJC domain protein	Leptopilina boulardi filamentous virus	28.704	1.17e-23	PF02373.22	JmjC domain, hydroxylase	331	449	4.2e-15	2.3e-18	87.6	5.48	27.31
ORF68	0.85	3.01	0											1.06	0.06	0.33
ORF69	0.67	2.83	0.04											0.94	0.06	0.29
ORF7	4.1	4.46	3.21e-06											6.74	0.21	1.95
ORF70	46.13	4.46	0.01											37.25	2.51	11.74
ORF71	0.69	3.19	0.01	hypothetical protein LbFV_ORF52	Leptopilina boulardi filamentous virus	31.045	3.18e-30							0.32	0.01	0.09
ORF72	0.2	10.05	0.01	hypothetical protein HaGV_gp157	Helicoverpa armigera granulovirus	32.199	8.89e-56							0.06	0.01	0.02
ORF73	0.95	3.45	0.03	hypothetical protein AVEN_250922-1	Araneus ventricosus	22.774	3.24e-21							0.21	0.01	0.06
ORF74	0.74	2.94	0.04	putative lecithine cholesterol acyltransferase	Drosophila-associated filamentous virus	28.947	3.24e-47							0.32	0.01	0.1
ORF78	1.72	4.43	4.24e-09	hypothetical protein LbFV_ORF85	Leptopilina boulardi filamentous virus	34.416	3.58e-20	PF05820.11	Baculoviridae AC81	53	206	1.3e-21	7.3e-26	1.34	0.03	0.37
ORF79	6.4	4.63	0	F-box only protein 41-like	Salmo trutta	41.667	5.14e-10							6.1	0.47	1.97
ORF8	2.38	3.96	0					PF18273.1						11.35	0.5	3.39
ORF80	3.12	4.18	1.99e-05	hypothetical protein LbFV_ORF87	Leptopilina boulardi filamentous virus	40.196	3.44e-10							5.9	0.39	1.86
ORF81	0.8	3.6	0											3.45	0.06	0.96
ORF83	2.93	4.45	3.05e-06	hypothetical protein LbFV_ORF19	Leptopilina boulardi filamentous virus	40.113	6.24e-29	PF05152.12
PF03031.18"	Protein of unknown function (DUF705)
NLI interacting factor-like phosphatase"	57
79"	143
211"	3.1e-09
1.80E-07"	1.2e-12
7.10E-11"	1.98	0.06	0.57
ORF84	0.67	3.26	0.03											2.39	0.08	0.69
ORF85	2.32	3.99	3.76e-05											1.53	0.08	0.46
ORF86	1.69	3.93	9.45e-05											4.15	0.1	1.18
ORF87	7.14	4.59	2.43e-06											3.79	0.12	1.1
ORF88	1.86	4.43	1.09e-06											14.38	0.29	4.04
ORF89	2.74	5.04	9.01e-09	putative ORF2	Drosophila-associated filamentous virus	30.591	1.28e-36	PF00589.22	Phage integrase family	152	311	3.8e-12	4.3e-16	1.25	0.02	0.35
ORF9	1.28	3.73	0											9.56	0.27	2.74
ORF90	10.72	5.53	6.03e-06	hypothetical protein	Aliikangiella marina	26.513	7.39e-37							2.19	0.11	0.66
ORF91	5.54	5.12	1.16e-05	putative ORF107	Drosophila-associated filamentous virus	27.725	2.63e-18							1.21	0.08	0.38
ORF92	4.28	5.12	5.29e-09	putative ODV protein	Leptopilina boulardi filamentous virus	38.776	2.36e-151	PF08124.11
PF04850.12"	Polysaccharide lyase family 8, N terminal alpha-helical domain
Baculovirus E66 occlusion-derived virus envelope protein"	85
355"	271
486"	1.6e-11
1.90E-06"	2.6e-15
3.20E-10"	0.91	0.01	0.25
ORF93	1.05	3.35	0.01											0.87	0.06	0.28
ORF96	2.85	4.51	1.01e-06	BICD family-like cargo adapter 2	Scyliorhinus canicula	25.134	4.81e-14							1.62	0.06	0.48
ORF97	1.05	4	0	PIF1-like protein	Drosophila-associated filamentous virus	24.752	1.64e-23	PF05092.12	Per os infectivity	64	450	1.4e-08	1.6e-12	0.25	0	0.07
ORF99	9.4	6.25	6.86e-08	Cg30-like protein	Glossina pallidipes salivary gland hypertrophy virus	26.712	1.37e-07							2.85	0.09	0.82

## Sheet: Supplemental Table 5
M. hyperodae Gene ID	DESeq2 baseMean	DESeq2 log2FoldChange	DESeq2 adjusted P value	TPM in parasitised ASW	Venom mean TPM from previous publication	Venom TPM rank from previous publication	Significantly differentially expressed in which tissue-specific analyses (previous publication)	BlastX annotation (from previous publication)	Pfam annotation (from previous publication)
TRINITY_DN6420_c0_g1	155.63	11.49	7.5e-167	29.85	256	402	Venom specific	A disintegrin and metalloproteinase with thrombospondin motifs 1 (Ooceraea biroi)
TRINITY_DN14277_c0_g1	108.65	10.78	2.59e-91	27.98	717	144	Venom specific	tetraspanin (Meteorus pulchricornis)	Tetraspanin family (PF00335.20)
TRINITY_DN2052_c1_g1	112.5	10.88	2.28e-99	27.34	576	179	Venom specific	PREDICTED: CD63 antigen (Fopius arisanus)	Tetraspanin family (PF00335.20)
TRINITY_DN301_c0_g1	99.75	10.73	3.75e-77	22.47	276	361	Venom and ovary	Calreticulin (Cephus cinctus)	Calreticulin family (PF00262.18)
TRINITY_DN7343_c0_g1	117.6	11.09	5.61e-148	20.38	478	223	Venom specific	PREDICTED: nuclear protein 1 (Trachymyrmex septentrionalis)
TRINITY_DN6922_c0_g1	87.19	10.6	8.57e-168	19.39	517	206	Venom specific	PREDICTED: bax inhibitor 1 (Microplitis demolitor)	Inhibitor of apoptosis-promoting Bax1 (PF01027.20)
TRINITY_DN186_c0_g2	73.63	10.45	3.28e-116	15.88	284	359	Venom specific	PREDICTED: venom metalloproteinase 3-like (Trachymyrmex cornetzi)
TRINITY_DN3622_c0_g1	92.99	10.56	3.28e-81	15.06	656	158	Venom specific	endoplasmic reticulum chaperone BiP isoform X1 (Chelonus insularis)	Hsp70 protein (PF00012.20),¶MreB/Mbl protein (PF06723.13)
TRINITY_DN1726_c0_g1	60.94	10.2	3.89e-113	14.98	473	226	Venom specific	PREDICTED: peptidyl-prolyl cis-trans isomerase 5 (Microplitis demolitor)	Cyclophilin type peptidyl-prolyl cis-trans isomerase/CLD (PF00160.21)
TRINITY_DN10423_c0_g1	5.37	6.63	1.07e-31	13.9	369	285	Venom specific	PREDICTED: tumor suppressor candidate 3 (Polistes dominula)	OST3 / OST6 family, transporter family (PF04756.13)
TRINITY_DN74094_c0_g1	9.9	7.57	1.6e-71	8.59	243	420	Venom specific	PREDICTED: lysosomal aspartic protease-like (Fopius arisanus)
TRINITY_DN6503_c0_g2	13.19	7.87	1.07e-18	8.58	3351	40	Venom specific	low-density lipoprotein receptor-like isoform X7 (Drosophila albomicans)	Low-density lipoprotein receptor domain class A (PF00057.18)
TRINITY_DN4161_c0_g1	19.3	8.47	9.94e-75	7.74	354	299	Venom specific	PREDICTED: signal peptidase complex subunit 3 (Fopius arisanus)	Signal peptidase subunit (PF04573.12)
TRINITY_DN1330_c0_g1	30.79	9.13	3.67e-69	7.68	259	398	Venom specific	dolichyl-diphosphooligosaccharide--protein glycosyltransferase 48 kDa subunit (Chelonus insularis)	Oligosaccharyltransferase 48 kDa subunit beta (PF03345.14)
TRINITY_DN856_c1_g1	8.17	7.28	8.58e-49	7.66	299	344	Venom specific	PREDICTED: signal peptidase complex subunit 1 (Fopius arisanus)
TRINITY_DN4668_c0_g1	20.57	7.73	5.24e-16	6.44	1356	83	Venom and ovary	Protein lethal(2)essential for life-like (Chelonus insularis)	Hsp20/alpha-crystallin family (PF00011.21)
TRINITY_DN4048_c0_g1	24.71	8.88	1.06e-76	6.32	276	367	Venom specific	tumor suppressor candidate 3 (Cephus cinctus)	OST3 / OST6 family, transporter family (PF04756.13)
TRINITY_DN12268_c0_g1	28.17	9.04	1.68e-56	6.32	323	320	Venom specific	protein disulfide isomerase 8 (Clitoria ternatea)
TRINITY_DN17882_c0_g3	12.41	7.84	2.01e-56	5.67	231	444	Venom specific	PREDICTED: signal peptidase complex catalytic subunit SEC11A (Vollenhovia emeryi)	Peptidase S24-like (PF00717.23)
TRINITY_DN4839_c0_g1	17.54	8.38	6.97e-60	5.01	245	414	Venom specific	Pancreatic triacylglycerol lipase (Dufourea novaeangliae)	Lipase (PF00151.19),¶alpha/beta hydrolase fold (PF00561.20),¶Alpha/beta hydrolase family (PF12697.7)
TRINITY_DN8438_c0_g1	18.92	8.51	9.33e-80	4.82	214	470	Venom specific	transmembrane emp24 domain-containing protein 2-like (Chelonus insularis)	emp24/gp25L/p24 family/GOLD (PF01105.24)
TRINITY_DN3394_c0_g1	5.14	6.59	2.1e-32	2.16	432	250	Venom specific	PREDICTED: small integral membrane protein 14 (Microplitis demolitor)	Protein of unknown function (DUF2615) (PF11027.8)
TRINITY_DN10434_c1_g1	6.47	6.88	1.22e-39	2.14	971	105	Venom specific	PREDICTED: A disintegrin and metalloproteinase with thrombospondin motifs 1-like (Microplitis demolitor)	ADAM cysteine-rich domain (PF17771.1)
TRINITY_DN266_c0_g1	10.88	7.64	5.1e-40	1.86	633	164	Venom specific		ADAM cysteine-rich domain (PF17771.1)
TRINITY_DN7159_c0_g1	5.48	6.63	5.77e-31	1.81	122	118	Venom specific	superoxide dismutase (Cu-Zn)-like isoform X1 (Chelonus insularis)	Copper/zinc superoxide dismutase (SODC) (PF00080.20)
TRINITY_DN21775_c0_g1	2.9	5.3	1.07e-11	1.74	606	169	Venom specific	GILT-like protein 1 (Chelonus insularis)	Gamma interferon inducible lysosomal thiol reductase (GILT) (PF03227.16)
TRINITY_DN8920_c0_g3	2.28	5.33	6.12e-15	1.48	1540	74	Venom specific	pancreatic lipase-related protein 2 isoform X1 (Bicyclus anynana)	Lipase (PF00151.19)
TRINITY_DN1535_c0_g1	3.22	5.78	2.08e-16	0.82	232	441	Venom specific	PREDICTED: probable serine hydrolase isoform X4 (Microplitis demolitor)	alpha/beta hydrolase fold (PF00561.20),¶Serine aminopeptidase, S33 (PF12146.8),¶Alpha/beta hydrolase family (PF12697.7)
TRINITY_DN622_c0_g1	3.72	5.85	2.75e-17	0.66	357	296	Venom specific	sulfhydryl oxidase 2-like (Chelonus insularis)	Thioredoxin (PF00085.20),¶QSOX Trx-like domain (PF18108.1),¶Flavin adenine dinucleotide (FAD)-dependent sulfhydryl oxidase (PF18371.1)
TRINITY_DN409_c1_g1	0.78	3.69	0.00255	0.47	541	196	Venom specific	pancreatic lipase-related protein 2-like (Temnothorax curvispinosus)	Lipase (PF00151.19)
TRINITY_DN6328_c0_g1	1.3	4.48	3.04e-05	0.32	403	262	Venom specific	PREDICTED: venom metalloproteinase 3-like (Trachymyrmex cornetzi)	Metallo-peptidase family M12 (PF13688.6)
TRINITY_DN409_c1_g2	2.18	5.2	9.59e-09	0.31	2472	52	Venom specific	pancreatic lipase-related protein 2 isoform X1 (Odontomachus brunneus)	Lipase (PF00151.19)
TRINITY_DN929_c0_g1	1.06	4.06	0.00541	0.27	559	190	Venom specific	PREDICTED: venom acid phosphatase Acph-1 (Microplitis demolitor)
TRINITY_DN11275_c0_g1	0.94	22.68	3.33e-10	0.2	891	117	Venom specific	PREDICTED: A disintegrin and metalloproteinase with thrombospondin motifs 5-like (Microplitis demolitor)	Metallo-peptidase family M12B Reprolysin-like (PF13582.6),¶ADAM cysteine-rich domain (PF17771.1)
TRINITY_DN8920_c0_g1	0.3	24.74	7.34e-12	0.11	353	300	Venom specific	lipase member I (Zerene cesonia)	Lipase (PF00151.19)
TRINITY_DN223_c0_g1	0.33	21.08	1.01e-08	0.04	3110	42	Venom and ovary	Membrane metallo-endopeptidase-like 1 isoform X2 (Fopius arisanus)	Peptidase family M13 (PF05649.13), Peptidase family M13 (PF01431.21)

## Sheet: Supplemental Table 6
ASW Gene ID	Exon ID	DEXSeq log2FoldChange (Ruakura/Dunedin)	DEXSeq adjusted P-value	BlastX annotation (UniProtKB/Swiss-prot database)	Pfam annotation
TRINITY_DN10000_c1_g1	E001	-1.27241	0.00378064
TRINITY_DN10000_c1_g1	E002	1.0237	0.0126856
TRINITY_DN10026_c2_g1	E019	2.32953	0.00645483
TRINITY_DN10026_c2_g1	E025	-0.820661	0.026407
TRINITY_DN10026_c2_g1	E031	-1.1323	0.035794
TRINITY_DN10026_c2_g1	E003	-1.26624	0.0362459
TRINITY_DN10026_c2_g1	E021	2.26111	0.0419239
TRINITY_DN10047_c1_g1	E006	-4.45751	0.000585279
TRINITY_DN10047_c1_g1	E012	-0.987106	0.00208335
TRINITY_DN10047_c1_g1	E019	0.597343	0.00671216
TRINITY_DN1005_c0_g1	E005	0.122979	0.0255084	CTL3_HUMAN^CTL3_HUMAN^Q:193-1869,H:22-638^25.997%ID^E:1.14e-39^RecName: Full=Choline transporter-like protein 3;^Eukaryota; Metazoa; Chordata; Craniata; Vertebrata; Euteleostomi; Mammalia; Eutheria; Euarchontoglires; Primates; Haplorrhini; Catarrhini; Hominidae; Homo	PF04515.12^Choline_transpo^Plasma-membrane choline transporter^252-554^E:8.7e-70
TRINITY_DN1005_c1_g1	E002	0.961065	0.0012095
TRINITY_DN10073_c1_g1	E006	-1.4985	0.00851364
TRINITY_DN10073_c1_g1	E003	-2.03936	0.0119068
TRINITY_DN1007_c0_g1	E027	0.424634	0.00546693	CRVP_TRILK^CRVP_TRILK^Q:349-717,H:93-220^41.221%ID^E:3.25e-20^RecName: Full=CRISP/Allergen/PR-1;^Eukaryota; Metazoa; Ecdysozoa; Arthropoda; Chelicerata; Arachnida; Araneae; Mygalomorphae; Barychelidae; Trittame`CRVP_TRILK^CRVP_TRILK^Q:198-371,H:43-100^32.759%ID^E:3.25e-20^RecName: Full=CRISP/Allergen/PR-1;^Eukaryota; Metazoa; Ecdysozoa; Arthropoda; Chelicerata; Arachnida; Araneae; Mygalomorphae; …	PF00188.26^CAP^Cysteine-rich secretory protein family^29-112^E:3.7e-11
TRINITY_DN1007_c0_g1	E004	0.309199	0.032059	CRVP_TRILK^CRVP_TRILK^Q:349-717,H:93-220^41.221%ID^E:3.25e-20^RecName: Full=CRISP/Allergen/PR-1;^Eukaryota; Metazoa; Ecdysozoa; Arthropoda; Chelicerata; Arachnida; Araneae; Mygalomorphae; Barychelidae; Trittame`CRVP_TRILK^CRVP_TRILK^Q:198-371,H:43-100^32.759%ID^E:3.25e-20^RecName: Full=CRISP/Allergen/PR-1;^Eukaryota; Metazoa; Ecdysozoa; Arthropoda; Chelicerata; Arachnida; Araneae; Mygalomorphae; …	PF00188.26^CAP^Cysteine-rich secretory protein family^29-112^E:3.7e-11
TRINITY_DN1007_c0_g1	E029	0.265657	0.0414675	CRVP_TRILK^CRVP_TRILK^Q:349-717,H:93-220^41.221%ID^E:3.25e-20^RecName: Full=CRISP/Allergen/PR-1;^Eukaryota; Metazoa; Ecdysozoa; Arthropoda; Chelicerata; Arachnida; Araneae; Mygalomorphae; Barychelidae; Trittame`CRVP_TRILK^CRVP_TRILK^Q:198-371,H:43-100^32.759%ID^E:3.25e-20^RecName: Full=CRISP/Allergen/PR-1;^Eukaryota; Metazoa; Ecdysozoa; Arthropoda; Chelicerata; Arachnida; Araneae; Mygalomorphae; …	PF00188.26^CAP^Cysteine-rich secretory protein family^29-112^E:3.7e-11
TRINITY_DN10082_c0_g1	E007	-1.11762	0.0389249	PGFS_TRYCC^PGFS_TRYCC^Q:235-1014,H:28-275^39.163%ID^E:2.16e-57^RecName: Full=9,11-endoperoxide prostaglandin H2 reductase {ECO:0000305};^Eukaryota; Euglenozoa; Kinetoplastida; Trypanosomatidae; Trypanosoma; Schizotrypanum	PF00248.21^Aldo_ket_red^Aldo/keto reductase family^2-223^E:9.1e-34
TRINITY_DN10084_c0_g1	E012	0.755492	0.0385735
TRINITY_DN10089_c1_g1	E004	0.510164	8.75e-08	RTXE_DROME^RTXE_DROME^Q:814-1662,H:440-724^31.633%ID^E:7.42e-29^RecName: Full=Probable RNA-directed DNA polymerase from transposon X-element;^Eukaryota; Metazoa; Ecdysozoa; Arthropoda; Hexapoda; Insecta; Pterygota; Neoptera; Holometabola; Diptera; Brachycera; Muscomorpha; Ephydroidea; Drosophilidae; Drosophila; Sophophora	PF00078.27^RVT_1^Reverse transcriptase (RNA-dependent DNA polymerase)^333-547^E:2.3e-29
TRINITY_DN10089_c1_g1	E003	-1.09049	0.000346136	RTXE_DROME^RTXE_DROME^Q:814-1662,H:440-724^31.633%ID^E:7.42e-29^RecName: Full=Probable RNA-directed DNA polymerase from transposon X-element;^Eukaryota; Metazoa; Ecdysozoa; Arthropoda; Hexapoda; Insecta; Pterygota; Neoptera; Holometabola; Diptera; Brachycera; Muscomorpha; Ephydroidea; Drosophilidae; Drosophila; Sophophora	PF00078.27^RVT_1^Reverse transcriptase (RNA-dependent DNA polymerase)^333-547^E:2.3e-29
TRINITY_DN1008_c1_g1	E006	12.9026	0.0283914
TRINITY_DN10097_c0_g1	E018	-0.931619	0.00514946
TRINITY_DN10097_c0_g1	E025	1.08856	0.00824376
TRINITY_DN10097_c0_g1	E022	-0.824225	0.00981075
TRINITY_DN10097_c0_g1	E028	0.291095	0.0171231
TRINITY_DN10097_c0_g1	E005	0.96779	0.0227953
TRINITY_DN10097_c0_g1	E021	0.785588	0.0498081
TRINITY_DN100_c0_g1	E008	0.162174	0.0275906	L259_DROME^L259_DROME^Q:153-4172,H:87-1372^42.614%ID^E:0^RecName: Full=Probable multidrug resistance-associated protein lethal(2)03659;^Eukaryota; Metazoa; Ecdysozoa; Arthropoda; Hexapoda; Insecta; Pterygota; Neoptera; Holometabola; Diptera; Brachycera; Muscomorpha; Ephydroidea; Drosophilidae; Drosophila; Sophophora	PF00664.23^ABC_membrane^ABC transporter transmembrane region^100-391^E:9.6e-23`PF00005.27^ABC_tran^ABC transporter^491-625^E:8.4e-21`PF00664.23^ABC_membrane^ABC transporter transmembrane region^821-1024^E:2.6e-32`PF00005.27^ABC_tran^ABC transporter^1114-1261^E:2.5e-24
TRINITY_DN100_c0_g1	E009	-0.553974	0.0352773	L259_DROME^L259_DROME^Q:153-4172,H:87-1372^42.614%ID^E:0^RecName: Full=Probable multidrug resistance-associated protein lethal(2)03659;^Eukaryota; Metazoa; Ecdysozoa; Arthropoda; Hexapoda; Insecta; Pterygota; Neoptera; Holometabola; Diptera; Brachycera; Muscomorpha; Ephydroidea; Drosophilidae; Drosophila; Sophophora	PF00664.23^ABC_membrane^ABC transporter transmembrane region^100-391^E:9.6e-23`PF00005.27^ABC_tran^ABC transporter^491-625^E:8.4e-21`PF00664.23^ABC_membrane^ABC transporter transmembrane region^821-1024^E:2.6e-32`PF00005.27^ABC_tran^ABC transporter^1114-1261^E:2.5e-24
TRINITY_DN100_c0_g2	E003	-0.758619	0.0463097	MRP4_HUMAN^MRP4_HUMAN^Q:500-4432,H:9-1277^41.278%ID^E:0^RecName: Full=Multidrug resistance-associated protein 4;^Eukaryota; Metazoa; Chordata; Craniata; Vertebrata; Euteleostomi; Mammalia; Eutheria; Euarchontoglires; Primates; Haplorrhini; Catarrhini; Hominidae; Homo	PF00664.23^ABC_membrane^ABC transporter transmembrane region^107-366^E:3e-18`PF00005.27^ABC_tran^ABC transporter^436-568^E:4.8e-18`PF00664.23^ABC_membrane^ABC transporter transmembrane region^798-1008^E:1.7e-34`PF00005.27^ABC_tran^ABC transporter^1105-1247^E:8.4e-26
TRINITY_DN10103_c0_g1	E009	-1.59442	0.000120519
TRINITY_DN10118_c0_g1	E011	-1.5434	0.00151128	DIUX_CAMFO^DIUX_CAMFO^Q:327-503,H:45-103^69.492%ID^E:8.85e-21^RecName: Full=Diuretic hormone class 2 {ECO:0000312|EMBL:EFN61187.1};^Eukaryota; Metazoa; Ecdysozoa; Arthropoda; Hexapoda; Insecta; Pterygota; Neoptera; Holometabola; Hymenoptera; Apocrita; Aculeata; Formicoidea; Formicidae; Formicinae; Camponotus
TRINITY_DN10118_c0_g1	E012	-0.990147	0.00605791	DIUX_CAMFO^DIUX_CAMFO^Q:327-503,H:45-103^69.492%ID^E:8.85e-21^RecName: Full=Diuretic hormone class 2 {ECO:0000312|EMBL:EFN61187.1};^Eukaryota; Metazoa; Ecdysozoa; Arthropoda; Hexapoda; Insecta; Pterygota; Neoptera; Holometabola; Hymenoptera; Apocrita; Aculeata; Formicoidea; Formicidae; Formicinae; Camponotus
TRINITY_DN10118_c0_g1	E001	0.234544	0.0124909	DIUX_CAMFO^DIUX_CAMFO^Q:327-503,H:45-103^69.492%ID^E:8.85e-21^RecName: Full=Diuretic hormone class 2 {ECO:0000312|EMBL:EFN61187.1};^Eukaryota; Metazoa; Ecdysozoa; Arthropoda; Hexapoda; Insecta; Pterygota; Neoptera; Holometabola; Hymenoptera; Apocrita; Aculeata; Formicoidea; Formicidae; Formicinae; Camponotus
TRINITY_DN10118_c2_g1	E001	0.913951	0.00470472
TRINITY_DN10118_c2_g1	E003	2.11979	0.00611265
TRINITY_DN1011_c0_g1	E014	1.84065	0.00267251
TRINITY_DN1011_c0_g1	E016	0.978833	0.00510763
TRINITY_DN1011_c0_g1	E010	1.52951	0.0440675
TRINITY_DN10138_c0_g1	E030	-1.04084	0.00147497
TRINITY_DN10138_c0_g1	E009	-1.59844	0.00685455
TRINITY_DN10142_c0_g1	E013	0.394197	0.00128807	ACO11_CHORO^ACO11_CHORO^Q:336-1358,H:1-335^53.959%ID^E:7.08e-126^RecName: Full=Acyl-CoA Delta(11) desaturase;^Eukaryota; Metazoa; Ecdysozoa; Arthropoda; Hexapoda; Insecta; Pterygota; Neoptera; Holometabola; Lepidoptera; Glossata; Ditrysia; Tortricoidea; Tortricidae; Tortricinae; Choristoneura	PF00487.24^FA_desaturase^Fatty acid desaturase^73-285^E:1.7e-14
TRINITY_DN10142_c0_g1	E015	0.445085	0.00199257	ACO11_CHORO^ACO11_CHORO^Q:336-1358,H:1-335^53.959%ID^E:7.08e-126^RecName: Full=Acyl-CoA Delta(11) desaturase;^Eukaryota; Metazoa; Ecdysozoa; Arthropoda; Hexapoda; Insecta; Pterygota; Neoptera; Holometabola; Lepidoptera; Glossata; Ditrysia; Tortricoidea; Tortricidae; Tortricinae; Choristoneura	PF00487.24^FA_desaturase^Fatty acid desaturase^73-285^E:1.7e-14
TRINITY_DN10142_c0_g1	E012	0.703351	0.00305007	ACO11_CHORO^ACO11_CHORO^Q:336-1358,H:1-335^53.959%ID^E:7.08e-126^RecName: Full=Acyl-CoA Delta(11) desaturase;^Eukaryota; Metazoa; Ecdysozoa; Arthropoda; Hexapoda; Insecta; Pterygota; Neoptera; Holometabola; Lepidoptera; Glossata; Ditrysia; Tortricoidea; Tortricidae; Tortricinae; Choristoneura	PF00487.24^FA_desaturase^Fatty acid desaturase^73-285^E:1.7e-14
TRINITY_DN10142_c0_g1	E014	0.523479	0.00360169	ACO11_CHORO^ACO11_CHORO^Q:336-1358,H:1-335^53.959%ID^E:7.08e-126^RecName: Full=Acyl-CoA Delta(11) desaturase;^Eukaryota; Metazoa; Ecdysozoa; Arthropoda; Hexapoda; Insecta; Pterygota; Neoptera; Holometabola; Lepidoptera; Glossata; Ditrysia; Tortricoidea; Tortricidae; Tortricinae; Choristoneura	PF00487.24^FA_desaturase^Fatty acid desaturase^73-285^E:1.7e-14
TRINITY_DN10142_c0_g1	E011	1.05762	0.034606	ACO11_CHORO^ACO11_CHORO^Q:336-1358,H:1-335^53.959%ID^E:7.08e-126^RecName: Full=Acyl-CoA Delta(11) desaturase;^Eukaryota; Metazoa; Ecdysozoa; Arthropoda; Hexapoda; Insecta; Pterygota; Neoptera; Holometabola; Lepidoptera; Glossata; Ditrysia; Tortricoidea; Tortricidae; Tortricinae; Choristoneura	PF00487.24^FA_desaturase^Fatty acid desaturase^73-285^E:1.7e-14
TRINITY_DN10151_c0_g1	E003	0.0626127	0.0209292		PF02958.20^EcKinase^Ecdysteroid kinase^44-330^E:2.2e-42
TRINITY_DN10172_c0_g1	E004	1.07752	0.0206708
TRINITY_DN10179_c1_g1	E015	-1.24462	0.0142154
TRINITY_DN10185_c0_g1	E002	1.16576	0.0257374
TRINITY_DN101_c0_g2	E001	0.385681	0.0148372
TRINITY_DN101_c1_g1	E009	0.925827	0.0057329	ANK3_MOUSE^ANK3_MOUSE^Q:1867-2376,H:361-530^42.353%ID^E:4.35e-38^RecName: Full=Ankyrin-3;^Eukaryota; Metazoa; Chordata; Craniata; Vertebrata; Euteleostomi; Mammalia; Eutheria; Euarchontoglires; Glires; Rodentia; Myomorpha; Muroidea; Muridae; Murinae; Mus; Mus`ANK3_MOUSE^ANK3_MOUSE^Q:1557-1856,H:259-358^33.663%ID^E:4.35e-38^RecName: Full=Ankyrin-3;^Eukaryota; Metazoa; Chordata; Craniata; Vertebrat…	PF12796.7^Ank_2^Ankyrin repeats (3 copies)^196-280^E:9.9e-13`PF13637.6^Ank_4^Ankyrin repeats (many copies)^196-239^E:8.3e-07`PF13606.6^Ank_3^Ankyrin repeat^220-247^E:0.0012`PF00023.30^Ank^Ankyrin repeat^220-247^E:0.0022`PF13857.6^Ank_5^Ankyrin repeats (many copies)^240-294^E:2.6e-06`PF13606.6^Ank_3^Ankyrin repeat^254-281^E:0.0022
TRINITY_DN101_c1_g1	E046	0.645678	0.00844293	ANK3_MOUSE^ANK3_MOUSE^Q:1867-2376,H:361-530^42.353%ID^E:4.35e-38^RecName: Full=Ankyrin-3;^Eukaryota; Metazoa; Chordata; Craniata; Vertebrata; Euteleostomi; Mammalia; Eutheria; Euarchontoglires; Glires; Rodentia; Myomorpha; Muroidea; Muridae; Murinae; Mus; Mus`ANK3_MOUSE^ANK3_MOUSE^Q:1557-1856,H:259-358^33.663%ID^E:4.35e-38^RecName: Full=Ankyrin-3;^Eukaryota; Metazoa; Chordata; Craniata; Vertebrat…	PF12796.7^Ank_2^Ankyrin repeats (3 copies)^196-280^E:9.9e-13`PF13637.6^Ank_4^Ankyrin repeats (many copies)^196-239^E:8.3e-07`PF13606.6^Ank_3^Ankyrin repeat^220-247^E:0.0012`PF00023.30^Ank^Ankyrin repeat^220-247^E:0.0022`PF13857.6^Ank_5^Ankyrin repeats (many copies)^240-294^E:2.6e-06`PF13606.6^Ank_3^Ankyrin repeat^254-281^E:0.0022
TRINITY_DN101_c1_g1	E045	0.434134	0.0455568	ANK3_MOUSE^ANK3_MOUSE^Q:1867-2376,H:361-530^42.353%ID^E:4.35e-38^RecName: Full=Ankyrin-3;^Eukaryota; Metazoa; Chordata; Craniata; Vertebrata; Euteleostomi; Mammalia; Eutheria; Euarchontoglires; Glires; Rodentia; Myomorpha; Muroidea; Muridae; Murinae; Mus; Mus`ANK3_MOUSE^ANK3_MOUSE^Q:1557-1856,H:259-358^33.663%ID^E:4.35e-38^RecName: Full=Ankyrin-3;^Eukaryota; Metazoa; Chordata; Craniata; Vertebrat…	PF12796.7^Ank_2^Ankyrin repeats (3 copies)^196-280^E:9.9e-13`PF13637.6^Ank_4^Ankyrin repeats (many copies)^196-239^E:8.3e-07`PF13606.6^Ank_3^Ankyrin repeat^220-247^E:0.0012`PF00023.30^Ank^Ankyrin repeat^220-247^E:0.0022`PF13857.6^Ank_5^Ankyrin repeats (many copies)^240-294^E:2.6e-06`PF13606.6^Ank_3^Ankyrin repeat^254-281^E:0.0022
TRINITY_DN10219_c0_g1	E003	1.86102	3.56e-28
TRINITY_DN10219_c0_g1	E009	-1.43725	1.96e-25
TRINITY_DN10219_c0_g1	E010	-1.35758	2.04e-25
TRINITY_DN10219_c0_g1	E004	-1.78264	1.57e-23
TRINITY_DN10219_c0_g1	E005	-1.51069	1.71e-23
TRINITY_DN10219_c0_g1	E007	-1.53478	5.43e-21
TRINITY_DN10219_c0_g1	E013	-1.41882	1.36e-19
TRINITY_DN10219_c0_g1	E006	-1.60811	1.18e-17
TRINITY_DN10219_c0_g1	E014	-0.678282	3.18e-14
TRINITY_DN10219_c0_g1	E002	0.551702	2.63e-11
TRINITY_DN10219_c0_g1	E015	-0.359716	5.09e-11
TRINITY_DN10219_c0_g1	E008	-0.809983	1.5e-05
TRINITY_DN10219_c0_g1	E012	-0.213452	0.0010696
TRINITY_DN10219_c0_g2	E002	2.73328	1.27e-31
TRINITY_DN10219_c0_g2	E001	-0.641042	1.67e-30
TRINITY_DN10219_c0_g2	E005	-0.11997	1.54e-22
TRINITY_DN10219_c0_g2	E004	0.0810955	5.43e-19
TRINITY_DN10219_c0_g2	E003	0.979646	2.84e-05
TRINITY_DN10220_c0_g1	E008	1.11367	0.000385479
TRINITY_DN10220_c0_g1	E001	-1.0033	0.043531
TRINITY_DN10224_c0_g1	E016	0.703075	0.021122	TYDP1_DROME^TYDP1_DROME^Q:21-725,H:163-387^33.755%ID^E:9.53e-26^RecName: Full=Probable tyrosyl-DNA phosphodiesterase;^Eukaryota; Metazoa; Ecdysozoa; Arthropoda; Hexapoda; Insecta; Pterygota; Neoptera; Holometabola; Diptera; Brachycera; Muscomorpha; Ephydroidea; Drosophilidae; Drosophila; Sophophora	PF06087.12^Tyr-DNA_phospho^Tyrosyl-DNA phosphodiesterase^5-241^E:8e-46
TRINITY_DN10224_c0_g1	E013	-0.266568	0.0385092	TYDP1_DROME^TYDP1_DROME^Q:21-725,H:163-387^33.755%ID^E:9.53e-26^RecName: Full=Probable tyrosyl-DNA phosphodiesterase;^Eukaryota; Metazoa; Ecdysozoa; Arthropoda; Hexapoda; Insecta; Pterygota; Neoptera; Holometabola; Diptera; Brachycera; Muscomorpha; Ephydroidea; Drosophilidae; Drosophila; Sophophora	PF06087.12^Tyr-DNA_phospho^Tyrosyl-DNA phosphodiesterase^5-241^E:8e-46
TRINITY_DN1025_c0_g2	E005	-4.38479	0.000165249
TRINITY_DN1025_c0_g2	E003	-2.32851	0.00134319
TRINITY_DN1025_c0_g2	E004	1.30524	0.0164974
TRINITY_DN10268_c0_g1	E003	-1.9265	0.0479087
TRINITY_DN10271_c0_g1	E004	-2.94204	2.66e-05	ZFAN4_MOUSE^ZFAN4_MOUSE^Q:546-947,H:54-188^44.928%ID^E:2.25e-24^RecName: Full=AN1-type zinc finger protein 4;^Eukaryota; Metazoa; Chordata; Craniata; Vertebrata; Euteleostomi; Mammalia; Eutheria; Euarchontoglires; Glires; Rodentia; Myomorpha; Muroidea; Muridae; Murinae; Mus; Mus`ZFAN4_MOUSE^ZFAN4_MOUSE^Q:3084-3302,H:665-739^45.333%ID^E:1.06e-12^RecName: Full=AN1-type zinc finger protein 4;^Eukary…	PF11976.8^Rad60-SLD^Ubiquitin-2 like Rad60 SUMO-like^15-83^E:2.3e-06`PF00240.23^ubiquitin^Ubiquitin family^17-87^E:6.8e-17`PF14560.6^Ubiquitin_2^Ubiquitin-like domain^25-63^E:0.0017`PF01428.16^zf-AN1^AN1-like Zinc finger^873-911^E:3e-08
TRINITY_DN10279_c0_g1	E013	-2.29581	4.18e-10	RL3_DROME^RL3_DROME^Q:76-441,H:1-122^87.705%ID^E:5.53e-72^RecName: Full=60S ribosomal protein L3;^Eukaryota; Metazoa; Ecdysozoa; Arthropoda; Hexapoda; Insecta; Pterygota; Neoptera; Holometabola; Diptera; Brachycera; Muscomorpha; Ephydroidea; Drosophilidae; Drosophila; Sophophora	PF00297.22^Ribosomal_L3^Ribosomal protein L3^1-122^E:5.8e-62
TRINITY_DN10279_c0_g1	E014	-0.843128	1.06e-07	RL3_DROME^RL3_DROME^Q:76-441,H:1-122^87.705%ID^E:5.53e-72^RecName: Full=60S ribosomal protein L3;^Eukaryota; Metazoa; Ecdysozoa; Arthropoda; Hexapoda; Insecta; Pterygota; Neoptera; Holometabola; Diptera; Brachycera; Muscomorpha; Ephydroidea; Drosophilidae; Drosophila; Sophophora	PF00297.22^Ribosomal_L3^Ribosomal protein L3^1-122^E:5.8e-62
TRINITY_DN10279_c0_g1	E022	-3.61933	7.1e-05	RL3_DROME^RL3_DROME^Q:76-441,H:1-122^87.705%ID^E:5.53e-72^RecName: Full=60S ribosomal protein L3;^Eukaryota; Metazoa; Ecdysozoa; Arthropoda; Hexapoda; Insecta; Pterygota; Neoptera; Holometabola; Diptera; Brachycera; Muscomorpha; Ephydroidea; Drosophilidae; Drosophila; Sophophora	PF00297.22^Ribosomal_L3^Ribosomal protein L3^1-122^E:5.8e-62
TRINITY_DN10279_c0_g1	E010	-1.11317	0.000113169	RL3_DROME^RL3_DROME^Q:76-441,H:1-122^87.705%ID^E:5.53e-72^RecName: Full=60S ribosomal protein L3;^Eukaryota; Metazoa; Ecdysozoa; Arthropoda; Hexapoda; Insecta; Pterygota; Neoptera; Holometabola; Diptera; Brachycera; Muscomorpha; Ephydroidea; Drosophilidae; Drosophila; Sophophora	PF00297.22^Ribosomal_L3^Ribosomal protein L3^1-122^E:5.8e-62
TRINITY_DN10279_c0_g1	E026	-3.47134	0.000461599	RL3_DROME^RL3_DROME^Q:76-441,H:1-122^87.705%ID^E:5.53e-72^RecName: Full=60S ribosomal protein L3;^Eukaryota; Metazoa; Ecdysozoa; Arthropoda; Hexapoda; Insecta; Pterygota; Neoptera; Holometabola; Diptera; Brachycera; Muscomorpha; Ephydroidea; Drosophilidae; Drosophila; Sophophora	PF00297.22^Ribosomal_L3^Ribosomal protein L3^1-122^E:5.8e-62
TRINITY_DN10279_c0_g1	E008	-0.59743	0.0017844	RL3_DROME^RL3_DROME^Q:76-441,H:1-122^87.705%ID^E:5.53e-72^RecName: Full=60S ribosomal protein L3;^Eukaryota; Metazoa; Ecdysozoa; Arthropoda; Hexapoda; Insecta; Pterygota; Neoptera; Holometabola; Diptera; Brachycera; Muscomorpha; Ephydroidea; Drosophilidae; Drosophila; Sophophora	PF00297.22^Ribosomal_L3^Ribosomal protein L3^1-122^E:5.8e-62
TRINITY_DN10279_c0_g1	E004	-3.54695	0.0223904	RL3_DROME^RL3_DROME^Q:76-441,H:1-122^87.705%ID^E:5.53e-72^RecName: Full=60S ribosomal protein L3;^Eukaryota; Metazoa; Ecdysozoa; Arthropoda; Hexapoda; Insecta; Pterygota; Neoptera; Holometabola; Diptera; Brachycera; Muscomorpha; Ephydroidea; Drosophilidae; Drosophila; Sophophora	PF00297.22^Ribosomal_L3^Ribosomal protein L3^1-122^E:5.8e-62
TRINITY_DN10279_c0_g1	E012	0.0702168	0.0316994	RL3_DROME^RL3_DROME^Q:76-441,H:1-122^87.705%ID^E:5.53e-72^RecName: Full=60S ribosomal protein L3;^Eukaryota; Metazoa; Ecdysozoa; Arthropoda; Hexapoda; Insecta; Pterygota; Neoptera; Holometabola; Diptera; Brachycera; Muscomorpha; Ephydroidea; Drosophilidae; Drosophila; Sophophora	PF00297.22^Ribosomal_L3^Ribosomal protein L3^1-122^E:5.8e-62
TRINITY_DN10282_c0_g1	E038	0.918924	0.0020707	RTBS_DROME^RTBS_DROME^Q:586-1266,H:616-850^28.099%ID^E:5.47e-15^RecName: Full=Probable RNA-directed DNA polymerase from transposon BS;^Eukaryota; Metazoa; Ecdysozoa; Arthropoda; Hexapoda; Insecta; Pterygota; Neoptera; Holometabola; Diptera; Brachycera; Muscomorpha; Ephydroidea; Drosophilidae; Drosophila; Sophophora
TRINITY_DN10291_c0_g1	E019	0.649523	0.0159915	PTP10_DROME^PTP10_DROME^Q:245-4783,H:29-1548^67.346%ID^E:0^RecName: Full=Tyrosine-protein phosphatase 10D;^Eukaryota; Metazoa; Ecdysozoa; Arthropoda; Hexapoda; Insecta; Pterygota; Neoptera; Holometabola; Diptera; Brachycera; Muscomorpha; Ephydroidea; Drosophilidae; Drosophila; Sophophora	PF00041.21^fn3^Fibronectin type III domain^102-176^E:2.2e-08`PF00041.21^fn3^Fibronectin type III domain^197-277^E:4.4e-09`PF00041.21^fn3^Fibronectin type III domain^292-368^E:1e-08`PF00041.21^fn3^Fibronectin type III domain^391-462^E:1.1e-09`PF00041.21^fn3^Fibronectin type III domain^562-635^E:4e-14`PF00041.21^fn3^Fibronectin type III domain^660-730^E:1e-08`PF00041.21^fn3^Fibronectin type III dom…
TRINITY_DN10293_c0_g1	E011	-2.23561	0.00587693
TRINITY_DN10296_c0_g1	E003	0.892349	0.0109581
TRINITY_DN10296_c0_g1	E001	0.153482	0.011064
TRINITY_DN10296_c0_g1	E004	-0.404177	0.0247299
TRINITY_DN1029_c0_g1	E005	0.562942	0.0213498
TRINITY_DN10300_c0_g1	E025	-0.293002	0.0422881	REV1_DROME^REV1_DROME^Q:224-2290,H:6-684^44.635%ID^E:0^RecName: Full=DNA repair protein Rev1 {ECO:0000255|PIRNR:PIRNR036573};^Eukaryota; Metazoa; Ecdysozoa; Arthropoda; Hexapoda; Insecta; Pterygota; Neoptera; Holometabola; Diptera; Brachycera; Muscomorpha; Ephydroidea; Drosophilidae; Drosophila; Sophophora	PF16759.5^LIG3_BRCT^DNA ligase 3 BRCT domain^48-123^E:1.4e-06`PF16589.5^BRCT_2^BRCT domain, a BRCA1 C-terminus domain^49-132^E:1e-08`PF00533.26^BRCT^BRCA1 C Terminus (BRCT) domain^49-120^E:3.6e-06`PF00817.20^IMS^impB/mucB/samB family^305-496^E:3.3e-39`PF11798.8^IMS_HHH^IMS family HHH motif^509-540^E:2.1e-07`PF11799.8^IMS_C^impB/mucB/samB family C-terminal domain^582-704^E:8.3e-13`PF14377.6^UBM^Ub…
TRINITY_DN10311_c0_g1	E004	0.028202	0.0329284	2AAA_PIG^2AAA_PIG^Q:209-1966,H:1-584^80.887%ID^E:0^RecName: Full=Serine/threonine-protein phosphatase 2A 65 kDa regulatory subunit A alpha isoform;^Eukaryota; Metazoa; Chordata; Craniata; Vertebrata; Euteleostomi; Mammalia; Eutheria; Laurasiatheria; Artiodactyla; Suina; Suidae; Sus`2AAA_PIG^2AAA_PIG^Q:416-1507,H:184-587^23.171%ID^E:6.4e-14^RecName: Full=Serine/threonine-protein phosphatase 2A 65 …	PF02985.22^HEAT^HEAT repeat^170-197^E:0.00047`PF13646.6^HEAT_2^HEAT repeats^177-264^E:1.6e-06`PF02985.22^HEAT^HEAT repeat^285-315^E:6.4e-05`PF13646.6^HEAT_2^HEAT repeats^368-469^E:3.5e-13`PF02985.22^HEAT^HEAT repeat^523-552^E:0.00018
TRINITY_DN10316_c1_g2	E033	-1.90199	0.0103064
TRINITY_DN10318_c1_g1	E008	0.832432	0.000896321
TRINITY_DN10318_c1_g1	E014	0.580097	0.03806
TRINITY_DN10318_c1_g2	E004	-0.684891	0.019164
TRINITY_DN10331_c0_g2	E002	0.293133	0.0306768	FAAH2_HUMAN^FAAH2_HUMAN^Q:80-1627,H:4-529^35.902%ID^E:4.49e-102^RecName: Full=Fatty-acid amide hydrolase 2;^Eukaryota; Metazoa; Chordata; Craniata; Vertebrata; Euteleostomi; Mammalia; Eutheria; Euarchontoglires; Primates; Haplorrhini; Catarrhini; Hominidae; Homo	PF01425.21^Amidase^Amidase^63-497^E:6.6e-76
TRINITY_DN10341_c0_g1	E011	0.94249	0.0370641	CHM1B_CHICK^CHM1B_CHICK^Q:454-1038,H:3-196^72.308%ID^E:2.28e-81^RecName: Full=Charged multivesicular body protein 1b;^Eukaryota; Metazoa; Chordata; Craniata; Vertebrata; Euteleostomi; Archelosauria; Archosauria; Dinosauria; Saurischia; Theropoda; Coelurosauria; Aves; Neognathae; Galloanserae; Galliformes; Phasianidae; Phasianinae; Gallus	PF03357.21^Snf7^Snf7^3-130^E:4.4e-13
TRINITY_DN10345_c0_g1	E002	-0.610433	0.0358599	TEKT1_HUMAN^TEKT1_HUMAN^Q:127-1302,H:7-397^33.929%ID^E:1.28e-68^RecName: Full=Tektin-1;^Eukaryota; Metazoa; Chordata; Craniata; Vertebrata; Euteleostomi; Mammalia; Eutheria; Euarchontoglires; Primates; Haplorrhini; Catarrhini; Hominidae; Homo	PF03148.14^Tektin^Tektin family^33-415^E:3.9e-115
TRINITY_DN10348_c0_g1	E007	-1.4031	4.81e-05	PTEN_MOUSE^PTEN_MOUSE^Q:671-1681,H:1-349^45.634%ID^E:6.86e-94^RecName: Full=Phosphatidylinositol 3,4,5-trisphosphate 3-phosphatase and dual-specificity protein phosphatase PTEN;^Eukaryota; Metazoa; Chordata; Craniata; Vertebrata; Euteleostomi; Mammalia; Eutheria; Euarchontoglires; Glires; Rodentia; Myomorpha; Muroidea; Muridae; Murinae; Mus; Mus	PF00102.27^Y_phosphatase^Protein-tyrosine phosphatase^137-225^E:7.6e-06`PF00782.20^DSPc^Dual specificity phosphatase, catalytic domain^144-234^E:1.1e-07`PF10409.9^PTEN_C2^C2 domain of PTEN tumour-suppressor protein^263-411^E:1.4e-22
TRINITY_DN10348_c0_g1	E008	0.62181	0.0098786	PTEN_MOUSE^PTEN_MOUSE^Q:671-1681,H:1-349^45.634%ID^E:6.86e-94^RecName: Full=Phosphatidylinositol 3,4,5-trisphosphate 3-phosphatase and dual-specificity protein phosphatase PTEN;^Eukaryota; Metazoa; Chordata; Craniata; Vertebrata; Euteleostomi; Mammalia; Eutheria; Euarchontoglires; Glires; Rodentia; Myomorpha; Muroidea; Muridae; Murinae; Mus; Mus	PF00102.27^Y_phosphatase^Protein-tyrosine phosphatase^137-225^E:7.6e-06`PF00782.20^DSPc^Dual specificity phosphatase, catalytic domain^144-234^E:1.1e-07`PF10409.9^PTEN_C2^C2 domain of PTEN tumour-suppressor protein^263-411^E:1.4e-22
TRINITY_DN10357_c0_g1	E011	-1.03481	0.0387244
TRINITY_DN10359_c0_g1	E037	0.998359	0.00162163
TRINITY_DN10359_c0_g1	E004	0.936683	0.0020206
TRINITY_DN10359_c0_g1	E007	-1.1921	0.0041831
TRINITY_DN10359_c0_g1	E002	1.29286	0.0194893
TRINITY_DN10359_c0_g1	E008	0.684312	0.0307351
TRINITY_DN10359_c0_g1	E005	-0.80504	0.0336542
TRINITY_DN10359_c0_g1	E019	-0.816787	0.0337026
TRINITY_DN10359_c0_g1	E033	1.11067	0.0444597
TRINITY_DN10362_c0_g1	E008	-0.396074	6.99e-06	HPPD_RAT^HPPD_RAT^Q:48-1187,H:1-381^65.092%ID^E:0^RecName: Full=4-hydroxyphenylpyruvate dioxygenase;^Eukaryota; Metazoa; Chordata; Craniata; Vertebrata; Euteleostomi; Mammalia; Eutheria; Euarchontoglires; Glires; Rodentia; Myomorpha; Muroidea; Muridae; Murinae; Rattus	PF00903.25^Glyoxalase^Glyoxalase/Bleomycin resistance protein/Dioxygenase superfamily^34-139^E:4.1e-07`PF13669.6^Glyoxalase_4^Glyoxalase/Bleomycin resistance protein/Dioxygenase superfamily^35-135^E:1.2e-07`PF00903.25^Glyoxalase^Glyoxalase/Bleomycin resistance protein/Dioxygenase superfamily^195-349^E:9.1e-18
TRINITY_DN10362_c0_g1	E010	1.01327	0.00946705	HPPD_RAT^HPPD_RAT^Q:48-1187,H:1-381^65.092%ID^E:0^RecName: Full=4-hydroxyphenylpyruvate dioxygenase;^Eukaryota; Metazoa; Chordata; Craniata; Vertebrata; Euteleostomi; Mammalia; Eutheria; Euarchontoglires; Glires; Rodentia; Myomorpha; Muroidea; Muridae; Murinae; Rattus	PF00903.25^Glyoxalase^Glyoxalase/Bleomycin resistance protein/Dioxygenase superfamily^34-139^E:4.1e-07`PF13669.6^Glyoxalase_4^Glyoxalase/Bleomycin resistance protein/Dioxygenase superfamily^35-135^E:1.2e-07`PF00903.25^Glyoxalase^Glyoxalase/Bleomycin resistance protein/Dioxygenase superfamily^195-349^E:9.1e-18
TRINITY_DN10362_c0_g1	E005	-0.678624	0.0138341	HPPD_RAT^HPPD_RAT^Q:48-1187,H:1-381^65.092%ID^E:0^RecName: Full=4-hydroxyphenylpyruvate dioxygenase;^Eukaryota; Metazoa; Chordata; Craniata; Vertebrata; Euteleostomi; Mammalia; Eutheria; Euarchontoglires; Glires; Rodentia; Myomorpha; Muroidea; Muridae; Murinae; Rattus	PF00903.25^Glyoxalase^Glyoxalase/Bleomycin resistance protein/Dioxygenase superfamily^34-139^E:4.1e-07`PF13669.6^Glyoxalase_4^Glyoxalase/Bleomycin resistance protein/Dioxygenase superfamily^35-135^E:1.2e-07`PF00903.25^Glyoxalase^Glyoxalase/Bleomycin resistance protein/Dioxygenase superfamily^195-349^E:9.1e-18
TRINITY_DN10362_c0_g1	E006	1.49006	0.0141285	HPPD_RAT^HPPD_RAT^Q:48-1187,H:1-381^65.092%ID^E:0^RecName: Full=4-hydroxyphenylpyruvate dioxygenase;^Eukaryota; Metazoa; Chordata; Craniata; Vertebrata; Euteleostomi; Mammalia; Eutheria; Euarchontoglires; Glires; Rodentia; Myomorpha; Muroidea; Muridae; Murinae; Rattus	PF00903.25^Glyoxalase^Glyoxalase/Bleomycin resistance protein/Dioxygenase superfamily^34-139^E:4.1e-07`PF13669.6^Glyoxalase_4^Glyoxalase/Bleomycin resistance protein/Dioxygenase superfamily^35-135^E:1.2e-07`PF00903.25^Glyoxalase^Glyoxalase/Bleomycin resistance protein/Dioxygenase superfamily^195-349^E:9.1e-18
TRINITY_DN10362_c0_g1	E009	-0.122303	0.0206097	HPPD_RAT^HPPD_RAT^Q:48-1187,H:1-381^65.092%ID^E:0^RecName: Full=4-hydroxyphenylpyruvate dioxygenase;^Eukaryota; Metazoa; Chordata; Craniata; Vertebrata; Euteleostomi; Mammalia; Eutheria; Euarchontoglires; Glires; Rodentia; Myomorpha; Muroidea; Muridae; Murinae; Rattus	PF00903.25^Glyoxalase^Glyoxalase/Bleomycin resistance protein/Dioxygenase superfamily^34-139^E:4.1e-07`PF13669.6^Glyoxalase_4^Glyoxalase/Bleomycin resistance protein/Dioxygenase superfamily^35-135^E:1.2e-07`PF00903.25^Glyoxalase^Glyoxalase/Bleomycin resistance protein/Dioxygenase superfamily^195-349^E:9.1e-18
TRINITY_DN10362_c0_g1	E011	-0.120236	0.026622	HPPD_RAT^HPPD_RAT^Q:48-1187,H:1-381^65.092%ID^E:0^RecName: Full=4-hydroxyphenylpyruvate dioxygenase;^Eukaryota; Metazoa; Chordata; Craniata; Vertebrata; Euteleostomi; Mammalia; Eutheria; Euarchontoglires; Glires; Rodentia; Myomorpha; Muroidea; Muridae; Murinae; Rattus	PF00903.25^Glyoxalase^Glyoxalase/Bleomycin resistance protein/Dioxygenase superfamily^34-139^E:4.1e-07`PF13669.6^Glyoxalase_4^Glyoxalase/Bleomycin resistance protein/Dioxygenase superfamily^35-135^E:1.2e-07`PF00903.25^Glyoxalase^Glyoxalase/Bleomycin resistance protein/Dioxygenase superfamily^195-349^E:9.1e-18
TRINITY_DN10363_c0_g1	E002	2.16359	0.00147672
TRINITY_DN1036_c0_g1	E002	1.61524	0.0204288	ACTB_TRIVU^ACTB_TRIVU^Q:440-1516,H:1-374^39.947%ID^E:1.57e-92^RecName: Full=Actin, cytoplasmic 1;^Eukaryota; Metazoa; Chordata; Craniata; Vertebrata; Euteleostomi; Mammalia; Metatheria; Diprotodontia; Phalangeridae; Trichosurus	PF00022.19^Actin^Actin^6-359^E:5e-100`PF06723.13^MreB_Mbl^MreB/Mbl protein^58-307^E:2.5e-06
TRINITY_DN1037_c4_g1	E002	-0.647003	0.0150798
TRINITY_DN1037_c7_g2	E002	-0.345231	0.0151133
TRINITY_DN1037_c7_g2	E003	-0.105347	0.0248304
TRINITY_DN1037_c7_g2	E006	0.849836	0.0364817
TRINITY_DN10389_c0_g1	E007	-1.30284	0.00892219	SOCS4_BOVIN^SOCS4_BOVIN^Q:1234-1743,H:265-434^70%ID^E:7.22e-76^RecName: Full=Suppressor of cytokine signaling 4;^Eukaryota; Metazoa; Chordata; Craniata; Vertebrata; Euteleostomi; Mammalia; Eutheria; Laurasiatheria; Artiodactyla; Ruminantia; Pecora; Bovidae; Bovinae; Bos	PF00017.24^SH2^SH2 domain^326-384^E:1.2e-10`PF07525.16^SOCS_box^SOCS box^428-462^E:1.2e-08
TRINITY_DN1038_c0_g1	E007	-1.72153	0.00011876	GCP6_HUMAN^GCP6_HUMAN^Q:3621-4637,H:1480-1816^35.38%ID^E:2.4e-61^RecName: Full=Gamma-tubulin complex component 6;^Eukaryota; Metazoa; Chordata; Craniata; Vertebrata; Euteleostomi; Mammalia; Eutheria; Euarchontoglires; Primates; Haplorrhini; Catarrhini; Hominidae; Homo`GCP6_HUMAN^GCP6_HUMAN^Q:1089-2279,H:281-682^31.719%ID^E:1.83e-45^RecName: Full=Gamma-tubulin complex component 6;^Eukaryota; Metaz…	PF17681.1^GCP_N_terminal^Gamma tubulin complex component N-terminal^273-590^E:6.1e-29`PF04130.13^GCP_C_terminal^Gamma tubulin complex component C-terminal^1078-1383^E:1.4e-52
TRINITY_DN1038_c0_g1	E010	0.780857	0.000349332	GCP6_HUMAN^GCP6_HUMAN^Q:3621-4637,H:1480-1816^35.38%ID^E:2.4e-61^RecName: Full=Gamma-tubulin complex component 6;^Eukaryota; Metazoa; Chordata; Craniata; Vertebrata; Euteleostomi; Mammalia; Eutheria; Euarchontoglires; Primates; Haplorrhini; Catarrhini; Hominidae; Homo`GCP6_HUMAN^GCP6_HUMAN^Q:1089-2279,H:281-682^31.719%ID^E:1.83e-45^RecName: Full=Gamma-tubulin complex component 6;^Eukaryota; Metaz…	PF17681.1^GCP_N_terminal^Gamma tubulin complex component N-terminal^273-590^E:6.1e-29`PF04130.13^GCP_C_terminal^Gamma tubulin complex component C-terminal^1078-1383^E:1.4e-52
TRINITY_DN1038_c0_g1	E011	-1.31487	0.00228166	GCP6_HUMAN^GCP6_HUMAN^Q:3621-4637,H:1480-1816^35.38%ID^E:2.4e-61^RecName: Full=Gamma-tubulin complex component 6;^Eukaryota; Metazoa; Chordata; Craniata; Vertebrata; Euteleostomi; Mammalia; Eutheria; Euarchontoglires; Primates; Haplorrhini; Catarrhini; Hominidae; Homo`GCP6_HUMAN^GCP6_HUMAN^Q:1089-2279,H:281-682^31.719%ID^E:1.83e-45^RecName: Full=Gamma-tubulin complex component 6;^Eukaryota; Metaz…	PF17681.1^GCP_N_terminal^Gamma tubulin complex component N-terminal^273-590^E:6.1e-29`PF04130.13^GCP_C_terminal^Gamma tubulin complex component C-terminal^1078-1383^E:1.4e-52
TRINITY_DN103_c0_g1	E025	-0.170842	0.00423471	VCP_APIME^VCP_APIME^Q:235-1578,H:4-465^48.18%ID^E:9.05e-136^RecName: Full=Venom serine carboxypeptidase;^Eukaryota; Metazoa; Ecdysozoa; Arthropoda; Hexapoda; Insecta; Pterygota; Neoptera; Holometabola; Hymenoptera; Apocrita; Aculeata; Apoidea; Apidae; Apis	PF00450.22^Peptidase_S10^Serine carboxypeptidase^67-453^E:3.1e-102
TRINITY_DN103_c0_g1	E021	-0.292305	0.0105197	VCP_APIME^VCP_APIME^Q:235-1578,H:4-465^48.18%ID^E:9.05e-136^RecName: Full=Venom serine carboxypeptidase;^Eukaryota; Metazoa; Ecdysozoa; Arthropoda; Hexapoda; Insecta; Pterygota; Neoptera; Holometabola; Hymenoptera; Apocrita; Aculeata; Apoidea; Apidae; Apis	PF00450.22^Peptidase_S10^Serine carboxypeptidase^67-453^E:3.1e-102
TRINITY_DN103_c0_g1	E027	-0.294904	0.020939	VCP_APIME^VCP_APIME^Q:235-1578,H:4-465^48.18%ID^E:9.05e-136^RecName: Full=Venom serine carboxypeptidase;^Eukaryota; Metazoa; Ecdysozoa; Arthropoda; Hexapoda; Insecta; Pterygota; Neoptera; Holometabola; Hymenoptera; Apocrita; Aculeata; Apoidea; Apidae; Apis	PF00450.22^Peptidase_S10^Serine carboxypeptidase^67-453^E:3.1e-102
TRINITY_DN103_c0_g1	E024	-0.365767	0.0223856	VCP_APIME^VCP_APIME^Q:235-1578,H:4-465^48.18%ID^E:9.05e-136^RecName: Full=Venom serine carboxypeptidase;^Eukaryota; Metazoa; Ecdysozoa; Arthropoda; Hexapoda; Insecta; Pterygota; Neoptera; Holometabola; Hymenoptera; Apocrita; Aculeata; Apoidea; Apidae; Apis	PF00450.22^Peptidase_S10^Serine carboxypeptidase^67-453^E:3.1e-102
TRINITY_DN103_c0_g1	E007	0.529354	0.0273239	VCP_APIME^VCP_APIME^Q:235-1578,H:4-465^48.18%ID^E:9.05e-136^RecName: Full=Venom serine carboxypeptidase;^Eukaryota; Metazoa; Ecdysozoa; Arthropoda; Hexapoda; Insecta; Pterygota; Neoptera; Holometabola; Hymenoptera; Apocrita; Aculeata; Apoidea; Apidae; Apis	PF00450.22^Peptidase_S10^Serine carboxypeptidase^67-453^E:3.1e-102
TRINITY_DN103_c0_g1	E013	0.612139	0.0284582	VCP_APIME^VCP_APIME^Q:235-1578,H:4-465^48.18%ID^E:9.05e-136^RecName: Full=Venom serine carboxypeptidase;^Eukaryota; Metazoa; Ecdysozoa; Arthropoda; Hexapoda; Insecta; Pterygota; Neoptera; Holometabola; Hymenoptera; Apocrita; Aculeata; Apoidea; Apidae; Apis	PF00450.22^Peptidase_S10^Serine carboxypeptidase^67-453^E:3.1e-102
TRINITY_DN10409_c0_g1	E009	1.30986	0.0345819	ANK1_HUMAN^ANK1_HUMAN^Q:2968-5331,H:5-781^30.759%ID^E:3.85e-91^RecName: Full=Ankyrin-1;^Eukaryota; Metazoa; Chordata; Craniata; Vertebrata; Euteleostomi; Mammalia; Eutheria; Euarchontoglires; Primates; Haplorrhini; Catarrhini; Hominidae; Homo`ANK1_HUMAN^ANK1_HUMAN^Q:2995-5043,H:80-786^29.231%ID^E:1.62e-75^RecName: Full=Ankyrin-1;^Eukaryota; Metazoa; Chordata; Craniata; Vertebrata; Euteleostomi; M…	PF12796.7^Ank_2^Ankyrin repeats (3 copies)^944-1019^E:3.6e-09`PF13637.6^Ank_4^Ankyrin repeats (many copies)^999-1043^E:1.5e-05`PF13857.6^Ank_5^Ankyrin repeats (many copies)^1016-1070^E:8.3e-07`PF13606.6^Ank_3^Ankyrin repeat^1032-1059^E:0.0041`PF13637.6^Ank_4^Ankyrin repeats (many copies)^1033-1083^E:3.4e-05`PF00023.30^Ank^Ankyrin repeat^1033-1061^E:0.032`PF12796.7^Ank_2^Ankyrin repeats (3 copies)…
TRINITY_DN10422_c1_g1	E002	1.7816	0.0165365
TRINITY_DN1042_c0_g1	E029	4.25416	1.6e-05	TPM1_BOMMO^TPM1_BOMMO^Q:106-954,H:1-283^79.505%ID^E:5.12e-123^RecName: Full=Tropomyosin-1;^Eukaryota; Metazoa; Ecdysozoa; Arthropoda; Hexapoda; Insecta; Pterygota; Neoptera; Holometabola; Lepidoptera; Glossata; Ditrysia; Bombycoidea; Bombycidae; Bombycinae; Bombyx	PF12718.7^Tropomyosin_1^Tropomyosin like^7-152^E:8.9e-28`PF00261.20^Tropomyosin^Tropomyosin^61-283^E:2e-78
TRINITY_DN1042_c0_g1	E028	2.08362	0.00149688	TPM1_BOMMO^TPM1_BOMMO^Q:106-954,H:1-283^79.505%ID^E:5.12e-123^RecName: Full=Tropomyosin-1;^Eukaryota; Metazoa; Ecdysozoa; Arthropoda; Hexapoda; Insecta; Pterygota; Neoptera; Holometabola; Lepidoptera; Glossata; Ditrysia; Bombycoidea; Bombycidae; Bombycinae; Bombyx	PF12718.7^Tropomyosin_1^Tropomyosin like^7-152^E:8.9e-28`PF00261.20^Tropomyosin^Tropomyosin^61-283^E:2e-78
TRINITY_DN1042_c0_g1	E027	1.19642	0.0418875	TPM1_BOMMO^TPM1_BOMMO^Q:106-954,H:1-283^79.505%ID^E:5.12e-123^RecName: Full=Tropomyosin-1;^Eukaryota; Metazoa; Ecdysozoa; Arthropoda; Hexapoda; Insecta; Pterygota; Neoptera; Holometabola; Lepidoptera; Glossata; Ditrysia; Bombycoidea; Bombycidae; Bombycinae; Bombyx	PF12718.7^Tropomyosin_1^Tropomyosin like^7-152^E:8.9e-28`PF00261.20^Tropomyosin^Tropomyosin^61-283^E:2e-78
TRINITY_DN10447_c0_g1	E005	1.13311	0.0050372	LIPN_MOUSE^LIPN_MOUSE^Q:243-1370,H:31-399^31.034%ID^E:1.65e-56^RecName: Full=Lipase member N;^Eukaryota; Metazoa; Chordata; Craniata; Vertebrata; Euteleostomi; Mammalia; Eutheria; Euarchontoglires; Glires; Rodentia; Myomorpha; Muroidea; Muridae; Murinae; Mus; Mus	PF04083.16^Abhydro_lipase^Partial alpha/beta-hydrolase lipase region^42-99^E:4.4e-20`PF00561.20^Abhydrolase_1^alpha/beta hydrolase fold^81-201^E:1.4e-12
TRINITY_DN1044_c0_g1	E013	-0.509183	0.000105896
TRINITY_DN1044_c0_g1	E012	1.99102	0.000338173
TRINITY_DN10482_c0_g2	E002	-2.19404	1.54e-06
TRINITY_DN10482_c0_g2	E003	0.660091	0.000618772
TRINITY_DN10489_c0_g1	E019	-1.35042	0.00630356	EXOS5_MOUSE^EXOS5_MOUSE^Q:571-1029,H:49-202^36.364%ID^E:6.9e-32^RecName: Full=Exosome complex component RRP46;^Eukaryota; Metazoa; Chordata; Craniata; Vertebrata; Euteleostomi; Mammalia; Eutheria; Euarchontoglires; Glires; Rodentia; Myomorpha; Muroidea; Muridae; Murinae; Mus; Mus	PF01138.21^RNase_PH^3' exoribonuclease family, domain 1^17-82^E:1.4e-07
TRINITY_DN1049_c0_g1	E019	0.403768	0.0277076	OSBP1_HUMAN^OSBP1_HUMAN^Q:174-2426,H:92-807^49.673%ID^E:0^RecName: Full=Oxysterol-binding protein 1 {ECO:0000305};^Eukaryota; Metazoa; Chordata; Craniata; Vertebrata; Euteleostomi; Mammalia; Eutheria; Euarchontoglires; Primates; Haplorrhini; Catarrhini; Hominidae; Homo	PF00169.29^PH^PH domain^17-127^E:2.2e-15`PF15413.6^PH_11^Pleckstrin homology domain^19-125^E:9.1e-08`PF01237.18^Oxysterol_BP^Oxysterol-binding protein^385-755^E:5.5e-137
TRINITY_DN1049_c0_g1	E021	-0.566933	0.0495612	OSBP1_HUMAN^OSBP1_HUMAN^Q:174-2426,H:92-807^49.673%ID^E:0^RecName: Full=Oxysterol-binding protein 1 {ECO:0000305};^Eukaryota; Metazoa; Chordata; Craniata; Vertebrata; Euteleostomi; Mammalia; Eutheria; Euarchontoglires; Primates; Haplorrhini; Catarrhini; Hominidae; Homo	PF00169.29^PH^PH domain^17-127^E:2.2e-15`PF15413.6^PH_11^Pleckstrin homology domain^19-125^E:9.1e-08`PF01237.18^Oxysterol_BP^Oxysterol-binding protein^385-755^E:5.5e-137
TRINITY_DN1049_c1_g1	E035	0.160863	0.0335427
TRINITY_DN1049_c1_g1	E014	-2.04263	0.041825
TRINITY_DN1049_c1_g1	E019	-1.27415	0.0461355
TRINITY_DN1050_c0_g1	E021	0.976548	0.0270733
TRINITY_DN1050_c0_g1	E046	1.34083	0.0427335
TRINITY_DN10524_c0_g1	E012	-2.05593	0.000148897
TRINITY_DN10524_c0_g1	E011	1.06895	0.000477408
TRINITY_DN10524_c0_g1	E030	-2.95481	0.00459712
TRINITY_DN10524_c0_g1	E008	-3.00565	0.0364668
TRINITY_DN10536_c0_g1	E010	-1.67854	0.00499399
TRINITY_DN10536_c0_g1	E007	-3.81887	0.0112599
TRINITY_DN10540_c0_g1	E004	0.820994	0.00559488	CATA_DROME^CATA_DROME^Q:183-1682,H:1-505^70.297%ID^E:0^RecName: Full=Catalase;^Eukaryota; Metazoa; Ecdysozoa; Arthropoda; Hexapoda; Insecta; Pterygota; Neoptera; Holometabola; Diptera; Brachycera; Muscomorpha; Ephydroidea; Drosophilidae; Drosophila; Sophophora	PF00199.19^Catalase^Catalase^24-403^E:5.9e-193`PF06628.12^Catalase-rel^Catalase-related immune-responsive^433-493^E:8.7e-18
TRINITY_DN10540_c0_g1	E012	-0.331951	0.020337	CATA_DROME^CATA_DROME^Q:183-1682,H:1-505^70.297%ID^E:0^RecName: Full=Catalase;^Eukaryota; Metazoa; Ecdysozoa; Arthropoda; Hexapoda; Insecta; Pterygota; Neoptera; Holometabola; Diptera; Brachycera; Muscomorpha; Ephydroidea; Drosophilidae; Drosophila; Sophophora	PF00199.19^Catalase^Catalase^24-403^E:5.9e-193`PF06628.12^Catalase-rel^Catalase-related immune-responsive^433-493^E:8.7e-18
TRINITY_DN10542_c1_g2	E001	-1.92201	0.00434409
TRINITY_DN10545_c0_g2	E002	-0.700536	0.0181733
TRINITY_DN1054_c0_g1	E009	0.395288	0.0348196	FLNA_DROME^FLNA_DROME^Q:9051-14975,H:219-2210^53.154%ID^E:0^RecName: Full=Filamin-A;^Eukaryota; Metazoa; Ecdysozoa; Arthropoda; Hexapoda; Insecta; Pterygota; Neoptera; Holometabola; Diptera; Brachycera; Muscomorpha; Ephydroidea; Drosophilidae; Drosophila; Sophophora`FLNA_DROME^FLNA_DROME^Q:7797-14297,H:1-2210^44.803%ID^E:0^RecName: Full=Filamin-A;^Eukaryota; Metazoa; Ecdysozoa; Arthropoda; Hexapo…	PF00307.31^CH^Calponin homology (CH) domain^55-159^E:1e-22`PF00307.31^CH^Calponin homology (CH) domain^180-276^E:2.2e-12`PF00630.19^Filamin^Filamin/ABP280 repeat^291-382^E:9.7e-17`PF00630.19^Filamin^Filamin/ABP280 repeat^391-482^E:3.2e-13`PF00630.19^Filamin^Filamin/ABP280 repeat^490-580^E:3.1e-14`PF00630.19^Filamin^Filamin/ABP280 repeat^591-670^E:3.8e-13`PF00630.19^Filamin^Filamin/ABP280 repeat^6…
TRINITY_DN1057_c0_g1	E013	0.546958	6.54e-05	ABCG1_HUMAN^ABCG1_HUMAN^Q:290-2284,H:55-678^47.619%ID^E:0^RecName: Full=ATP-binding cassette sub-family G member 1 {ECO:0000305};^Eukaryota; Metazoa; Chordata; Craniata; Vertebrata; Euteleostomi; Mammalia; Eutheria; Euarchontoglires; Primates; Haplorrhini; Catarrhini; Hominidae; Homo	PF00005.27^ABC_tran^ABC transporter^57-202^E:2.9e-29`PF01061.24^ABC2_membrane^ABC-2 type transporter^407-611^E:2.7e-41
TRINITY_DN1057_c0_g1	E011	1.1038	0.00897055	ABCG1_HUMAN^ABCG1_HUMAN^Q:290-2284,H:55-678^47.619%ID^E:0^RecName: Full=ATP-binding cassette sub-family G member 1 {ECO:0000305};^Eukaryota; Metazoa; Chordata; Craniata; Vertebrata; Euteleostomi; Mammalia; Eutheria; Euarchontoglires; Primates; Haplorrhini; Catarrhini; Hominidae; Homo	PF00005.27^ABC_tran^ABC transporter^57-202^E:2.9e-29`PF01061.24^ABC2_membrane^ABC-2 type transporter^407-611^E:2.7e-41
TRINITY_DN1057_c0_g1	E021	0.359112	0.0294109	ABCG1_HUMAN^ABCG1_HUMAN^Q:290-2284,H:55-678^47.619%ID^E:0^RecName: Full=ATP-binding cassette sub-family G member 1 {ECO:0000305};^Eukaryota; Metazoa; Chordata; Craniata; Vertebrata; Euteleostomi; Mammalia; Eutheria; Euarchontoglires; Primates; Haplorrhini; Catarrhini; Hominidae; Homo	PF00005.27^ABC_tran^ABC transporter^57-202^E:2.9e-29`PF01061.24^ABC2_membrane^ABC-2 type transporter^407-611^E:2.7e-41
TRINITY_DN10581_c0_g2	E001	-2.78767	1.08e-08	GUXB_CELFA^GUXB_CELFA^Q:68-1921,H:57-692^54.531%ID^E:0^RecName: Full=Exoglucanase B;^Bacteria; Actinobacteria; Micrococcales; Cellulomonadaceae; Cellulomonas	PF02011.15^Glyco_hydro_48^Glycosyl hydrolase family 48^22-635^E:2.7e-269
TRINITY_DN10581_c0_g2	E005	-0.231786	0.0337558	GUXB_CELFA^GUXB_CELFA^Q:68-1921,H:57-692^54.531%ID^E:0^RecName: Full=Exoglucanase B;^Bacteria; Actinobacteria; Micrococcales; Cellulomonadaceae; Cellulomonas	PF02011.15^Glyco_hydro_48^Glycosyl hydrolase family 48^22-635^E:2.7e-269
TRINITY_DN10589_c2_g1	E002	2.73472	0.00134957
TRINITY_DN105_c0_g1	E014	-0.89208	0.0372762
TRINITY_DN105_c0_g1	E007	0.901461	0.0437634
TRINITY_DN10608_c0_g1	E007	0.762054	0.00397693	CI085_RAT^CI085_RAT^Q:1284-1601,H:1-106^58.491%ID^E:9.63e-26^RecName: Full=Uncharacterized protein C9orf85 homolog;^Eukaryota; Metazoa; Chordata; Craniata; Vertebrata; Euteleostomi; Mammalia; Eutheria; Euarchontoglires; Glires; Rodentia; Myomorpha; Muroidea; Muridae; Murinae; Rattus	PF10217.9^DUF2039^Uncharacterized conserved protein (DUF2039)^14-101^E:1.4e-31
TRINITY_DN10638_c0_g1	E004	-1.34873	0.0140229		PF17064.5^QVR^Sleepless protein^25-123^E:1.8e-07
TRINITY_DN1064_c0_g1	E001	-0.262275	0.0290825	CYB5_MUSDO^CYB5_MUSDO^Q:191-565,H:6-129^60%ID^E:2.99e-50^RecName: Full=Cytochrome b5;^Eukaryota; Metazoa; Ecdysozoa; Arthropoda; Hexapoda; Insecta; Pterygota; Neoptera; Holometabola; Diptera; Brachycera; Muscomorpha; Muscoidea; Muscidae; Musca	PF00173.28^Cyt-b5^Cytochrome b5-like Heme/Steroid binding domain^6-77^E:6.1e-23
TRINITY_DN10653_c0_g1	E009	-1.28917	5.33e-07
TRINITY_DN10653_c0_g1	E008	-1.50887	7.04e-06
TRINITY_DN10653_c0_g1	E010	0.655597	0.000248536
TRINITY_DN10653_c0_g1	E006	-0.328161	0.000595501
TRINITY_DN10653_c0_g1	E011	-0.0560187	0.00806937
TRINITY_DN10653_c0_g1	E005	0.152135	0.00859391
TRINITY_DN10653_c0_g1	E007	0.0390591	0.0232027
TRINITY_DN10660_c1_g1	E007	0.208114	0.0268656
TRINITY_DN10660_c1_g1	E008	0.18456	0.0373972
TRINITY_DN10660_c1_g1	E006	0.29848	0.0379736
TRINITY_DN10661_c0_g1	E016	-1.59777	0.00284428
TRINITY_DN10661_c0_g1	E020	-1.52795	0.00289924
TRINITY_DN10661_c0_g1	E005	-1.21408	0.00793794
TRINITY_DN10661_c0_g1	E002	-1.52558	0.019455
TRINITY_DN10661_c0_g1	E006	1.477	0.0379184
TRINITY_DN1066_c0_g1	E006	-3.71188	7.91e-23
TRINITY_DN1066_c0_g1	E005	-0.451799	7.29e-09
TRINITY_DN1066_c0_g1	E007	0.979984	1.07e-07
TRINITY_DN1066_c0_g1	E023	1.29716	2.76e-07
TRINITY_DN1066_c0_g1	E032	1.2456	4.35e-07
TRINITY_DN1066_c0_g1	E022	1.25185	1.74e-06
TRINITY_DN1066_c0_g1	E030	1.20181	2.95e-06
TRINITY_DN1066_c0_g1	E031	1.1929	5.49e-06
TRINITY_DN1066_c0_g1	E020	1.21162	4.88e-05
TRINITY_DN1066_c0_g1	E019	1.214	5.49e-05
TRINITY_DN1066_c0_g1	E010	1.14095	0.000144492
TRINITY_DN1066_c0_g1	E008	1.15195	0.000251774
TRINITY_DN1066_c0_g1	E024	1.50194	0.000352967
TRINITY_DN1066_c0_g1	E028	1.87243	0.000562598
TRINITY_DN1066_c0_g1	E027	1.88663	0.00177577
TRINITY_DN1066_c0_g1	E021	0.756976	0.00258038
TRINITY_DN10671_c0_g1	E002	1.71783	0.00673606
TRINITY_DN10671_c0_g1	E001	1.44559	0.0367663
TRINITY_DN10682_c1_g1	E005	1.3171	0.0376131	TDC1_CAEEL^TDC1_CAEEL^Q:155-1585,H:77-551^61.845%ID^E:0^RecName: Full=Tyrosine decarboxylase {ECO:0000312|WormBase:K01C8.3b};^Eukaryota; Metazoa; Ecdysozoa; Nematoda; Chromadorea; Rhabditida; Rhabditina; Rhabditomorpha; Rhabditoidea; Rhabditidae; Peloderinae; Caenorhabditis	PF00282.19^Pyridoxal_deC^Pyridoxal-dependent decarboxylase conserved domain^35-414^E:2e-146
TRINITY_DN106_c0_g1	E016	-0.654213	0.000182765
TRINITY_DN106_c0_g1	E006	-1.2908	0.00141545
TRINITY_DN106_c0_g1	E009	-1.28485	0.00222296
TRINITY_DN106_c0_g1	E020	0.416064	0.00666801
TRINITY_DN106_c0_g1	E007	0.901025	0.00716294
TRINITY_DN106_c0_g1	E013	-0.76244	0.0182503
TRINITY_DN106_c0_g1	E002	1.20662	0.0206638
TRINITY_DN10706_c1_g1	E013	2.02076	0.0114674	ZNF16_HUMAN^ZNF16_HUMAN^Q:1152-1877,H:267-485^34.426%ID^E:7.08e-26^RecName: Full=Zinc finger protein 16;^Eukaryota; Metazoa; Chordata; Craniata; Vertebrata; Euteleostomi; Mammalia; Eutheria; Euarchontoglires; Primates; Haplorrhini; Catarrhini; Hominidae; Homo`ZNF16_HUMAN^ZNF16_HUMAN^Q:1143-1874,H:460-681^33.878%ID^E:3.36e-23^RecName: Full=Zinc finger protein 16;^Eukaryota; Metazoa; Chordata; Cran…	PF07776.15^zf-AD^Zinc-finger associated domain (zf-AD)^7-81^E:1.4e-11`PF00096.26^zf-C2H2^Zinc finger, C2H2 type^331-352^E:0.0044`PF00096.26^zf-C2H2^Zinc finger, C2H2 type^397-419^E:0.0002`PF12874.7^zf-met^Zinc-finger of C2H2 type^397-417^E:0.039`PF00096.26^zf-C2H2^Zinc finger, C2H2 type^456-478^E:0.0044`PF13894.6^zf-C2H2_4^C2H2-type zinc finger^484-507^E:0.00038`PF12874.7^zf-met^Zinc-finger of C2…
TRINITY_DN10706_c1_g1	E004	1.0518	0.0310762	ZNF16_HUMAN^ZNF16_HUMAN^Q:1152-1877,H:267-485^34.426%ID^E:7.08e-26^RecName: Full=Zinc finger protein 16;^Eukaryota; Metazoa; Chordata; Craniata; Vertebrata; Euteleostomi; Mammalia; Eutheria; Euarchontoglires; Primates; Haplorrhini; Catarrhini; Hominidae; Homo`ZNF16_HUMAN^ZNF16_HUMAN^Q:1143-1874,H:460-681^33.878%ID^E:3.36e-23^RecName: Full=Zinc finger protein 16;^Eukaryota; Metazoa; Chordata; Cran…	PF07776.15^zf-AD^Zinc-finger associated domain (zf-AD)^7-81^E:1.4e-11`PF00096.26^zf-C2H2^Zinc finger, C2H2 type^331-352^E:0.0044`PF00096.26^zf-C2H2^Zinc finger, C2H2 type^397-419^E:0.0002`PF12874.7^zf-met^Zinc-finger of C2H2 type^397-417^E:0.039`PF00096.26^zf-C2H2^Zinc finger, C2H2 type^456-478^E:0.0044`PF13894.6^zf-C2H2_4^C2H2-type zinc finger^484-507^E:0.00038`PF12874.7^zf-met^Zinc-finger of C2…
TRINITY_DN10711_c0_g2	E004	1.54274	0.00850651
TRINITY_DN1071_c5_g1	E021	-0.961646	0.0236013
TRINITY_DN10748_c1_g1	E001	-2.75408	0.000345097
TRINITY_DN10753_c0_g1	E032	-0.900685	0.0255583
TRINITY_DN10755_c0_g1	E010	1.73411	0.00407619
TRINITY_DN10782_c1_g1	E037	1.0577	0.0359648
TRINITY_DN10792_c0_g1	E010	0.483345	0.00536561	ANPRB_RAT^ANPRB_RAT^Q:314-3337,H:21-1041^40.225%ID^E:0^RecName: Full=Atrial natriuretic peptide receptor 2;^Eukaryota; Metazoa; Chordata; Craniata; Vertebrata; Euteleostomi; Mammalia; Eutheria; Euarchontoglires; Glires; Rodentia; Myomorpha; Muroidea; Muridae; Murinae; Rattus	PF01094.28^ANF_receptor^Receptor family ligand binding region^94-429^E:1e-11`PF07714.17^Pkinase_Tyr^Protein tyrosine kinase^562-815^E:1.8e-38`PF00069.25^Pkinase^Protein kinase domain^565-809^E:4.7e-28`PF00211.20^Guanylate_cyc^Adenylate and Guanylate cyclase catalytic domain^883-1068^E:2.5e-65
TRINITY_DN10792_c0_g1	E014	1.10365	0.0222664	ANPRB_RAT^ANPRB_RAT^Q:314-3337,H:21-1041^40.225%ID^E:0^RecName: Full=Atrial natriuretic peptide receptor 2;^Eukaryota; Metazoa; Chordata; Craniata; Vertebrata; Euteleostomi; Mammalia; Eutheria; Euarchontoglires; Glires; Rodentia; Myomorpha; Muroidea; Muridae; Murinae; Rattus	PF01094.28^ANF_receptor^Receptor family ligand binding region^94-429^E:1e-11`PF07714.17^Pkinase_Tyr^Protein tyrosine kinase^562-815^E:1.8e-38`PF00069.25^Pkinase^Protein kinase domain^565-809^E:4.7e-28`PF00211.20^Guanylate_cyc^Adenylate and Guanylate cyclase catalytic domain^883-1068^E:2.5e-65
TRINITY_DN10792_c0_g1	E002	-1.27892	0.0361355	ANPRB_RAT^ANPRB_RAT^Q:314-3337,H:21-1041^40.225%ID^E:0^RecName: Full=Atrial natriuretic peptide receptor 2;^Eukaryota; Metazoa; Chordata; Craniata; Vertebrata; Euteleostomi; Mammalia; Eutheria; Euarchontoglires; Glires; Rodentia; Myomorpha; Muroidea; Muridae; Murinae; Rattus	PF01094.28^ANF_receptor^Receptor family ligand binding region^94-429^E:1e-11`PF07714.17^Pkinase_Tyr^Protein tyrosine kinase^562-815^E:1.8e-38`PF00069.25^Pkinase^Protein kinase domain^565-809^E:4.7e-28`PF00211.20^Guanylate_cyc^Adenylate and Guanylate cyclase catalytic domain^883-1068^E:2.5e-65
TRINITY_DN10798_c0_g1	E015	1.21543	0.0172327	TM181_HUMAN^TM181_HUMAN^Q:484-2037,H:110-612^45.731%ID^E:1.27e-107^RecName: Full=Transmembrane protein 181;^Eukaryota; Metazoa; Chordata; Craniata; Vertebrata; Euteleostomi; Mammalia; Eutheria; Euarchontoglires; Primates; Haplorrhini; Catarrhini; Hominidae; Homo	PF06664.12^MIG-14_Wnt-bd^Wnt-binding factor required for Wnt secretion^193-489^E:4.4e-85
TRINITY_DN10798_c0_g1	E016	-1.10803	0.0317566	TM181_HUMAN^TM181_HUMAN^Q:484-2037,H:110-612^45.731%ID^E:1.27e-107^RecName: Full=Transmembrane protein 181;^Eukaryota; Metazoa; Chordata; Craniata; Vertebrata; Euteleostomi; Mammalia; Eutheria; Euarchontoglires; Primates; Haplorrhini; Catarrhini; Hominidae; Homo	PF06664.12^MIG-14_Wnt-bd^Wnt-binding factor required for Wnt secretion^193-489^E:4.4e-85
TRINITY_DN10798_c0_g1	E019	-1.12803	0.0481916	TM181_HUMAN^TM181_HUMAN^Q:484-2037,H:110-612^45.731%ID^E:1.27e-107^RecName: Full=Transmembrane protein 181;^Eukaryota; Metazoa; Chordata; Craniata; Vertebrata; Euteleostomi; Mammalia; Eutheria; Euarchontoglires; Primates; Haplorrhini; Catarrhini; Hominidae; Homo	PF06664.12^MIG-14_Wnt-bd^Wnt-binding factor required for Wnt secretion^193-489^E:4.4e-85
TRINITY_DN1079_c0_g2	E003	-0.899663	0.00800098
TRINITY_DN107_c0_g1	E015	-1.21152	0.0153026		PF07165.11^DUF1397^Protein of unknown function (DUF1397)^87-206^E:5e-08
TRINITY_DN10817_c0_g3	E024	1.46307	0.00727612
TRINITY_DN10817_c0_g3	E001	-0.973935	0.00874223
TRINITY_DN10822_c0_g1	E004	1.34484	3.01e-06
TRINITY_DN1082_c0_g1	E006	-2.40905	0.00220689	PAIN_DROME^PAIN_DROME^Q:694-2760,H:82-767^30.328%ID^E:2.45e-69^RecName: Full=Transient receptor potential cation channel protein painless;^Eukaryota; Metazoa; Ecdysozoa; Arthropoda; Hexapoda; Insecta; Pterygota; Neoptera; Holometabola; Diptera; Brachycera; Muscomorpha; Ephydroidea; Drosophilidae; Drosophila; Sophophora	PF12796.7^Ank_2^Ankyrin repeats (3 copies)^48-126^E:4.4e-07`PF12796.7^Ank_2^Ankyrin repeats (3 copies)^63-165^E:1.3e-10`PF13857.6^Ank_5^Ankyrin repeats (many copies)^85-135^E:1.1e-06`PF13606.6^Ank_3^Ankyrin repeat^357-383^E:0.001`PF00023.30^Ank^Ankyrin repeat^358-388^E:4.2e-05`PF00520.31^Ion_trans^Ion transport protein^505-764^E:1.3e-13
TRINITY_DN1082_c0_g1	E002	-0.685727	0.0128721	PAIN_DROME^PAIN_DROME^Q:694-2760,H:82-767^30.328%ID^E:2.45e-69^RecName: Full=Transient receptor potential cation channel protein painless;^Eukaryota; Metazoa; Ecdysozoa; Arthropoda; Hexapoda; Insecta; Pterygota; Neoptera; Holometabola; Diptera; Brachycera; Muscomorpha; Ephydroidea; Drosophilidae; Drosophila; Sophophora	PF12796.7^Ank_2^Ankyrin repeats (3 copies)^48-126^E:4.4e-07`PF12796.7^Ank_2^Ankyrin repeats (3 copies)^63-165^E:1.3e-10`PF13857.6^Ank_5^Ankyrin repeats (many copies)^85-135^E:1.1e-06`PF13606.6^Ank_3^Ankyrin repeat^357-383^E:0.001`PF00023.30^Ank^Ankyrin repeat^358-388^E:4.2e-05`PF00520.31^Ion_trans^Ion transport protein^505-764^E:1.3e-13
TRINITY_DN1083_c0_g1	E014	-0.483467	0.0249937	CHIT2_DROME^CHIT2_DROME^Q:160-1203,H:43-393^40.72%ID^E:5.83e-71^RecName: Full=Probable chitinase 2;^Eukaryota; Metazoa; Ecdysozoa; Arthropoda; Hexapoda; Insecta; Pterygota; Neoptera; Holometabola; Diptera; Brachycera; Muscomorpha; Ephydroidea; Drosophilidae; Drosophila; Sophophora`CHIT2_DROME^CHIT2_DROME^Q:1504-1770,H:43-135^46.237%ID^E:4.6e-18^RecName: Full=Probable chitinase 2;^Eukaryota; Metaz…	PF00704.28^Glyco_hydro_18^Glycosyl hydrolases family 18^22-364^E:1.5e-89`PF00704.28^Glyco_hydro_18^Glycosyl hydrolases family 18^470-558^E:6.3e-14
TRINITY_DN10843_c0_g1	E025	2.09796	0.00177349
TRINITY_DN10844_c0_g1	E001	1.86743	0.00417233
TRINITY_DN1084_c1_g1	E008	-1.92483	1.01e-06		PF16012.5^DUF4780^Domain of unknown function (DUF4780)^154-322^E:3.3e-47
TRINITY_DN1084_c1_g1	E013	-0.439767	0.00522233		PF16012.5^DUF4780^Domain of unknown function (DUF4780)^154-322^E:3.3e-47
TRINITY_DN1084_c1_g1	E009	0.414533	0.0107712		PF16012.5^DUF4780^Domain of unknown function (DUF4780)^154-322^E:3.3e-47
TRINITY_DN10855_c0_g1	E003	-1.1808	0.0389202
TRINITY_DN10858_c0_g1	E007	0.271435	0.0411663	SUCHY_RAT^SUCHY_RAT^Q:659-1186,H:38-211^60.795%ID^E:1.36e-120^RecName: Full=Succinate--hydroxymethylglutarate CoA-transferase;^Eukaryota; Metazoa; Chordata; Craniata; Vertebrata; Euteleostomi; Mammalia; Eutheria; Euarchontoglires; Glires; Rodentia; Myomorpha; Muroidea; Muridae; Murinae; Rattus`SUCHY_RAT^SUCHY_RAT^Q:1249-1929,H:204-430^48.458%ID^E:1.36e-120^RecName: Full=Succinate--hydroxymethylgl…	PF02515.17^CoA_transf_3^CoA-transferase family III^38-208^E:7e-69
TRINITY_DN1086_c14_g1	E003	1.56906	4.56e-08
TRINITY_DN1086_c14_g1	E004	2.0819	1.55e-05
TRINITY_DN1086_c14_g1	E005	-0.962317	2.13e-05
TRINITY_DN1086_c14_g1	E008	-0.993751	6.31e-05
TRINITY_DN1086_c14_g1	E001	2.10414	0.000114575
TRINITY_DN1086_c14_g1	E007	-1.08653	0.0064436
TRINITY_DN1086_c1_g1	E013	0.282037	0.023378
TRINITY_DN1086_c5_g3	E006	-0.885689	0.00538388
TRINITY_DN1086_c5_g3	E008	-0.942544	0.0226952
TRINITY_DN1086_c5_g3	E004	0.337348	0.0312812
TRINITY_DN10870_c1_g1	E005	1.37144	2.24e-07
TRINITY_DN10870_c1_g1	E004	-0.5626	0.000628553
TRINITY_DN10870_c1_g1	E003	-0.0469936	0.000719222
TRINITY_DN10870_c1_g1	E007	1.07957	0.00274725
TRINITY_DN10870_c1_g1	E006	0.963858	0.0197725
TRINITY_DN10878_c0_g1	E001	0.0873786	0.0361332
TRINITY_DN10878_c0_g3	E007	0.378931	0.0213955
TRINITY_DN1087_c0_g1	E001	-0.746901	0.0350813	LGR4_XENTR^LGR4_XENTR^Q:269-901,H:64-270^29.717%ID^E:5.22e-17^RecName: Full=Leucine-rich repeat-containing G-protein coupled receptor 4;^Eukaryota; Metazoa; Chordata; Craniata; Vertebrata; Euteleostomi; Amphibia; Batrachia; Anura; Pipoidea; Pipidae; Xenopodinae; Xenopus; Silurana	PF13855.6^LRR_8^Leucine rich repeat^61-116^E:6.6e-09`PF13306.6^LRR_5^BspA type Leucine rich repeat region (6 copies)^81-197^E:3.2e-09`PF00560.33^LRR_1^Leucine Rich Repeat^81-102^E:1600`PF13855.6^LRR_8^Leucine rich repeat^104-164^E:2.2e-17`PF12799.7^LRR_4^Leucine Rich repeats (2 copies)^104-145^E:2.7e-07`PF00560.33^LRR_1^Leucine Rich Repeat^105-120^E:32`PF13516.6^LRR_6^Leucine Rich repeat^105-116^…
TRINITY_DN1087_c0_g1	E002	0.604419	0.0471744	LGR4_XENTR^LGR4_XENTR^Q:269-901,H:64-270^29.717%ID^E:5.22e-17^RecName: Full=Leucine-rich repeat-containing G-protein coupled receptor 4;^Eukaryota; Metazoa; Chordata; Craniata; Vertebrata; Euteleostomi; Amphibia; Batrachia; Anura; Pipoidea; Pipidae; Xenopodinae; Xenopus; Silurana	PF13855.6^LRR_8^Leucine rich repeat^61-116^E:6.6e-09`PF13306.6^LRR_5^BspA type Leucine rich repeat region (6 copies)^81-197^E:3.2e-09`PF00560.33^LRR_1^Leucine Rich Repeat^81-102^E:1600`PF13855.6^LRR_8^Leucine rich repeat^104-164^E:2.2e-17`PF12799.7^LRR_4^Leucine Rich repeats (2 copies)^104-145^E:2.7e-07`PF00560.33^LRR_1^Leucine Rich Repeat^105-120^E:32`PF13516.6^LRR_6^Leucine Rich repeat^105-116^…
TRINITY_DN10881_c0_g1	E001	0.999989	0.00442131
TRINITY_DN10881_c0_g1	E012	-0.217339	0.00737015
TRINITY_DN10881_c0_g1	E017	-1.19824	0.0240157
TRINITY_DN10915_c0_g1	E028	0.565143	0.0429058	FBRL_DROER^FBRL_DROER^Q:3-134,H:301-344^93.182%ID^E:5.69e-18^RecName: Full=rRNA 2'-O-methyltransferase fibrillarin;^Eukaryota; Metazoa; Ecdysozoa; Arthropoda; Hexapoda; Insecta; Pterygota; Neoptera; Holometabola; Diptera; Brachycera; Muscomorpha; Ephydroidea; Drosophilidae; Drosophila; Sophophora
TRINITY_DN10933_c0_g1	E001	1.05386	0.0463848
TRINITY_DN10935_c1_g1	E024	5.06721	4.58e-08
TRINITY_DN10935_c1_g1	E023	-3.13309	0.0331793
TRINITY_DN10957_c1_g1	E003	-0.996456	0.017211	ZFY1_XENLA^ZFY1_XENLA^Q:801-1235,H:507-645^28.767%ID^E:7.12e-11^RecName: Full=Zinc finger Y-chromosomal protein 1;^Eukaryota; Metazoa; Chordata; Craniata; Vertebrata; Euteleostomi; Amphibia; Batrachia; Anura; Pipoidea; Pipidae; Xenopodinae; Xenopus; Xenopus`ZFY1_XENLA^ZFY1_XENLA^Q:1249-1434,H:674-735^27.419%ID^E:7.12e-11^RecName: Full=Zinc finger Y-chromosomal protein 1;^Eukaryota; Metazoa; Chord…
TRINITY_DN10957_c1_g1	E004	3.34703	0.0341106	ZFY1_XENLA^ZFY1_XENLA^Q:801-1235,H:507-645^28.767%ID^E:7.12e-11^RecName: Full=Zinc finger Y-chromosomal protein 1;^Eukaryota; Metazoa; Chordata; Craniata; Vertebrata; Euteleostomi; Amphibia; Batrachia; Anura; Pipoidea; Pipidae; Xenopodinae; Xenopus; Xenopus`ZFY1_XENLA^ZFY1_XENLA^Q:1249-1434,H:674-735^27.419%ID^E:7.12e-11^RecName: Full=Zinc finger Y-chromosomal protein 1;^Eukaryota; Metazoa; Chord…
TRINITY_DN1095_c0_g1	E013	1.13116	2.7e-05
TRINITY_DN1095_c0_g2	E003	1.02129	0.00108898	TRET1_POLVA^TRET1_POLVA^Q:401-1525,H:108-487^26.753%ID^E:2.81e-31^RecName: Full=Facilitated trehalose transporter Tret1 {ECO:0000303|PubMed:17606922, ECO:0000312|EMBL:BAF63703.1};^Eukaryota; Metazoa; Ecdysozoa; Arthropoda; Hexapoda; Insecta; Pterygota; Neoptera; Holometabola; Diptera; Nematocera; Chironomoidea; Chironomidae; Chironominae; Polypedilum; Polypedilum	PF07690.16^MFS_1^Major Facilitator Superfamily^73-401^E:2e-14`PF00083.24^Sugar_tr^Sugar (and other) transporter^82-454^E:7.4e-38
TRINITY_DN1095_c0_g2	E002	-0.673865	0.0128978	TRET1_POLVA^TRET1_POLVA^Q:401-1525,H:108-487^26.753%ID^E:2.81e-31^RecName: Full=Facilitated trehalose transporter Tret1 {ECO:0000303|PubMed:17606922, ECO:0000312|EMBL:BAF63703.1};^Eukaryota; Metazoa; Ecdysozoa; Arthropoda; Hexapoda; Insecta; Pterygota; Neoptera; Holometabola; Diptera; Nematocera; Chironomoidea; Chironomidae; Chironominae; Polypedilum; Polypedilum	PF07690.16^MFS_1^Major Facilitator Superfamily^73-401^E:2e-14`PF00083.24^Sugar_tr^Sugar (and other) transporter^82-454^E:7.4e-38
TRINITY_DN10961_c2_g1	E005	-0.747689	0.000443778
TRINITY_DN10961_c2_g1	E002	0.397335	0.0158551
TRINITY_DN10985_c0_g1	E006	0.220279	0.0268533	JV_DROME^JV_DROME^Q:2673-3074,H:1189-1336^43.243%ID^E:1.48e-25^RecName: Full=Protein javelin {ECO:0000312|FlyBase:FBgn0263973};^Eukaryota; Metazoa; Ecdysozoa; Arthropoda; Hexapoda; Insecta; Pterygota; Neoptera; Holometabola; Diptera; Brachycera; Muscomorpha; Ephydroidea; Drosophilidae; Drosophila; Sophophora`JV_DROME^JV_DROME^Q:3213-3521,H:1509-1625^41.88%ID^E:1.5e-15^RecName: Full=Protein javeli…
TRINITY_DN10993_c0_g1	E003	-0.504989	0.0374686	FACR1_DROME^FACR1_DROME^Q:159-1526,H:139-588^35.498%ID^E:4.98e-79^RecName: Full=Putative fatty acyl-CoA reductase CG5065 {ECO:0000250|UniProtKB:Q8WVX9, ECO:0000312|EMBL:AAF57974.1};^Eukaryota; Metazoa; Ecdysozoa; Arthropoda; Hexapoda; Insecta; Pterygota; Neoptera; Holometabola; Diptera; Brachycera; Muscomorpha; Ephydroidea; Drosophilidae; Drosophila; Sophophora	PF07993.12^NAD_binding_4^Male sterility protein^18-290^E:1.7e-67`PF03015.19^Sterile^Male sterility protein^362-433^E:3.5e-13
TRINITY_DN10_c0_g1	E013	-0.483624	0.00316233
TRINITY_DN10_c0_g1	E015	-1.22195	0.0148238
TRINITY_DN10_c0_g1	E019	-0.570065	0.0196168
TRINITY_DN10_c0_g1	E021	-0.775783	0.0283914
TRINITY_DN10_c0_g1	E029	-0.509407	0.0333683
TRINITY_DN11008_c0_g1	E036	1.0264	0.00266457
TRINITY_DN11008_c0_g1	E035	-0.70245	0.0495201
TRINITY_DN11021_c0_g1	E016	1.83433	0.00430071
TRINITY_DN11023_c0_g1	E013	1.26605	0.0227359	SUS_DROME^SUS_DROME^Q:1547-1879,H:330-440^54.054%ID^E:9.23e-33^RecName: Full=Protein suppressor of sable {ECO:0000303|PubMed:1703632};^Eukaryota; Metazoa; Ecdysozoa; Arthropoda; Hexapoda; Insecta; Pterygota; Neoptera; Holometabola; Diptera; Brachycera; Muscomorpha; Ephydroidea; Drosophilidae; Drosophila; Sophophora`SUS_DROME^SUS_DROME^Q:3281-3517,H:865-942^40.741%ID^E:3.57e-07^RecName: Full=Prote…	PF14608.6^zf-CCCH_2^RNA-binding, Nab2-type zinc finger^389-410^E:0.23
TRINITY_DN11036_c0_g1	E007	0.712966	0.00125856
TRINITY_DN11036_c0_g1	E006	-0.521139	0.00568001
TRINITY_DN11036_c0_g1	E002	-1.58634	0.0180275
TRINITY_DN11036_c0_g1	E004	-0.412393	0.0331598
TRINITY_DN1105_c15_g1	E009	2.46123	5.98e-06	TLR4_FELCA^TLR4_FELCA^Q:494-1027,H:372-547^29.834%ID^E:1.7e-08^RecName: Full=Toll-like receptor 4;^Eukaryota; Metazoa; Chordata; Craniata; Vertebrata; Euteleostomi; Mammalia; Eutheria; Laurasiatheria; Carnivora; Feliformia; Felidae; Felinae; Felis	PF13306.6^LRR_5^BspA type Leucine rich repeat region (6 copies)^38-140^E:2.2e-11`PF13855.6^LRR_8^Leucine rich repeat^40-93^E:1.1e-09`PF00560.33^LRR_1^Leucine Rich Repeat^40-60^E:67`PF00560.33^LRR_1^Leucine Rich Repeat^62-84^E:0.63`PF00560.33^LRR_1^Leucine Rich Repeat^112-112^E:2900`PF13306.6^LRR_5^BspA type Leucine rich repeat region (6 copies)^145-256^E:1e-05`PF13855.6^LRR_8^Leucine rich repeat^…
TRINITY_DN1105_c1_g1	E007	0.835352	0.000382314	DNAT_DROME^DNAT_DROME^Q:122-754,H:57-265^38.318%ID^E:1.53e-40^RecName: Full=Dopamine N-acetyltransferase {ECO:0000312|EMBL:AAF47172.1};^Eukaryota; Metazoa; Ecdysozoa; Arthropoda; Hexapoda; Insecta; Pterygota; Neoptera; Holometabola; Diptera; Brachycera; Muscomorpha; Ephydroidea; Drosophilidae; Drosophila; Sophophora	PF00583.25^Acetyltransf_1^Acetyltransferase (GNAT) family^65-191^E:2.8e-05
TRINITY_DN1105_c1_g1	E008	-0.0509949	0.0064436	DNAT_DROME^DNAT_DROME^Q:122-754,H:57-265^38.318%ID^E:1.53e-40^RecName: Full=Dopamine N-acetyltransferase {ECO:0000312|EMBL:AAF47172.1};^Eukaryota; Metazoa; Ecdysozoa; Arthropoda; Hexapoda; Insecta; Pterygota; Neoptera; Holometabola; Diptera; Brachycera; Muscomorpha; Ephydroidea; Drosophilidae; Drosophila; Sophophora	PF00583.25^Acetyltransf_1^Acetyltransferase (GNAT) family^65-191^E:2.8e-05
TRINITY_DN1105_c24_g1	E001	0.808572	0.00240431
TRINITY_DN1105_c2_g1	E018	-1.96553	0.0386124
TRINITY_DN1105_c4_g1	E002	0.947324	0.00400837	SEPT1_DROME^SEPT1_DROME^Q:279-1292,H:4-350^78.223%ID^E:0^RecName: Full=Septin-1;^Eukaryota; Metazoa; Ecdysozoa; Arthropoda; Hexapoda; Insecta; Pterygota; Neoptera; Holometabola; Diptera; Brachycera; Muscomorpha; Ephydroidea; Drosophilidae; Drosophila; Sophophora	PF00735.18^Septin^Septin^34-306^E:3.4e-125`PF01926.23^MMR_HSR1^50S ribosome-binding GTPase^40-121^E:9.1e-08
TRINITY_DN1105_c4_g1	E003	-0.522127	0.0220586	SEPT1_DROME^SEPT1_DROME^Q:279-1292,H:4-350^78.223%ID^E:0^RecName: Full=Septin-1;^Eukaryota; Metazoa; Ecdysozoa; Arthropoda; Hexapoda; Insecta; Pterygota; Neoptera; Holometabola; Diptera; Brachycera; Muscomorpha; Ephydroidea; Drosophilidae; Drosophila; Sophophora	PF00735.18^Septin^Septin^34-306^E:3.4e-125`PF01926.23^MMR_HSR1^50S ribosome-binding GTPase^40-121^E:9.1e-08
TRINITY_DN1106_c4_g1	E001	0.590267	0.0264343
TRINITY_DN11071_c0_g1	E036	1.2781	0.00260894
TRINITY_DN11071_c0_g1	E031	-1.20168	0.0369436
TRINITY_DN1107_c0_g1	E038	1.43002	0.0488379
TRINITY_DN1108_c0_g1	E015	-0.149043	0.0341081	POLX_TOBAC^POLX_TOBAC^Q:2-3205,H:211-1316^35.644%ID^E:0^RecName: Full=Retrovirus-related Pol polyprotein from transposon TNT 1-94;^Eukaryota; Viridiplantae; Streptophyta; Embryophyta; Tracheophyta; Spermatophyta; Magnoliopsida; eudicotyledons; Gunneridae; Pentapetalae; asterids; lamiids; Solanales; Solanaceae; Nicotianoideae; Nicotianeae; Nicotiana	PF00098.23^zf-CCHC^Zinc knuckle^20-35^E:0.0022`PF13976.6^gag_pre-integrs^GAG-pre-integrase domain^191-249^E:6.9e-10`PF00665.26^rve^Integrase core domain^263-376^E:8.9e-25`PF07727.14^RVT_2^Reverse transcriptase (RNA-dependent DNA polymerase)^618-848^E:4.6e-63
TRINITY_DN1109_c0_g2	E003	2.3926	0.00586902		PF00059.21^Lectin_C^Lectin C-type domain^63-199^E:5.9e-06
TRINITY_DN1109_c0_g2	E007	1.90021	0.0177167		PF00059.21^Lectin_C^Lectin C-type domain^63-199^E:5.9e-06
TRINITY_DN1110_c1_g2	E003	-0.668282	0.0340303
TRINITY_DN11118_c0_g1	E015	-0.435775	0.0178174	CP4D2_DROME^CP4D2_DROME^Q:2-619,H:293-498^53.365%ID^E:3.49e-72^RecName: Full=Cytochrome P450 4d2;^Eukaryota; Metazoa; Ecdysozoa; Arthropoda; Hexapoda; Insecta; Pterygota; Neoptera; Holometabola; Diptera; Brachycera; Muscomorpha; Ephydroidea; Drosophilidae; Drosophila; Sophophora	PF00067.22^p450^Cytochrome P450^3-195^E:1.4e-72
TRINITY_DN11118_c0_g1	E005	-0.425678	0.0183703	CP4D2_DROME^CP4D2_DROME^Q:2-619,H:293-498^53.365%ID^E:3.49e-72^RecName: Full=Cytochrome P450 4d2;^Eukaryota; Metazoa; Ecdysozoa; Arthropoda; Hexapoda; Insecta; Pterygota; Neoptera; Holometabola; Diptera; Brachycera; Muscomorpha; Ephydroidea; Drosophilidae; Drosophila; Sophophora	PF00067.22^p450^Cytochrome P450^3-195^E:1.4e-72
TRINITY_DN1111_c1_g1	E004	1.56496	0.000351683	THEM6_DROME^THEM6_DROME^Q:254-799,H:4-183^54.945%ID^E:6.97e-67^RecName: Full=Protein THEM6;^Eukaryota; Metazoa; Ecdysozoa; Arthropoda; Hexapoda; Insecta; Pterygota; Neoptera; Holometabola; Diptera; Brachycera; Muscomorpha; Ephydroidea; Drosophilidae; Drosophila; Sophophora	PF13279.6^4HBT_2^Thioesterase-like superfamily^56-161^E:2e-23
TRINITY_DN1111_c1_g1	E007	1.83553	0.000463251	THEM6_DROME^THEM6_DROME^Q:254-799,H:4-183^54.945%ID^E:6.97e-67^RecName: Full=Protein THEM6;^Eukaryota; Metazoa; Ecdysozoa; Arthropoda; Hexapoda; Insecta; Pterygota; Neoptera; Holometabola; Diptera; Brachycera; Muscomorpha; Ephydroidea; Drosophilidae; Drosophila; Sophophora	PF13279.6^4HBT_2^Thioesterase-like superfamily^56-161^E:2e-23
TRINITY_DN1111_c1_g1	E009	1.20576	0.000537481	THEM6_DROME^THEM6_DROME^Q:254-799,H:4-183^54.945%ID^E:6.97e-67^RecName: Full=Protein THEM6;^Eukaryota; Metazoa; Ecdysozoa; Arthropoda; Hexapoda; Insecta; Pterygota; Neoptera; Holometabola; Diptera; Brachycera; Muscomorpha; Ephydroidea; Drosophilidae; Drosophila; Sophophora	PF13279.6^4HBT_2^Thioesterase-like superfamily^56-161^E:2e-23
TRINITY_DN1111_c1_g1	E013	2.33388	0.00162112	THEM6_DROME^THEM6_DROME^Q:254-799,H:4-183^54.945%ID^E:6.97e-67^RecName: Full=Protein THEM6;^Eukaryota; Metazoa; Ecdysozoa; Arthropoda; Hexapoda; Insecta; Pterygota; Neoptera; Holometabola; Diptera; Brachycera; Muscomorpha; Ephydroidea; Drosophilidae; Drosophila; Sophophora	PF13279.6^4HBT_2^Thioesterase-like superfamily^56-161^E:2e-23
TRINITY_DN1111_c1_g1	E006	1.10097	0.00167344	THEM6_DROME^THEM6_DROME^Q:254-799,H:4-183^54.945%ID^E:6.97e-67^RecName: Full=Protein THEM6;^Eukaryota; Metazoa; Ecdysozoa; Arthropoda; Hexapoda; Insecta; Pterygota; Neoptera; Holometabola; Diptera; Brachycera; Muscomorpha; Ephydroidea; Drosophilidae; Drosophila; Sophophora	PF13279.6^4HBT_2^Thioesterase-like superfamily^56-161^E:2e-23
TRINITY_DN1111_c1_g1	E011	1.29198	0.00588476	THEM6_DROME^THEM6_DROME^Q:254-799,H:4-183^54.945%ID^E:6.97e-67^RecName: Full=Protein THEM6;^Eukaryota; Metazoa; Ecdysozoa; Arthropoda; Hexapoda; Insecta; Pterygota; Neoptera; Holometabola; Diptera; Brachycera; Muscomorpha; Ephydroidea; Drosophilidae; Drosophila; Sophophora	PF13279.6^4HBT_2^Thioesterase-like superfamily^56-161^E:2e-23
TRINITY_DN1111_c1_g1	E023	-1.201	0.0223358	THEM6_DROME^THEM6_DROME^Q:254-799,H:4-183^54.945%ID^E:6.97e-67^RecName: Full=Protein THEM6;^Eukaryota; Metazoa; Ecdysozoa; Arthropoda; Hexapoda; Insecta; Pterygota; Neoptera; Holometabola; Diptera; Brachycera; Muscomorpha; Ephydroidea; Drosophilidae; Drosophila; Sophophora	PF13279.6^4HBT_2^Thioesterase-like superfamily^56-161^E:2e-23
TRINITY_DN11135_c1_g1	E005	-1.08455	0.00716292	RTBS_DROME^RTBS_DROME^Q:791-2173,H:431-883^28.092%ID^E:5.94e-40^RecName: Full=Probable RNA-directed DNA polymerase from transposon BS;^Eukaryota; Metazoa; Ecdysozoa; Arthropoda; Hexapoda; Insecta; Pterygota; Neoptera; Holometabola; Diptera; Brachycera; Muscomorpha; Ephydroidea; Drosophilidae; Drosophila; Sophophora	PF00078.27^RVT_1^Reverse transcriptase (RNA-dependent DNA polymerase)^340-595^E:3.9e-46
TRINITY_DN1113_c0_g1	E031	0.820732	0.000864868
TRINITY_DN1113_c0_g1	E022	-0.865078	0.0289611
TRINITY_DN1113_c0_g1	E030	0.467338	0.033234
TRINITY_DN11148_c0_g1	E008	0.772257	0.0460642
TRINITY_DN11148_c0_g2	E002	-1.12425	0.00261926
TRINITY_DN11148_c0_g2	E011	1.16779	0.0124122
TRINITY_DN1114_c0_g1	E008	-0.176144	0.0432181
TRINITY_DN11150_c0_g1	E001	0.888985	0.0207768
TRINITY_DN11150_c0_g1	E011	-0.875777	0.0285653
TRINITY_DN11171_c0_g1	E011	-1.30589	0.0120654
TRINITY_DN11171_c0_g1	E020	1.9263	0.0325263
TRINITY_DN11191_c0_g1	E003	1.51154	0.00579146
TRINITY_DN11191_c0_g1	E010	2.12772	0.0126405
TRINITY_DN11191_c0_g1	E001	0.753748	0.0273765
TRINITY_DN11192_c0_g1	E008	14.8851	0.000628817
TRINITY_DN11192_c0_g1	E011	1.58634	0.00306137
TRINITY_DN11192_c0_g1	E014	2.11708	0.00486639
TRINITY_DN11192_c0_g1	E002	-0.461576	0.0348875
TRINITY_DN11192_c0_g1	E017	1.22401	0.0428266
TRINITY_DN11217_c0_g1	E009	3.27204	0.00697574
TRINITY_DN11217_c0_g1	E003	1.34473	0.00918458
TRINITY_DN11217_c0_g1	E008	-1.39465	0.0138043
TRINITY_DN11217_c0_g1	E005	1.20467	0.0333441
TRINITY_DN11219_c0_g1	E006	-0.929561	0.0306059	TF2H2_BOVIN^TF2H2_BOVIN^Q:262-1410,H:2-385^56.443%ID^E:1.44e-143^RecName: Full=General transcription factor IIH subunit 2;^Eukaryota; Metazoa; Chordata; Craniata; Vertebrata; Euteleostomi; Mammalia; Eutheria; Laurasiatheria; Artiodactyla; Ruminantia; Pecora; Bovidae; Bovinae; Bos	PF00092.28^VWA^von Willebrand factor type A domain^62-217^E:4.1e-07`PF13519.6^VWA_2^von Willebrand factor type A domain^63-172^E:1.3e-13`PF04056.14^Ssl1^Ssl1-like^66-256^E:7.7e-86`PF07975.12^C1_4^TFIIH C1-like domain^343-386^E:2.5e-16
TRINITY_DN1121_c1_g1	E020	-0.768348	0.0136582
TRINITY_DN11224_c1_g1	E020	1.05048	8.94e-06
TRINITY_DN11224_c1_g1	E001	-0.703055	0.000125974
TRINITY_DN11224_c1_g1	E003	-1.32151	0.00142305
TRINITY_DN11224_c1_g1	E008	-0.991428	0.0107012
TRINITY_DN11224_c1_g1	E007	-1.47255	0.0119043
TRINITY_DN11239_c0_g1	E002	-5.7326	7.07e-05	GATC_BRAFL^GATC_BRAFL^Q:92-322,H:25-101^62.338%ID^E:9.77e-21^RecName: Full=Glutamyl-tRNA(Gln) amidotransferase subunit C, mitochondrial {ECO:0000255|HAMAP-Rule:MF_03149};^Eukaryota; Metazoa; Chordata; Cephalochordata; Branchiostomidae; Branchiostoma`GATC_BRAFL^GATC_BRAFL^Q:649-783,H:102-146^64.444%ID^E:2.15e-10^RecName: Full=Glutamyl-tRNA(Gln) amidotransferase subunit C, mitochondrial {ECO:000025…	PF03129.20^HGTP_anticodon^Anticodon binding domain^276-358^E:1e-10
TRINITY_DN11242_c0_g1	E001	1.05123	0.00832333
TRINITY_DN11242_c0_g1	E011	-1.31974	0.0324674
TRINITY_DN11242_c0_g1	E010	-1.04621	0.0461446
TRINITY_DN11243_c0_g1	E012	-1.45763	0.0149437
TRINITY_DN11243_c0_g1	E036	1.90045	0.0289671
TRINITY_DN11248_c0_g1	E021	1.92052	0.00142305
TRINITY_DN11248_c0_g1	E018	1.39995	0.0440055
TRINITY_DN11248_c1_g1	E003	0.206341	0.0332694
TRINITY_DN11253_c1_g1	E012	1.10528	0.0210988
TRINITY_DN11255_c0_g1	E010	1.19458	0.00042219	INT13_HUMAN^INT13_HUMAN^Q:288-2303,H:3-693^44.93%ID^E:0^RecName: Full=Integrator complex subunit 13 {ECO:0000312|HGNC:HGNC:20174};^Eukaryota; Metazoa; Chordata; Craniata; Vertebrata; Euteleostomi; Mammalia; Eutheria; Euarchontoglires; Primates; Haplorrhini; Catarrhini; Hominidae; Homo	PF10221.9^DUF2151^Cell cycle and development regulator^10-677^E:6.4e-269
TRINITY_DN11255_c0_g1	E003	0.84235	0.00378255	INT13_HUMAN^INT13_HUMAN^Q:288-2303,H:3-693^44.93%ID^E:0^RecName: Full=Integrator complex subunit 13 {ECO:0000312|HGNC:HGNC:20174};^Eukaryota; Metazoa; Chordata; Craniata; Vertebrata; Euteleostomi; Mammalia; Eutheria; Euarchontoglires; Primates; Haplorrhini; Catarrhini; Hominidae; Homo	PF10221.9^DUF2151^Cell cycle and development regulator^10-677^E:6.4e-269
TRINITY_DN11256_c0_g1	E005	-0.897774	0.0280927
TRINITY_DN11292_c0_g1	E003	-1.08695	0.0330222	GCH1_DROME^GCH1_DROME^Q:260-919,H:101-320^87.727%ID^E:1.32e-124^RecName: Full=GTP cyclohydrolase 1;^Eukaryota; Metazoa; Ecdysozoa; Arthropoda; Hexapoda; Insecta; Pterygota; Neoptera; Holometabola; Diptera; Brachycera; Muscomorpha; Ephydroidea; Drosophilidae; Drosophila; Sophophora	PF01227.22^GTP_cyclohydroI^GTP cyclohydrolase I^80-255^E:2e-74
TRINITY_DN11293_c0_g1	E004	-1.47766	0.0127029	ANK1_HUMAN^ANK1_HUMAN^Q:1920-4316,H:49-754^32.13%ID^E:2.15e-86^RecName: Full=Ankyrin-1;^Eukaryota; Metazoa; Chordata; Craniata; Vertebrata; Euteleostomi; Mammalia; Eutheria; Euarchontoglires; Primates; Haplorrhini; Catarrhini; Hominidae; Homo`ANK1_HUMAN^ANK1_HUMAN^Q:1986-4340,H:4-729^29.455%ID^E:1.81e-73^RecName: Full=Ankyrin-1;^Eukaryota; Metazoa; Chordata; Craniata; Vertebrata; Euteleostomi; Ma…	PF12796.7^Ank_2^Ankyrin repeats (3 copies)^96-175^E:3e-08`PF13637.6^Ank_4^Ankyrin repeats (many copies)^114-167^E:4.4e-07`PF12796.7^Ank_2^Ankyrin repeats (3 copies)^190-285^E:4.2e-11`PF13637.6^Ank_4^Ankyrin repeats (many copies)^224-275^E:8e-05`PF13606.6^Ank_3^Ankyrin repeat^254-283^E:0.0014`PF00023.30^Ank^Ankyrin repeat^254-285^E:0.00021`PF13637.6^Ank_4^Ankyrin repeats (many copies)^256-307^E:1.…
TRINITY_DN11299_c0_g1	E019	1.51631	0.0141581	ARNT_DROME^ARNT_DROME^Q:965-2629,H:1-547^65.331%ID^E:0^RecName: Full=Aryl hydrocarbon receptor nuclear translocator homolog;^Eukaryota; Metazoa; Ecdysozoa; Arthropoda; Hexapoda; Insecta; Pterygota; Neoptera; Holometabola; Diptera; Brachycera; Muscomorpha; Ephydroidea; Drosophilidae; Drosophila; Sophophora	PF00010.26^HLH^Helix-loop-helix DNA-binding domain^82-133^E:8.7e-13`PF00989.25^PAS^PAS fold^157-259^E:2.5e-12`PF14598.6^PAS_11^PAS domain^354-454^E:2.8e-23`PF00989.25^PAS^PAS fold^360-441^E:2.3e-07`PF13426.7^PAS_9^PAS domain^361-455^E:2.9e-09`PF08447.12^PAS_3^PAS fold^366-452^E:1e-18
TRINITY_DN11303_c0_g1	E001	0.254644	0.0229562	LOLA1_DROME^LOLA1_DROME^Q:70-252,H:793-856^37.5%ID^E:9.45e-06^RecName: Full=Longitudinals lacking protein, isoform G;^Eukaryota; Metazoa; Ecdysozoa; Arthropoda; Hexapoda; Insecta; Pterygota; Neoptera; Holometabola; Diptera; Brachycera; Muscomorpha; Ephydroidea; Drosophilidae; Drosophila; Sophophora
TRINITY_DN1130_c0_g1	E042	0.862053	0.0063478	UCKL1_HUMAN^UCKL1_HUMAN^Q:392-1783,H:71-533^65.806%ID^E:0^RecName: Full=Uridine-cytidine kinase-like 1;^Eukaryota; Metazoa; Chordata; Craniata; Vertebrata; Euteleostomi; Mammalia; Eutheria; Euarchontoglires; Primates; Haplorrhini; Catarrhini; Hominidae; Homo	PF00485.18^PRK^Phosphoribulokinase / Uridine kinase family^120-307^E:8.6e-59`PF07931.12^CPT^Chloramphenicol phosphotransferase-like protein^123-182^E:1.8e-05`PF14681.6^UPRTase^Uracil phosphoribosyltransferase^351-554^E:1.3e-73
TRINITY_DN1130_c0_g1	E033	1.10664	0.0151901	UCKL1_HUMAN^UCKL1_HUMAN^Q:392-1783,H:71-533^65.806%ID^E:0^RecName: Full=Uridine-cytidine kinase-like 1;^Eukaryota; Metazoa; Chordata; Craniata; Vertebrata; Euteleostomi; Mammalia; Eutheria; Euarchontoglires; Primates; Haplorrhini; Catarrhini; Hominidae; Homo	PF00485.18^PRK^Phosphoribulokinase / Uridine kinase family^120-307^E:8.6e-59`PF07931.12^CPT^Chloramphenicol phosphotransferase-like protein^123-182^E:1.8e-05`PF14681.6^UPRTase^Uracil phosphoribosyltransferase^351-554^E:1.3e-73
TRINITY_DN1130_c0_g1	E034	-0.711484	0.0152619	UCKL1_HUMAN^UCKL1_HUMAN^Q:392-1783,H:71-533^65.806%ID^E:0^RecName: Full=Uridine-cytidine kinase-like 1;^Eukaryota; Metazoa; Chordata; Craniata; Vertebrata; Euteleostomi; Mammalia; Eutheria; Euarchontoglires; Primates; Haplorrhini; Catarrhini; Hominidae; Homo	PF00485.18^PRK^Phosphoribulokinase / Uridine kinase family^120-307^E:8.6e-59`PF07931.12^CPT^Chloramphenicol phosphotransferase-like protein^123-182^E:1.8e-05`PF14681.6^UPRTase^Uracil phosphoribosyltransferase^351-554^E:1.3e-73
TRINITY_DN1130_c0_g1	E023	0.933177	0.0254616	UCKL1_HUMAN^UCKL1_HUMAN^Q:392-1783,H:71-533^65.806%ID^E:0^RecName: Full=Uridine-cytidine kinase-like 1;^Eukaryota; Metazoa; Chordata; Craniata; Vertebrata; Euteleostomi; Mammalia; Eutheria; Euarchontoglires; Primates; Haplorrhini; Catarrhini; Hominidae; Homo	PF00485.18^PRK^Phosphoribulokinase / Uridine kinase family^120-307^E:8.6e-59`PF07931.12^CPT^Chloramphenicol phosphotransferase-like protein^123-182^E:1.8e-05`PF14681.6^UPRTase^Uracil phosphoribosyltransferase^351-554^E:1.3e-73
TRINITY_DN1130_c0_g1	E011	1.17458	0.0295113	UCKL1_HUMAN^UCKL1_HUMAN^Q:392-1783,H:71-533^65.806%ID^E:0^RecName: Full=Uridine-cytidine kinase-like 1;^Eukaryota; Metazoa; Chordata; Craniata; Vertebrata; Euteleostomi; Mammalia; Eutheria; Euarchontoglires; Primates; Haplorrhini; Catarrhini; Hominidae; Homo	PF00485.18^PRK^Phosphoribulokinase / Uridine kinase family^120-307^E:8.6e-59`PF07931.12^CPT^Chloramphenicol phosphotransferase-like protein^123-182^E:1.8e-05`PF14681.6^UPRTase^Uracil phosphoribosyltransferase^351-554^E:1.3e-73
TRINITY_DN1130_c0_g1	E008	0.772956	0.0324393	UCKL1_HUMAN^UCKL1_HUMAN^Q:392-1783,H:71-533^65.806%ID^E:0^RecName: Full=Uridine-cytidine kinase-like 1;^Eukaryota; Metazoa; Chordata; Craniata; Vertebrata; Euteleostomi; Mammalia; Eutheria; Euarchontoglires; Primates; Haplorrhini; Catarrhini; Hominidae; Homo	PF00485.18^PRK^Phosphoribulokinase / Uridine kinase family^120-307^E:8.6e-59`PF07931.12^CPT^Chloramphenicol phosphotransferase-like protein^123-182^E:1.8e-05`PF14681.6^UPRTase^Uracil phosphoribosyltransferase^351-554^E:1.3e-73
TRINITY_DN11328_c0_g1	E004	-0.456196	0.0298604	MMAB_MOUSE^MMAB_MOUSE^Q:160-708,H:41-232^36.458%ID^E:2.51e-35^RecName: Full=Corrinoid adenosyltransferase;^Eukaryota; Metazoa; Chordata; Craniata; Vertebrata; Euteleostomi; Mammalia; Eutheria; Euarchontoglires; Glires; Rodentia; Myomorpha; Muroidea; Muridae; Murinae; Mus; Mus	PF01923.18^Cob_adeno_trans^Cobalamin adenosyltransferase^42-201^E:9.3e-41
TRINITY_DN11330_c0_g2	E011	1.81233	6.86e-22
TRINITY_DN11330_c0_g2	E001	-2.99489	4.51e-20
TRINITY_DN11330_c0_g2	E014	1.67947	1.14e-16
TRINITY_DN11330_c0_g2	E012	0.958763	3.87e-12
TRINITY_DN11330_c0_g2	E004	-2.89182	7.36e-12
TRINITY_DN11330_c0_g2	E010	-2.57504	1.75e-11
TRINITY_DN11330_c0_g2	E002	-1.5232	1.16e-07
TRINITY_DN11330_c0_g2	E007	-1.48834	1.12e-06
TRINITY_DN11330_c0_g2	E016	0.943656	1.29e-05
TRINITY_DN11330_c0_g2	E006	1.9276	0.000465618
TRINITY_DN11330_c0_g2	E008	0.815316	0.00212923
TRINITY_DN11330_c0_g2	E005	2.92405	0.00842005
TRINITY_DN11333_c1_g1	E009	-1.47003	0.00393515
TRINITY_DN11333_c1_g1	E008	1.11971	0.00734472
TRINITY_DN11333_c1_g1	E010	-0.83216	0.0128152
TRINITY_DN11335_c1_g1	E019	-0.906197	0.00486639
TRINITY_DN11345_c0_g1	E011	0.63922	0.0289532
TRINITY_DN1136_c0_g1	E015	-1.94169	0.00630356
TRINITY_DN1136_c0_g1	E023	-1.7423	0.00637608
TRINITY_DN1136_c0_g1	E006	0.908652	0.00998199
TRINITY_DN1136_c0_g1	E019	-1.41024	0.034483
TRINITY_DN11399_c0_g1	E001	-1.14285	0.047825
TRINITY_DN1139_c0_g1	E004	0.397716	0.00133751	LPIN2_HUMAN^LPIN2_HUMAN^Q:1644-3251,H:366-891^40.909%ID^E:2.19e-108^RecName: Full=Phosphatidate phosphatase LPIN2;^Eukaryota; Metazoa; Chordata; Craniata; Vertebrata; Euteleostomi; Mammalia; Eutheria; Euarchontoglires; Primates; Haplorrhini; Catarrhini; Hominidae; Homo`LPIN2_HUMAN^LPIN2_HUMAN^Q:495-800,H:10-110^65.686%ID^E:4.95e-32^RecName: Full=Phosphatidate phosphatase LPIN2;^Eukaryota; Metazoa…	PF04571.14^Lipin_N^lipin, N-terminal conserved region^2-104^E:1e-44`PF16876.5^Lipin_mid^Lipin/Ned1/Smp2 multi-domain protein middle domain^500-603^E:2.4e-26`PF08235.13^LNS2^LNS2 (Lipin/Ned1/Smp2)^676-901^E:4.8e-105
TRINITY_DN1140_c0_g1	E005	0.514686	0.0420988	FACR1_DROME^FACR1_DROME^Q:352-1809,H:108-591^38.115%ID^E:8.21e-114^RecName: Full=Putative fatty acyl-CoA reductase CG5065 {ECO:0000250|UniProtKB:Q8WVX9, ECO:0000312|EMBL:AAF57974.1};^Eukaryota; Metazoa; Ecdysozoa; Arthropoda; Hexapoda; Insecta; Pterygota; Neoptera; Holometabola; Diptera; Brachycera; Muscomorpha; Ephydroidea; Drosophilidae; Drosophila; Sophophora	PF02719.15^Polysacc_synt_2^Polysaccharide biosynthesis protein^18-158^E:4.2e-05`PF07993.12^NAD_binding_4^Male sterility protein^20-290^E:2.1e-72`PF03015.19^Sterile^Male sterility protein^365-457^E:7.6e-23
TRINITY_DN11412_c0_g2	E013	-1.01545	0.0217875
TRINITY_DN11412_c0_g2	E012	-0.660609	0.0339936
TRINITY_DN11412_c0_g2	E011	1.50764	0.0375353
TRINITY_DN11422_c0_g1	E005	-1.02775	0.0164648
TRINITY_DN11422_c0_g1	E008	2.72042	0.0204899
TRINITY_DN11422_c0_g1	E006	1.89689	0.0448276
TRINITY_DN1142_c0_g1	E030	-1.34013	0.00850223		PF07776.15^zf-AD^Zinc-finger associated domain (zf-AD)^9-84^E:2.7e-08
TRINITY_DN1142_c0_g1	E034	-1.12578	0.0259439		PF07776.15^zf-AD^Zinc-finger associated domain (zf-AD)^9-84^E:2.7e-08
TRINITY_DN1142_c0_g1	E029	-1.07498	0.0428077		PF07776.15^zf-AD^Zinc-finger associated domain (zf-AD)^9-84^E:2.7e-08
TRINITY_DN1142_c1_g1	E019	1.70604	0.0194135
TRINITY_DN1144_c1_g1	E019	1.77467	0.0101033	LAR4_DROME^LAR4_DROME^Q:424-1206,H:269-539^58.865%ID^E:2.71e-84^RecName: Full=La-related protein Larp4B {ECO:0000303|PubMed:29462618};^Eukaryota; Metazoa; Ecdysozoa; Arthropoda; Hexapoda; Insecta; Pterygota; Neoptera; Holometabola; Diptera; Brachycera; Muscomorpha; Ephydroidea; Drosophilidae; Drosophila; Sophophora	PF05383.17^La^La domain^112-166^E:1.7e-20
TRINITY_DN1146_c2_g1	E010	1.51834	0.00967416
TRINITY_DN1147_c7_g1	E016	1.39143	0.0148059
TRINITY_DN11492_c0_g1	E010	-2.18285	0.00664555
TRINITY_DN11492_c0_g1	E004	-1.85249	0.00892219
TRINITY_DN1149_c0_g1	E006	1.05188	0.0445094	CBX5_HUMAN^CBX5_HUMAN^Q:230-700,H:24-185^52.727%ID^E:3.54e-42^RecName: Full=Chromobox protein homolog 5;^Eukaryota; Metazoa; Chordata; Craniata; Vertebrata; Euteleostomi; Mammalia; Eutheria; Euarchontoglires; Primates; Haplorrhini; Catarrhini; Hominidae; Homo	PF00385.24^Chromo^Chromo (CHRromatin Organisation MOdifier) domain^20-68^E:1.6e-16`PF01393.19^Chromo_shadow^Chromo shadow domain^115-167^E:6e-26
TRINITY_DN1149_c0_g1	E007	-0.49605	0.0460112	CBX5_HUMAN^CBX5_HUMAN^Q:230-700,H:24-185^52.727%ID^E:3.54e-42^RecName: Full=Chromobox protein homolog 5;^Eukaryota; Metazoa; Chordata; Craniata; Vertebrata; Euteleostomi; Mammalia; Eutheria; Euarchontoglires; Primates; Haplorrhini; Catarrhini; Hominidae; Homo	PF00385.24^Chromo^Chromo (CHRromatin Organisation MOdifier) domain^20-68^E:1.6e-16`PF01393.19^Chromo_shadow^Chromo shadow domain^115-167^E:6e-26
TRINITY_DN114_c0_g1	E011	-1.30367	0.00142305	ESTF_MYZPE^ESTF_MYZPE^Q:152-1000,H:8-280^43.902%ID^E:1.92e-61^RecName: Full=Esterase FE4;^Eukaryota; Metazoa; Ecdysozoa; Arthropoda; Hexapoda; Insecta; Pterygota; Neoptera; Paraneoptera; Hemiptera; Sternorrhyncha; Aphidomorpha; Aphidoidea; Aphididae; Macrosiphini; Myzus	PF00135.28^COesterase^Carboxylesterase family^30-294^E:2e-92`PF07859.13^Abhydrolase_3^alpha/beta hydrolase fold^136-256^E:9.6e-10
TRINITY_DN114_c0_g1	E004	-1.22668	0.00257011	ESTF_MYZPE^ESTF_MYZPE^Q:152-1000,H:8-280^43.902%ID^E:1.92e-61^RecName: Full=Esterase FE4;^Eukaryota; Metazoa; Ecdysozoa; Arthropoda; Hexapoda; Insecta; Pterygota; Neoptera; Paraneoptera; Hemiptera; Sternorrhyncha; Aphidomorpha; Aphidoidea; Aphididae; Macrosiphini; Myzus	PF00135.28^COesterase^Carboxylesterase family^30-294^E:2e-92`PF07859.13^Abhydrolase_3^alpha/beta hydrolase fold^136-256^E:9.6e-10
TRINITY_DN114_c0_g1	E001	-0.750447	0.00259346	ESTF_MYZPE^ESTF_MYZPE^Q:152-1000,H:8-280^43.902%ID^E:1.92e-61^RecName: Full=Esterase FE4;^Eukaryota; Metazoa; Ecdysozoa; Arthropoda; Hexapoda; Insecta; Pterygota; Neoptera; Paraneoptera; Hemiptera; Sternorrhyncha; Aphidomorpha; Aphidoidea; Aphididae; Macrosiphini; Myzus	PF00135.28^COesterase^Carboxylesterase family^30-294^E:2e-92`PF07859.13^Abhydrolase_3^alpha/beta hydrolase fold^136-256^E:9.6e-10
TRINITY_DN114_c0_g1	E005	-1.56932	0.012882	ESTF_MYZPE^ESTF_MYZPE^Q:152-1000,H:8-280^43.902%ID^E:1.92e-61^RecName: Full=Esterase FE4;^Eukaryota; Metazoa; Ecdysozoa; Arthropoda; Hexapoda; Insecta; Pterygota; Neoptera; Paraneoptera; Hemiptera; Sternorrhyncha; Aphidomorpha; Aphidoidea; Aphididae; Macrosiphini; Myzus	PF00135.28^COesterase^Carboxylesterase family^30-294^E:2e-92`PF07859.13^Abhydrolase_3^alpha/beta hydrolase fold^136-256^E:9.6e-10
TRINITY_DN114_c0_g1	E002	-1.50544	0.0214805	ESTF_MYZPE^ESTF_MYZPE^Q:152-1000,H:8-280^43.902%ID^E:1.92e-61^RecName: Full=Esterase FE4;^Eukaryota; Metazoa; Ecdysozoa; Arthropoda; Hexapoda; Insecta; Pterygota; Neoptera; Paraneoptera; Hemiptera; Sternorrhyncha; Aphidomorpha; Aphidoidea; Aphididae; Macrosiphini; Myzus	PF00135.28^COesterase^Carboxylesterase family^30-294^E:2e-92`PF07859.13^Abhydrolase_3^alpha/beta hydrolase fold^136-256^E:9.6e-10
TRINITY_DN11500_c0_g1	E008	1.32551	0.00945952
TRINITY_DN11518_c0_g1	E018	1.65166	0.0174797	SF3B5_HUMAN^SF3B5_HUMAN^Q:148-402,H:1-85^88.235%ID^E:1.78e-51^RecName: Full=Splicing factor 3B subunit 5;^Eukaryota; Metazoa; Chordata; Craniata; Vertebrata; Euteleostomi; Mammalia; Eutheria; Euarchontoglires; Primates; Haplorrhini; Catarrhini; Hominidae; Homo
TRINITY_DN1151_c0_g3	E002	0.744632	0.000421763	RTXE_DROME^RTXE_DROME^Q:1804-653,H:436-831^27.34%ID^E:9.25e-33^RecName: Full=Probable RNA-directed DNA polymerase from transposon X-element;^Eukaryota; Metazoa; Ecdysozoa; Arthropoda; Hexapoda; Insecta; Pterygota; Neoptera; Holometabola; Diptera; Brachycera; Muscomorpha; Ephydroidea; Drosophilidae; Drosophila; Sophophora
TRINITY_DN1151_c0_g3	E003	-0.154734	0.00886766	RTXE_DROME^RTXE_DROME^Q:1804-653,H:436-831^27.34%ID^E:9.25e-33^RecName: Full=Probable RNA-directed DNA polymerase from transposon X-element;^Eukaryota; Metazoa; Ecdysozoa; Arthropoda; Hexapoda; Insecta; Pterygota; Neoptera; Holometabola; Diptera; Brachycera; Muscomorpha; Ephydroidea; Drosophilidae; Drosophila; Sophophora
TRINITY_DN1151_c1_g1	E022	-4.19303	1.38e-12
TRINITY_DN1151_c1_g1	E013	-1.81998	6.23e-07
TRINITY_DN1151_c1_g1	E017	-1.52464	6.88e-06
TRINITY_DN1151_c1_g1	E024	1.51814	1.39e-05
TRINITY_DN1151_c1_g1	E023	1.46566	0.000100715
TRINITY_DN1151_c1_g1	E025	1.66396	0.00011849
TRINITY_DN1151_c1_g1	E007	-0.929555	0.000396369
TRINITY_DN1151_c1_g1	E010	-0.782578	0.00438193
TRINITY_DN1151_c1_g1	E016	-0.809956	0.00576836
TRINITY_DN1151_c1_g1	E015	-0.756313	0.0158773
TRINITY_DN1151_c1_g1	E002	-1.10443	0.0305627
TRINITY_DN1151_c1_g1	E021	-0.607451	0.0409561
TRINITY_DN11520_c0_g1	E018	-2.51272	0.00374895
TRINITY_DN11520_c0_g1	E012	-2.6	0.00831602
TRINITY_DN11527_c1_g1	E012	-0.927603	0.0409873
TRINITY_DN11529_c0_g1	E002	0.24549	0.0256868	MRC2_HUMAN^MRC2_HUMAN^Q:189-551,H:245-359^33.594%ID^E:7.62e-07^RecName: Full=C-type mannose receptor 2;^Eukaryota; Metazoa; Chordata; Craniata; Vertebrata; Euteleostomi; Mammalia; Eutheria; Euarchontoglires; Primates; Haplorrhini; Catarrhini; Hominidae; Homo	PF00059.21^Lectin_C^Lectin C-type domain^40-151^E:1.2e-09`PF12779.7^YXWGXW^YXWGXW repeat (2 copies)^80-102^E:2
TRINITY_DN1152_c0_g1	E022	-0.6261	0.0256184	HYD_DROME^HYD_DROME^Q:5724-8987,H:1921-2885^43.964%ID^E:0^RecName: Full=E3 ubiquitin-protein ligase hyd;^Eukaryota; Metazoa; Ecdysozoa; Arthropoda; Hexapoda; Insecta; Pterygota; Neoptera; Holometabola; Diptera; Brachycera; Muscomorpha; Ephydroidea; Drosophilidae; Drosophila; Sophophora`HYD_DROME^HYD_DROME^Q:171-2996,H:1-966^45.491%ID^E:0^RecName: Full=E3 ubiquitin-protein ligase hyd;^Eukaryota; M…	PF11547.8^E3_UbLigase_EDD^E3 ubiquitin ligase EDD^168-217^E:1.2e-29`PF00658.18^PABP^Poly-adenylate binding protein, unique domain^2528-2586^E:2.8e-19`PF00632.25^HECT^HECT-domain (ubiquitin-transferase)^2643-2938^E:4.9e-61
TRINITY_DN1152_c0_g1	E023	-0.716342	0.0352141	HYD_DROME^HYD_DROME^Q:5724-8987,H:1921-2885^43.964%ID^E:0^RecName: Full=E3 ubiquitin-protein ligase hyd;^Eukaryota; Metazoa; Ecdysozoa; Arthropoda; Hexapoda; Insecta; Pterygota; Neoptera; Holometabola; Diptera; Brachycera; Muscomorpha; Ephydroidea; Drosophilidae; Drosophila; Sophophora`HYD_DROME^HYD_DROME^Q:171-2996,H:1-966^45.491%ID^E:0^RecName: Full=E3 ubiquitin-protein ligase hyd;^Eukaryota; M…	PF11547.8^E3_UbLigase_EDD^E3 ubiquitin ligase EDD^168-217^E:1.2e-29`PF00658.18^PABP^Poly-adenylate binding protein, unique domain^2528-2586^E:2.8e-19`PF00632.25^HECT^HECT-domain (ubiquitin-transferase)^2643-2938^E:4.9e-61
TRINITY_DN11563_c0_g1	E004	-1.16617	0.0430843	ACO13_PONAB^ACO13_PONAB^Q:189-581,H:7-134^35.115%ID^E:1.25e-16^RecName: Full=Acyl-coenzyme A thioesterase 13;^Eukaryota; Metazoa; Chordata; Craniata; Vertebrata; Euteleostomi; Mammalia; Eutheria; Euarchontoglires; Primates; Haplorrhini; Catarrhini; Hominidae; Pongo
TRINITY_DN11564_c0_g1	E002	2.29434	0.033027
TRINITY_DN11576_c0_g1	E009	-1.20275	0.00304947
TRINITY_DN11576_c0_g1	E015	-1.04807	0.0146936
TRINITY_DN11581_c0_g1	E015	2.58457	0.00633191	RTXE_DROME^RTXE_DROME^Q:468-19,H:581-736^26.752%ID^E:1.05e-09^RecName: Full=Probable RNA-directed DNA polymerase from transposon X-element;^Eukaryota; Metazoa; Ecdysozoa; Arthropoda; Hexapoda; Insecta; Pterygota; Neoptera; Holometabola; Diptera; Brachycera; Muscomorpha; Ephydroidea; Drosophilidae; Drosophila; Sophophora
TRINITY_DN11587_c1_g1	E013	0.208327	0.0229549
TRINITY_DN11606_c0_g1	E004	3.35686	0.011527	F26_LITCT^F26_LITCT^Q:455-1699,H:36-450^65.865%ID^E:0^RecName: Full=6-phosphofructo-2-kinase/fructose-2,6-bisphosphatase;^Eukaryota; Metazoa; Chordata; Craniata; Vertebrata; Euteleostomi; Amphibia; Batrachia; Anura; Neobatrachia; Ranoidea; Ranidae; Rana; Aquarana	PF01591.18^6PF2K^6-phosphofructo-2-kinase^72-286^E:1.7e-87`PF00300.22^His_Phos_1^Histidine phosphatase superfamily (branch 1)^289-472^E:1.2e-42
TRINITY_DN1162_c0_g1	E004	-1.62875	0.00459712	LEG8_HUMAN^LEG8_HUMAN^Q:444-1355,H:19-314^31.546%ID^E:1.96e-33^RecName: Full=Galectin-8 {ECO:0000303|Ref.2};^Eukaryota; Metazoa; Chordata; Craniata; Vertebrata; Euteleostomi; Mammalia; Eutheria; Euarchontoglires; Primates; Haplorrhini; Catarrhini; Hominidae; Homo`LEG8_HUMAN^LEG8_HUMAN^Q:945-1355,H:16-149^29.927%ID^E:1.39e-10^RecName: Full=Galectin-8 {ECO:0000303|Ref.2};^Eukaryota; Metazoa; Chorda…	PF00337.22^Gal-bind_lectin^Galactoside-binding lectin^53-183^E:8.5e-33`PF00337.22^Gal-bind_lectin^Galactoside-binding lectin^222-356^E:1.3e-34
TRINITY_DN1162_c0_g1	E005	0.490093	0.0432148	LEG8_HUMAN^LEG8_HUMAN^Q:444-1355,H:19-314^31.546%ID^E:1.96e-33^RecName: Full=Galectin-8 {ECO:0000303|Ref.2};^Eukaryota; Metazoa; Chordata; Craniata; Vertebrata; Euteleostomi; Mammalia; Eutheria; Euarchontoglires; Primates; Haplorrhini; Catarrhini; Hominidae; Homo`LEG8_HUMAN^LEG8_HUMAN^Q:945-1355,H:16-149^29.927%ID^E:1.39e-10^RecName: Full=Galectin-8 {ECO:0000303|Ref.2};^Eukaryota; Metazoa; Chorda…	PF00337.22^Gal-bind_lectin^Galactoside-binding lectin^53-183^E:8.5e-33`PF00337.22^Gal-bind_lectin^Galactoside-binding lectin^222-356^E:1.3e-34
TRINITY_DN11642_c0_g1	E010	1.42694	0.000784875		PF16030.5^GD_N^Serine protease gd N-terminus^29-139^E:1.8e-22
TRINITY_DN11646_c0_g1	E010	-1.19422	0.00134038	PROC_MOUSE^PROC_MOUSE^Q:194-595,H:216-346^32.374%ID^E:1.69e-08^RecName: Full=Vitamin K-dependent protein C;^Eukaryota; Metazoa; Chordata; Craniata; Vertebrata; Euteleostomi; Mammalia; Eutheria; Euarchontoglires; Glires; Rodentia; Myomorpha; Muroidea; Muridae; Murinae; Mus; Mus	PF00089.26^Trypsin^Trypsin^29-195^E:6.6e-16
TRINITY_DN11646_c0_g1	E012	-1.21059	0.0059917	PROC_MOUSE^PROC_MOUSE^Q:194-595,H:216-346^32.374%ID^E:1.69e-08^RecName: Full=Vitamin K-dependent protein C;^Eukaryota; Metazoa; Chordata; Craniata; Vertebrata; Euteleostomi; Mammalia; Eutheria; Euarchontoglires; Glires; Rodentia; Myomorpha; Muroidea; Muridae; Murinae; Mus; Mus	PF00089.26^Trypsin^Trypsin^29-195^E:6.6e-16
TRINITY_DN11646_c0_g1	E011	0.90748	0.00949588	PROC_MOUSE^PROC_MOUSE^Q:194-595,H:216-346^32.374%ID^E:1.69e-08^RecName: Full=Vitamin K-dependent protein C;^Eukaryota; Metazoa; Chordata; Craniata; Vertebrata; Euteleostomi; Mammalia; Eutheria; Euarchontoglires; Glires; Rodentia; Myomorpha; Muroidea; Muridae; Murinae; Mus; Mus	PF00089.26^Trypsin^Trypsin^29-195^E:6.6e-16
TRINITY_DN1164_c0_g2	E022	-0.913563	0.0279986	HR96_DROME^HR96_DROME^Q:980-1819,H:405-721^53.75%ID^E:9.15e-88^RecName: Full=Nuclear hormone receptor HR96;^Eukaryota; Metazoa; Ecdysozoa; Arthropoda; Hexapoda; Insecta; Pterygota; Neoptera; Holometabola; Diptera; Brachycera; Muscomorpha; Ephydroidea; Drosophilidae; Drosophila; Sophophora`HR96_DROME^HR96_DROME^Q:197-475,H:5-97^72.043%ID^E:5.91e-36^RecName: Full=Nuclear hormone receptor HR96;^Euka…	PF00105.18^zf-C4^Zinc finger, C4 type (two domains)^20-88^E:5.2e-22`PF00104.30^Hormone_recep^Ligand-binding domain of nuclear hormone receptor^369-538^E:4.6e-08
TRINITY_DN1164_c0_g2	E023	-0.448622	0.0362973	HR96_DROME^HR96_DROME^Q:980-1819,H:405-721^53.75%ID^E:9.15e-88^RecName: Full=Nuclear hormone receptor HR96;^Eukaryota; Metazoa; Ecdysozoa; Arthropoda; Hexapoda; Insecta; Pterygota; Neoptera; Holometabola; Diptera; Brachycera; Muscomorpha; Ephydroidea; Drosophilidae; Drosophila; Sophophora`HR96_DROME^HR96_DROME^Q:197-475,H:5-97^72.043%ID^E:5.91e-36^RecName: Full=Nuclear hormone receptor HR96;^Euka…	PF00105.18^zf-C4^Zinc finger, C4 type (two domains)^20-88^E:5.2e-22`PF00104.30^Hormone_recep^Ligand-binding domain of nuclear hormone receptor^369-538^E:4.6e-08
TRINITY_DN11686_c0_g1	E005	-1.42969	0.000637882
TRINITY_DN11688_c0_g1	E006	-4.49667	0.000807903	TC3A_CAEEL^TC3A_CAEEL^Q:1488-652,H:58-316^26.117%ID^E:3.18e-10^RecName: Full=Transposable element Tc3 transposase;^Eukaryota; Metazoa; Ecdysozoa; Nematoda; Chromadorea; Rhabditida; Rhabditina; Rhabditomorpha; Rhabditoidea; Rhabditidae; Peloderinae; Caenorhabditis
TRINITY_DN11688_c0_g1	E001	-2.57429	0.0029008	TC3A_CAEEL^TC3A_CAEEL^Q:1488-652,H:58-316^26.117%ID^E:3.18e-10^RecName: Full=Transposable element Tc3 transposase;^Eukaryota; Metazoa; Ecdysozoa; Nematoda; Chromadorea; Rhabditida; Rhabditina; Rhabditomorpha; Rhabditoidea; Rhabditidae; Peloderinae; Caenorhabditis
TRINITY_DN11688_c0_g1	E004	-1.05254	0.0321712	TC3A_CAEEL^TC3A_CAEEL^Q:1488-652,H:58-316^26.117%ID^E:3.18e-10^RecName: Full=Transposable element Tc3 transposase;^Eukaryota; Metazoa; Ecdysozoa; Nematoda; Chromadorea; Rhabditida; Rhabditina; Rhabditomorpha; Rhabditoidea; Rhabditidae; Peloderinae; Caenorhabditis
TRINITY_DN1168_c0_g1	E030	-0.866805	0.0477052
TRINITY_DN116_c0_g1	E018	0.881971	0.0316836
TRINITY_DN116_c1_g1	E010	-1.34985	0.034523
TRINITY_DN116_c2_g1	E005	-2.65549	3.74e-11
TRINITY_DN116_c2_g1	E004	0.461024	4.04e-06
TRINITY_DN11702_c0_g1	E016	-1.91366	0.0126825
TRINITY_DN11710_c0_g1	E012	-3.33872	0.0155696
TRINITY_DN11716_c0_g1	E008	5.74203	0.00413022	GALT9_DROME^GALT9_DROME^Q:654-2243,H:118-650^72.233%ID^E:0^RecName: Full=Putative polypeptide N-acetylgalactosaminyltransferase 9;^Eukaryota; Metazoa; Ecdysozoa; Arthropoda; Hexapoda; Insecta; Pterygota; Neoptera; Holometabola; Diptera; Brachycera; Muscomorpha; Ephydroidea; Drosophilidae; Drosophila; Sophophora	PF00535.26^Glycos_transf_2^Glycosyl transferase family 2^176-359^E:2.7e-32`PF02709.14^Glyco_transf_7C^N-terminal domain of galactosyltransferase^345-399^E:2.5e-05`PF00652.22^Ricin_B_lectin^Ricin-type beta-trefoil lectin domain^486-604^E:1.3e-29
TRINITY_DN1171_c0_g1	E019	-1.74529	0.00265948	HDAC6_HUMAN^HDAC6_HUMAN^Q:349-2676,H:101-849^35.206%ID^E:3e-137^RecName: Full=Histone deacetylase 6;^Eukaryota; Metazoa; Chordata; Craniata; Vertebrata; Euteleostomi; Mammalia; Eutheria; Euarchontoglires; Primates; Haplorrhini; Catarrhini; Hominidae; Homo`HDAC6_HUMAN^HDAC6_HUMAN^Q:331-1374,H:490-838^39.326%ID^E:1.48e-61^RecName: Full=Histone deacetylase 6;^Eukaryota; Metazoa; Chordata; Craniata; …	PF00850.19^Hist_deacetyl^Histone deacetylase domain^88-384^E:4.3e-74`PF00850.19^Hist_deacetyl^Histone deacetylase domain^517-811^E:1.2e-68
TRINITY_DN1171_c0_g1	E005	-0.459726	0.0307289	HDAC6_HUMAN^HDAC6_HUMAN^Q:349-2676,H:101-849^35.206%ID^E:3e-137^RecName: Full=Histone deacetylase 6;^Eukaryota; Metazoa; Chordata; Craniata; Vertebrata; Euteleostomi; Mammalia; Eutheria; Euarchontoglires; Primates; Haplorrhini; Catarrhini; Hominidae; Homo`HDAC6_HUMAN^HDAC6_HUMAN^Q:331-1374,H:490-838^39.326%ID^E:1.48e-61^RecName: Full=Histone deacetylase 6;^Eukaryota; Metazoa; Chordata; Craniata; …	PF00850.19^Hist_deacetyl^Histone deacetylase domain^88-384^E:4.3e-74`PF00850.19^Hist_deacetyl^Histone deacetylase domain^517-811^E:1.2e-68
TRINITY_DN1171_c0_g1	E012	-0.499373	0.0395094	HDAC6_HUMAN^HDAC6_HUMAN^Q:349-2676,H:101-849^35.206%ID^E:3e-137^RecName: Full=Histone deacetylase 6;^Eukaryota; Metazoa; Chordata; Craniata; Vertebrata; Euteleostomi; Mammalia; Eutheria; Euarchontoglires; Primates; Haplorrhini; Catarrhini; Hominidae; Homo`HDAC6_HUMAN^HDAC6_HUMAN^Q:331-1374,H:490-838^39.326%ID^E:1.48e-61^RecName: Full=Histone deacetylase 6;^Eukaryota; Metazoa; Chordata; Craniata; …	PF00850.19^Hist_deacetyl^Histone deacetylase domain^88-384^E:4.3e-74`PF00850.19^Hist_deacetyl^Histone deacetylase domain^517-811^E:1.2e-68
TRINITY_DN1171_c0_g1	E009	-0.497287	0.0437708	HDAC6_HUMAN^HDAC6_HUMAN^Q:349-2676,H:101-849^35.206%ID^E:3e-137^RecName: Full=Histone deacetylase 6;^Eukaryota; Metazoa; Chordata; Craniata; Vertebrata; Euteleostomi; Mammalia; Eutheria; Euarchontoglires; Primates; Haplorrhini; Catarrhini; Hominidae; Homo`HDAC6_HUMAN^HDAC6_HUMAN^Q:331-1374,H:490-838^39.326%ID^E:1.48e-61^RecName: Full=Histone deacetylase 6;^Eukaryota; Metazoa; Chordata; Craniata; …	PF00850.19^Hist_deacetyl^Histone deacetylase domain^88-384^E:4.3e-74`PF00850.19^Hist_deacetyl^Histone deacetylase domain^517-811^E:1.2e-68
TRINITY_DN11726_c0_g1	E016	0.939472	0.0249829	CFA58_MOUSE^CFA58_MOUSE^Q:1652-3325,H:307-865^42.883%ID^E:6.62e-123^RecName: Full=Cilia- and flagella-associated protein 58 {ECO:0000305};^Eukaryota; Metazoa; Chordata; Craniata; Vertebrata; Euteleostomi; Mammalia; Eutheria; Euarchontoglires; Glires; Rodentia; Myomorpha; Muroidea; Muridae; Murinae; Mus; Mus`CFA58_MOUSE^CFA58_MOUSE^Q:190-1080,H:13-310^29.431%ID^E:9.02e-23^RecName: Full=Cilia- and …
TRINITY_DN1172_c0_g1	E007	0.801006	0.01783	AL3A1_MOUSE^AL3A1_MOUSE^Q:315-1655,H:5-449^52.349%ID^E:3.04e-167^RecName: Full=Aldehyde dehydrogenase, dimeric NADP-preferring;^Eukaryota; Metazoa; Chordata; Craniata; Vertebrata; Euteleostomi; Mammalia; Eutheria; Euarchontoglires; Glires; Rodentia; Myomorpha; Muroidea; Muridae; Murinae; Mus; Mus	PF00171.22^Aldedh^Aldehyde dehydrogenase family^35-461^E:6.5e-81
TRINITY_DN11736_c0_g1	E021	-0.291611	0.0463509	DPOL_HPBDW^DPOL_HPBDW^Q:1506-1772,H:474-563^31.522%ID^E:2.27e-06^RecName: Full=Protein P;^Viruses; Hepadnaviridae; Avihepadnavirus	PF00589.22^Phage_integrase^Phage integrase family^117-282^E:1.5e-09
TRINITY_DN11753_c0_g2	E002	3.46996	2.92e-06
TRINITY_DN1175_c0_g1	E021	1.04412	0.00015487
TRINITY_DN1175_c0_g1	E022	-0.861755	0.00398484
TRINITY_DN1175_c0_g1	E008	-0.239117	0.0363312
TRINITY_DN11760_c2_g1	E005	-2.65885	0.0300432	C1GLT_DROME^C1GLT_DROME^Q:326-1333,H:18-359^58.857%ID^E:8.77e-150^RecName: Full=Glycoprotein-N-acetylgalactosamine 3-beta-galactosyltransferase 1;^Eukaryota; Metazoa; Ecdysozoa; Arthropoda; Hexapoda; Insecta; Pterygota; Neoptera; Holometabola; Diptera; Brachycera; Muscomorpha; Ephydroidea; Drosophilidae; Drosophila; Sophophora	PF02434.16^Fringe^Fringe-like^90-250^E:1.2e-11
TRINITY_DN11770_c1_g1	E003	0.905709	0.0367663	CBPD_DROME^CBPD_DROME^Q:108-2960,H:447-1391^39.431%ID^E:0^RecName: Full=Carboxypeptidase D;^Eukaryota; Metazoa; Ecdysozoa; Arthropoda; Hexapoda; Insecta; Pterygota; Neoptera; Holometabola; Diptera; Brachycera; Muscomorpha; Ephydroidea; Drosophilidae; Drosophila; Sophophora`CBPD_DROME^CBPD_DROME^Q:123-2345,H:31-828^29.562%ID^E:1.2e-97^RecName: Full=Carboxypeptidase D;^Eukaryota; Metazoa; Ecdysozoa…	PF00246.24^Peptidase_M14^Zinc carboxypeptidase^54-330^E:2.6e-82`PF13620.6^CarboxypepD_reg^Carboxypeptidase regulatory-like domain^342-416^E:5.1e-14`PF00246.24^Peptidase_M14^Zinc carboxypeptidase^475-544^E:0.00014`PF13620.6^CarboxypepD_reg^Carboxypeptidase regulatory-like domain^830-887^E:8.7e-08`PF13715.6^CarbopepD_reg_2^CarboxypepD_reg-like domain^831-907^E:1.1e-08
TRINITY_DN1177_c0_g2	E002	0.828987	0.00132095
TRINITY_DN1177_c0_g2	E009	0.880454	0.00270114
TRINITY_DN1177_c0_g2	E003	-0.743597	0.00317944
TRINITY_DN1179_c0_g1	E004	-0.956911	0.0199819	ABI2_MOUSE^ABI2_MOUSE^Q:1556-2017,H:1-154^70.13%ID^E:3.71e-63^RecName: Full=Abl interactor 2 {ECO:0000303|PubMed:15572692};^Eukaryota; Metazoa; Chordata; Craniata; Vertebrata; Euteleostomi; Mammalia; Eutheria; Euarchontoglires; Glires; Rodentia; Myomorpha; Muroidea; Muridae; Murinae; Mus; Mus`ABI2_MOUSE^ABI2_MOUSE^Q:2774-2977,H:372-439^70.588%ID^E:1.07e-25^RecName: Full=Abl interactor 2 {ECO:0000…	PF07815.14^Abi_HHR^Abl-interactor HHR^116-192^E:1.2e-33`PF07653.17^SH3_2^Variant SH3 domain^447-499^E:8.3e-10`PF00018.28^SH3_1^SH3 domain^448-492^E:3.3e-14`PF14604.6^SH3_9^Variant SH3 domain^449-497^E:1.9e-15
TRINITY_DN1179_c0_g1	E014	-0.746878	0.0249777	ABI2_MOUSE^ABI2_MOUSE^Q:1556-2017,H:1-154^70.13%ID^E:3.71e-63^RecName: Full=Abl interactor 2 {ECO:0000303|PubMed:15572692};^Eukaryota; Metazoa; Chordata; Craniata; Vertebrata; Euteleostomi; Mammalia; Eutheria; Euarchontoglires; Glires; Rodentia; Myomorpha; Muroidea; Muridae; Murinae; Mus; Mus`ABI2_MOUSE^ABI2_MOUSE^Q:2774-2977,H:372-439^70.588%ID^E:1.07e-25^RecName: Full=Abl interactor 2 {ECO:0000…	PF07815.14^Abi_HHR^Abl-interactor HHR^116-192^E:1.2e-33`PF07653.17^SH3_2^Variant SH3 domain^447-499^E:8.3e-10`PF00018.28^SH3_1^SH3 domain^448-492^E:3.3e-14`PF14604.6^SH3_9^Variant SH3 domain^449-497^E:1.9e-15
TRINITY_DN1179_c0_g1	E019	0.955579	0.0497102	ABI2_MOUSE^ABI2_MOUSE^Q:1556-2017,H:1-154^70.13%ID^E:3.71e-63^RecName: Full=Abl interactor 2 {ECO:0000303|PubMed:15572692};^Eukaryota; Metazoa; Chordata; Craniata; Vertebrata; Euteleostomi; Mammalia; Eutheria; Euarchontoglires; Glires; Rodentia; Myomorpha; Muroidea; Muridae; Murinae; Mus; Mus`ABI2_MOUSE^ABI2_MOUSE^Q:2774-2977,H:372-439^70.588%ID^E:1.07e-25^RecName: Full=Abl interactor 2 {ECO:0000…	PF07815.14^Abi_HHR^Abl-interactor HHR^116-192^E:1.2e-33`PF07653.17^SH3_2^Variant SH3 domain^447-499^E:8.3e-10`PF00018.28^SH3_1^SH3 domain^448-492^E:3.3e-14`PF14604.6^SH3_9^Variant SH3 domain^449-497^E:1.9e-15
TRINITY_DN11824_c0_g1	E006	1.51515	0.0323915
TRINITY_DN11824_c0_g1	E023	-1.28737	0.039133
TRINITY_DN1182_c0_g1	E009	0.648107	0.00157622
TRINITY_DN1182_c0_g1	E005	-0.408632	0.00333887
TRINITY_DN1182_c0_g1	E002	0.56592	0.0169591
TRINITY_DN1182_c0_g1	E008	0.309958	0.0355597
TRINITY_DN11849_c0_g1	E010	-1.50948	0.0121625	NBN_DANRE^NBN_DANRE^Q:148-822,H:10-233^23.478%ID^E:8.63e-12^RecName: Full=Nibrin;^Eukaryota; Metazoa; Chordata; Craniata; Vertebrata; Euteleostomi; Actinopterygii; Neopterygii; Teleostei; Ostariophysi; Cypriniformes; Cyprinidae; Danio
TRINITY_DN11854_c1_g1	E002	-0.832814	0.000117004	PSD10_RAT^PSD10_RAT^Q:1-468,H:47-201^41.026%ID^E:1.87e-28^RecName: Full=26S proteasome non-ATPase regulatory subunit 10;^Eukaryota; Metazoa; Chordata; Craniata; Vertebrata; Euteleostomi; Mammalia; Eutheria; Euarchontoglires; Glires; Rodentia; Myomorpha; Muroidea; Muridae; Murinae; Rattus`PSD10_RAT^PSD10_RAT^Q:37-300,H:125-212^38.636%ID^E:4.32e-06^RecName: Full=26S proteasome non-ATPase regulatory…	PF13637.6^Ank_4^Ankyrin repeats (many copies)^1-39^E:6.9e-11`PF12796.7^Ank_2^Ankyrin repeats (3 copies)^1-90^E:1.9e-22`PF00023.30^Ank^Ankyrin repeat^6-24^E:0.022`PF13857.6^Ank_5^Ankyrin repeats (many copies)^13-67^E:1.6e-12`PF00023.30^Ank^Ankyrin repeat^26-57^E:9.5e-09`PF13606.6^Ank_3^Ankyrin repeat^26-54^E:2.4e-07`PF13637.6^Ank_4^Ankyrin repeats (many copies)^31-77^E:9.8e-11`PF13857.6^Ank_5^Anky…
TRINITY_DN11854_c1_g1	E001	-0.623244	0.00612568	PSD10_RAT^PSD10_RAT^Q:1-468,H:47-201^41.026%ID^E:1.87e-28^RecName: Full=26S proteasome non-ATPase regulatory subunit 10;^Eukaryota; Metazoa; Chordata; Craniata; Vertebrata; Euteleostomi; Mammalia; Eutheria; Euarchontoglires; Glires; Rodentia; Myomorpha; Muroidea; Muridae; Murinae; Rattus`PSD10_RAT^PSD10_RAT^Q:37-300,H:125-212^38.636%ID^E:4.32e-06^RecName: Full=26S proteasome non-ATPase regulatory…	PF13637.6^Ank_4^Ankyrin repeats (many copies)^1-39^E:6.9e-11`PF12796.7^Ank_2^Ankyrin repeats (3 copies)^1-90^E:1.9e-22`PF00023.30^Ank^Ankyrin repeat^6-24^E:0.022`PF13857.6^Ank_5^Ankyrin repeats (many copies)^13-67^E:1.6e-12`PF00023.30^Ank^Ankyrin repeat^26-57^E:9.5e-09`PF13606.6^Ank_3^Ankyrin repeat^26-54^E:2.4e-07`PF13637.6^Ank_4^Ankyrin repeats (many copies)^31-77^E:9.8e-11`PF13857.6^Ank_5^Anky…
TRINITY_DN11854_c1_g1	E020	0.214836	0.0280635	PSD10_RAT^PSD10_RAT^Q:1-468,H:47-201^41.026%ID^E:1.87e-28^RecName: Full=26S proteasome non-ATPase regulatory subunit 10;^Eukaryota; Metazoa; Chordata; Craniata; Vertebrata; Euteleostomi; Mammalia; Eutheria; Euarchontoglires; Glires; Rodentia; Myomorpha; Muroidea; Muridae; Murinae; Rattus`PSD10_RAT^PSD10_RAT^Q:37-300,H:125-212^38.636%ID^E:4.32e-06^RecName: Full=26S proteasome non-ATPase regulatory…	PF13637.6^Ank_4^Ankyrin repeats (many copies)^1-39^E:6.9e-11`PF12796.7^Ank_2^Ankyrin repeats (3 copies)^1-90^E:1.9e-22`PF00023.30^Ank^Ankyrin repeat^6-24^E:0.022`PF13857.6^Ank_5^Ankyrin repeats (many copies)^13-67^E:1.6e-12`PF00023.30^Ank^Ankyrin repeat^26-57^E:9.5e-09`PF13606.6^Ank_3^Ankyrin repeat^26-54^E:2.4e-07`PF13637.6^Ank_4^Ankyrin repeats (many copies)^31-77^E:9.8e-11`PF13857.6^Ank_5^Anky…
TRINITY_DN11854_c1_g1	E013	1.47803	0.0414285	PSD10_RAT^PSD10_RAT^Q:1-468,H:47-201^41.026%ID^E:1.87e-28^RecName: Full=26S proteasome non-ATPase regulatory subunit 10;^Eukaryota; Metazoa; Chordata; Craniata; Vertebrata; Euteleostomi; Mammalia; Eutheria; Euarchontoglires; Glires; Rodentia; Myomorpha; Muroidea; Muridae; Murinae; Rattus`PSD10_RAT^PSD10_RAT^Q:37-300,H:125-212^38.636%ID^E:4.32e-06^RecName: Full=26S proteasome non-ATPase regulatory…	PF13637.6^Ank_4^Ankyrin repeats (many copies)^1-39^E:6.9e-11`PF12796.7^Ank_2^Ankyrin repeats (3 copies)^1-90^E:1.9e-22`PF00023.30^Ank^Ankyrin repeat^6-24^E:0.022`PF13857.6^Ank_5^Ankyrin repeats (many copies)^13-67^E:1.6e-12`PF00023.30^Ank^Ankyrin repeat^26-57^E:9.5e-09`PF13606.6^Ank_3^Ankyrin repeat^26-54^E:2.4e-07`PF13637.6^Ank_4^Ankyrin repeats (many copies)^31-77^E:9.8e-11`PF13857.6^Ank_5^Anky…
TRINITY_DN1186_c0_g1	E007	0.609816	0.0341264
TRINITY_DN11892_c0_g1	E029	-1.03231	0.0400064
TRINITY_DN11906_c1_g2	E002	1.50607	0.0170543
TRINITY_DN11921_c0_g1	E003		0.00567115
TRINITY_DN11928_c0_g1	E002	1.0921	0.0141285	RLGPB_MOUSE^RLGPB_MOUSE^Q:450-4844,H:1-1474^40.976%ID^E:0^RecName: Full=Ral GTPase-activating protein subunit beta;^Eukaryota; Metazoa; Chordata; Craniata; Vertebrata; Euteleostomi; Mammalia; Eutheria; Euarchontoglires; Glires; Rodentia; Myomorpha; Muroidea; Muridae; Murinae; Mus; Mus	PF02145.15^Rap_GAP^Rap/ran-GAP^1218-1446^E:3.9e-05
TRINITY_DN119_c2_g1	E018	-3.59797	1.6e-09
TRINITY_DN119_c2_g1	E006	-3.81406	6.72e-07
TRINITY_DN119_c2_g1	E007	0.418659	6.75e-06
TRINITY_DN119_c2_g1	E013	0.188711	0.00339339
TRINITY_DN119_c2_g1	E012	-0.606655	0.00478537
TRINITY_DN119_c2_g1	E009	-2.37985	0.00709889
TRINITY_DN119_c2_g1	E010	0.226508	0.0211613
TRINITY_DN119_c2_g1	E011	-0.0444381	0.0379184
TRINITY_DN119_c2_g1	E005	-0.162234	0.039612
TRINITY_DN119_c2_g1	E015	0.274022	0.0423404
TRINITY_DN119_c2_g1	E004	-0.222604	0.0428107
TRINITY_DN11_c0_g1	E006	0.346216	0.0040714	GNAO_LOCMI^GNAO_LOCMI^Q:801-1862,H:1-354^93.503%ID^E:0^RecName: Full=Guanine nucleotide-binding protein G(o) subunit alpha;^Eukaryota; Metazoa; Ecdysozoa; Arthropoda; Hexapoda; Insecta; Pterygota; Neoptera; Polyneoptera; Orthoptera; Caelifera; Acrididea; Acridomorpha; Acridoidea; Acrididae; Oedipodinae; Locusta	PF00503.20^G-alpha^G-protein alpha subunit^16-343^E:2.6e-124`PF00025.21^Arf^ADP-ribosylation factor family^177-277^E:3.8e-13`PF04670.12^Gtr1_RagA^Gtr1/RagA G protein conserved region^182-291^E:8.7e-05
TRINITY_DN12016_c1_g1	E003	2.58869	0.000853843
TRINITY_DN12023_c0_g1	E004	0.907687	0.04057	RDH13_HUMAN^RDH13_HUMAN^Q:414-1268,H:39-320^36.486%ID^E:1.59e-39^RecName: Full=Retinol dehydrogenase 13 {ECO:0000305};^Eukaryota; Metazoa; Chordata; Craniata; Vertebrata; Euteleostomi; Mammalia; Eutheria; Euarchontoglires; Primates; Haplorrhini; Catarrhini; Hominidae; Homo	PF00106.25^adh_short^short chain dehydrogenase^8-146^E:6.5e-26`PF13561.6^adh_short_C2^Enoyl-(Acyl carrier protein) reductase^16-156^E:4.6e-17
TRINITY_DN12023_c0_g1	E003	-0.0266161	0.0423797	RDH13_HUMAN^RDH13_HUMAN^Q:414-1268,H:39-320^36.486%ID^E:1.59e-39^RecName: Full=Retinol dehydrogenase 13 {ECO:0000305};^Eukaryota; Metazoa; Chordata; Craniata; Vertebrata; Euteleostomi; Mammalia; Eutheria; Euarchontoglires; Primates; Haplorrhini; Catarrhini; Hominidae; Homo	PF00106.25^adh_short^short chain dehydrogenase^8-146^E:6.5e-26`PF13561.6^adh_short_C2^Enoyl-(Acyl carrier protein) reductase^16-156^E:4.6e-17
TRINITY_DN12025_c0_g1	E004	-0.711013	0.0283719	RL14_DROVI^RL14_DROVI^Q:25-306,H:1-94^63.83%ID^E:2.76e-33^RecName: Full=60S ribosomal protein L14;^Eukaryota; Metazoa; Ecdysozoa; Arthropoda; Hexapoda; Insecta; Pterygota; Neoptera; Holometabola; Diptera; Brachycera; Muscomorpha; Ephydroidea; Drosophilidae; Drosophila	PF01929.17^Ribosomal_L14e^Ribosomal protein L14^54-109^E:1.5e-17
TRINITY_DN12025_c0_g1	E002	-0.521831	0.0333683	RL14_DROVI^RL14_DROVI^Q:25-306,H:1-94^63.83%ID^E:2.76e-33^RecName: Full=60S ribosomal protein L14;^Eukaryota; Metazoa; Ecdysozoa; Arthropoda; Hexapoda; Insecta; Pterygota; Neoptera; Holometabola; Diptera; Brachycera; Muscomorpha; Ephydroidea; Drosophilidae; Drosophila	PF01929.17^Ribosomal_L14e^Ribosomal protein L14^54-109^E:1.5e-17
TRINITY_DN12025_c1_g1	E002	-1.85498	1.66e-05
TRINITY_DN12025_c1_g1	E003	4.15549	0.0266962
TRINITY_DN12032_c0_g2	E006	-1.40712	0.0154002
TRINITY_DN12057_c0_g2	E002	0.435034	0.00302144
TRINITY_DN1205_c1_g1	E017	-2.03579	0.00269284	GUAA_PONAB^GUAA_PONAB^Q:154-2172,H:19-693^65.037%ID^E:0^RecName: Full=GMP synthase [glutamine-hydrolyzing];^Eukaryota; Metazoa; Chordata; Craniata; Vertebrata; Euteleostomi; Mammalia; Eutheria; Euarchontoglires; Primates; Haplorrhini; Catarrhini; Hominidae; Pongo	PF00117.28^GATase^Glutamine amidotransferase class-I^24-203^E:1.7e-38`PF07722.13^Peptidase_C26^Peptidase C26^90-186^E:5.1e-11`PF02540.17^NAD_synthase^NAD synthase^223-297^E:4.9e-07`PF06508.13^QueC^Queuosine biosynthesis protein QueC^232-292^E:0.00025`PF00958.22^GMP_synt_C^GMP synthase C terminal domain^500-562^E:0.00024`PF00958.22^GMP_synt_C^GMP synthase C terminal domain^624-685^E:5.2e-11
TRINITY_DN1205_c1_g1	E012	-1.99348	0.00440881	GUAA_PONAB^GUAA_PONAB^Q:154-2172,H:19-693^65.037%ID^E:0^RecName: Full=GMP synthase [glutamine-hydrolyzing];^Eukaryota; Metazoa; Chordata; Craniata; Vertebrata; Euteleostomi; Mammalia; Eutheria; Euarchontoglires; Primates; Haplorrhini; Catarrhini; Hominidae; Pongo	PF00117.28^GATase^Glutamine amidotransferase class-I^24-203^E:1.7e-38`PF07722.13^Peptidase_C26^Peptidase C26^90-186^E:5.1e-11`PF02540.17^NAD_synthase^NAD synthase^223-297^E:4.9e-07`PF06508.13^QueC^Queuosine biosynthesis protein QueC^232-292^E:0.00025`PF00958.22^GMP_synt_C^GMP synthase C terminal domain^500-562^E:0.00024`PF00958.22^GMP_synt_C^GMP synthase C terminal domain^624-685^E:5.2e-11
TRINITY_DN1205_c1_g1	E016	0.247112	0.0167388	GUAA_PONAB^GUAA_PONAB^Q:154-2172,H:19-693^65.037%ID^E:0^RecName: Full=GMP synthase [glutamine-hydrolyzing];^Eukaryota; Metazoa; Chordata; Craniata; Vertebrata; Euteleostomi; Mammalia; Eutheria; Euarchontoglires; Primates; Haplorrhini; Catarrhini; Hominidae; Pongo	PF00117.28^GATase^Glutamine amidotransferase class-I^24-203^E:1.7e-38`PF07722.13^Peptidase_C26^Peptidase C26^90-186^E:5.1e-11`PF02540.17^NAD_synthase^NAD synthase^223-297^E:4.9e-07`PF06508.13^QueC^Queuosine biosynthesis protein QueC^232-292^E:0.00025`PF00958.22^GMP_synt_C^GMP synthase C terminal domain^500-562^E:0.00024`PF00958.22^GMP_synt_C^GMP synthase C terminal domain^624-685^E:5.2e-11
TRINITY_DN12077_c0_g1	E013	1.02212	0.0210988	PNCB_DROME^PNCB_DROME^Q:190-1818,H:18-555^72.059%ID^E:0^RecName: Full=Nicotinate phosphoribosyltransferase;^Eukaryota; Metazoa; Ecdysozoa; Arthropoda; Hexapoda; Insecta; Pterygota; Neoptera; Holometabola; Diptera; Brachycera; Muscomorpha; Ephydroidea; Drosophilidae; Drosophila; Sophophora	PF17767.1^NAPRTase_N^Nicotinate phosphoribosyltransferase (NAPRTase) N-terminal domain^22-149^E:1.8e-38`PF04095.16^NAPRTase^Nicotinate phosphoribosyltransferase (NAPRTase) family^326-419^E:3.7e-06`PF17956.1^NAPRTase_C^Nicotinate phosphoribosyltransferase C-terminal domain^431-539^E:2.6e-34
TRINITY_DN1207_c1_g1	E005	-0.632212	0.0498081	UB2WB_DANRE^UB2WB_DANRE^Q:168-617,H:1-150^74%ID^E:6.2e-81^RecName: Full=Probable ubiquitin-conjugating enzyme E2 W-B;^Eukaryota; Metazoa; Chordata; Craniata; Vertebrata; Euteleostomi; Actinopterygii; Neopterygii; Teleostei; Ostariophysi; Cypriniformes; Cyprinidae; Danio	PF00179.26^UQ_con^Ubiquitin-conjugating enzyme^10-143^E:1.4e-36
TRINITY_DN1208_c0_g1	E014	-2.71401	0.000936244	ACOC_MOUSE^ACOC_MOUSE^Q:230-2893,H:3-887^68.391%ID^E:0^RecName: Full=Cytoplasmic aconitate hydratase;^Eukaryota; Metazoa; Chordata; Craniata; Vertebrata; Euteleostomi; Mammalia; Eutheria; Euarchontoglires; Glires; Rodentia; Myomorpha; Muroidea; Muridae; Murinae; Mus; Mus	PF00330.20^Aconitase^Aconitase family (aconitate hydratase)^67-569^E:1e-177`PF00694.19^Aconitase_C^Aconitase C-terminal domain^698-824^E:1.9e-42
TRINITY_DN1208_c0_g1	E006	0.407881	0.00836733	ACOC_MOUSE^ACOC_MOUSE^Q:230-2893,H:3-887^68.391%ID^E:0^RecName: Full=Cytoplasmic aconitate hydratase;^Eukaryota; Metazoa; Chordata; Craniata; Vertebrata; Euteleostomi; Mammalia; Eutheria; Euarchontoglires; Glires; Rodentia; Myomorpha; Muroidea; Muridae; Murinae; Mus; Mus	PF00330.20^Aconitase^Aconitase family (aconitate hydratase)^67-569^E:1e-177`PF00694.19^Aconitase_C^Aconitase C-terminal domain^698-824^E:1.9e-42
TRINITY_DN1208_c0_g1	E005	-0.789013	0.00969496	ACOC_MOUSE^ACOC_MOUSE^Q:230-2893,H:3-887^68.391%ID^E:0^RecName: Full=Cytoplasmic aconitate hydratase;^Eukaryota; Metazoa; Chordata; Craniata; Vertebrata; Euteleostomi; Mammalia; Eutheria; Euarchontoglires; Glires; Rodentia; Myomorpha; Muroidea; Muridae; Murinae; Mus; Mus	PF00330.20^Aconitase^Aconitase family (aconitate hydratase)^67-569^E:1e-177`PF00694.19^Aconitase_C^Aconitase C-terminal domain^698-824^E:1.9e-42
TRINITY_DN1208_c0_g1	E026	-1.19114	0.00974825	ACOC_MOUSE^ACOC_MOUSE^Q:230-2893,H:3-887^68.391%ID^E:0^RecName: Full=Cytoplasmic aconitate hydratase;^Eukaryota; Metazoa; Chordata; Craniata; Vertebrata; Euteleostomi; Mammalia; Eutheria; Euarchontoglires; Glires; Rodentia; Myomorpha; Muroidea; Muridae; Murinae; Mus; Mus	PF00330.20^Aconitase^Aconitase family (aconitate hydratase)^67-569^E:1e-177`PF00694.19^Aconitase_C^Aconitase C-terminal domain^698-824^E:1.9e-42
TRINITY_DN1208_c0_g1	E012	-0.67386	0.014938	ACOC_MOUSE^ACOC_MOUSE^Q:230-2893,H:3-887^68.391%ID^E:0^RecName: Full=Cytoplasmic aconitate hydratase;^Eukaryota; Metazoa; Chordata; Craniata; Vertebrata; Euteleostomi; Mammalia; Eutheria; Euarchontoglires; Glires; Rodentia; Myomorpha; Muroidea; Muridae; Murinae; Mus; Mus	PF00330.20^Aconitase^Aconitase family (aconitate hydratase)^67-569^E:1e-177`PF00694.19^Aconitase_C^Aconitase C-terminal domain^698-824^E:1.9e-42
TRINITY_DN1208_c0_g1	E021	-0.7583	0.0390956	ACOC_MOUSE^ACOC_MOUSE^Q:230-2893,H:3-887^68.391%ID^E:0^RecName: Full=Cytoplasmic aconitate hydratase;^Eukaryota; Metazoa; Chordata; Craniata; Vertebrata; Euteleostomi; Mammalia; Eutheria; Euarchontoglires; Glires; Rodentia; Myomorpha; Muroidea; Muridae; Murinae; Mus; Mus	PF00330.20^Aconitase^Aconitase family (aconitate hydratase)^67-569^E:1e-177`PF00694.19^Aconitase_C^Aconitase C-terminal domain^698-824^E:1.9e-42
TRINITY_DN1208_c0_g1	E033	-0.639559	0.0461013	ACOC_MOUSE^ACOC_MOUSE^Q:230-2893,H:3-887^68.391%ID^E:0^RecName: Full=Cytoplasmic aconitate hydratase;^Eukaryota; Metazoa; Chordata; Craniata; Vertebrata; Euteleostomi; Mammalia; Eutheria; Euarchontoglires; Glires; Rodentia; Myomorpha; Muroidea; Muridae; Murinae; Mus; Mus	PF00330.20^Aconitase^Aconitase family (aconitate hydratase)^67-569^E:1e-177`PF00694.19^Aconitase_C^Aconitase C-terminal domain^698-824^E:1.9e-42
TRINITY_DN12097_c1_g1	E003	2.52663	1.04e-15
TRINITY_DN12097_c1_g1	E002	-0.354936	0.0336789
TRINITY_DN1209_c0_g1	E021	1.01116	0.044614	DNJC8_HUMAN^DNJC8_HUMAN^Q:144-767,H:20-228^59.809%ID^E:3.16e-60^RecName: Full=DnaJ homolog subfamily C member 8;^Eukaryota; Metazoa; Chordata; Craniata; Vertebrata; Euteleostomi; Mammalia; Eutheria; Euarchontoglires; Primates; Haplorrhini; Catarrhini; Hominidae; Homo	PF00226.31^DnaJ^DnaJ domain^50-111^E:5.6e-18
TRINITY_DN1210_c1_g1	E006	0.719953	0.0272398	RTBS_DROME^RTBS_DROME^Q:1759-707,H:476-838^28.726%ID^E:3.71e-29^RecName: Full=Probable RNA-directed DNA polymerase from transposon BS;^Eukaryota; Metazoa; Ecdysozoa; Arthropoda; Hexapoda; Insecta; Pterygota; Neoptera; Holometabola; Diptera; Brachycera; Muscomorpha; Ephydroidea; Drosophilidae; Drosophila; Sophophora
TRINITY_DN1210_c1_g1	E002	0.905535	0.0392236	RTBS_DROME^RTBS_DROME^Q:1759-707,H:476-838^28.726%ID^E:3.71e-29^RecName: Full=Probable RNA-directed DNA polymerase from transposon BS;^Eukaryota; Metazoa; Ecdysozoa; Arthropoda; Hexapoda; Insecta; Pterygota; Neoptera; Holometabola; Diptera; Brachycera; Muscomorpha; Ephydroidea; Drosophilidae; Drosophila; Sophophora
TRINITY_DN12123_c0_g1	E014	-0.163776	0.000370159	PLC_HALLA^PLC_HALLA^Q:747-1070,H:30-136^26.606%ID^E:1.19e-06^RecName: Full=Perlucin;^Eukaryota; Metazoa; Lophotrochozoa; Mollusca; Gastropoda; Vetigastropoda; Lepetellida; Haliotoidea; Haliotidae; Haliotis	PF00059.21^Lectin_C^Lectin C-type domain^49-116^E:2.8e-05
TRINITY_DN12123_c0_g1	E020	0.0150726	0.0432763	PLC_HALLA^PLC_HALLA^Q:747-1070,H:30-136^26.606%ID^E:1.19e-06^RecName: Full=Perlucin;^Eukaryota; Metazoa; Lophotrochozoa; Mollusca; Gastropoda; Vetigastropoda; Lepetellida; Haliotoidea; Haliotidae; Haliotis	PF00059.21^Lectin_C^Lectin C-type domain^49-116^E:2.8e-05
TRINITY_DN12134_c3_g1	E003	0.295435	0.0380337
TRINITY_DN12142_c0_g1	E018	3.22939	1.44e-08
TRINITY_DN12142_c0_g1	E004	3.60619	2.01e-08
TRINITY_DN12142_c0_g1	E006	2.08716	1.36e-07
TRINITY_DN12142_c0_g1	E020	-2.00452	2.02e-06
TRINITY_DN12142_c0_g1	E017	-1.79134	0.000125974
TRINITY_DN12142_c0_g1	E016	-1.67542	0.00036853
TRINITY_DN12142_c0_g1	E025	14.1701	0.000583571
TRINITY_DN12142_c0_g1	E009	2.90216	0.00127317
TRINITY_DN12143_c0_g1	E001	-0.281912	0.029622
TRINITY_DN12143_c0_g1	E002	1.02381	0.0401808
TRINITY_DN12169_c0_g1	E013	2.1116	0.00521405	VATD1_DROME^VATD1_DROME^Q:277-1023,H:1-246^85.141%ID^E:9.72e-136^RecName: Full=V-type proton ATPase subunit D 1;^Eukaryota; Metazoa; Ecdysozoa; Arthropoda; Hexapoda; Insecta; Pterygota; Neoptera; Holometabola; Diptera; Brachycera; Muscomorpha; Ephydroidea; Drosophilidae; Drosophila; Sophophora	PF01813.17^ATP-synt_D^ATP synthase subunit D^18-206^E:1.3e-76
TRINITY_DN12169_c0_g1	E015	1.98752	0.00767277	VATD1_DROME^VATD1_DROME^Q:277-1023,H:1-246^85.141%ID^E:9.72e-136^RecName: Full=V-type proton ATPase subunit D 1;^Eukaryota; Metazoa; Ecdysozoa; Arthropoda; Hexapoda; Insecta; Pterygota; Neoptera; Holometabola; Diptera; Brachycera; Muscomorpha; Ephydroidea; Drosophilidae; Drosophila; Sophophora	PF01813.17^ATP-synt_D^ATP synthase subunit D^18-206^E:1.3e-76
TRINITY_DN12169_c0_g1	E017	1.02569	0.0384707	VATD1_DROME^VATD1_DROME^Q:277-1023,H:1-246^85.141%ID^E:9.72e-136^RecName: Full=V-type proton ATPase subunit D 1;^Eukaryota; Metazoa; Ecdysozoa; Arthropoda; Hexapoda; Insecta; Pterygota; Neoptera; Holometabola; Diptera; Brachycera; Muscomorpha; Ephydroidea; Drosophilidae; Drosophila; Sophophora	PF01813.17^ATP-synt_D^ATP synthase subunit D^18-206^E:1.3e-76
TRINITY_DN12169_c0_g1	E008	0.206552	0.0416237	VATD1_DROME^VATD1_DROME^Q:277-1023,H:1-246^85.141%ID^E:9.72e-136^RecName: Full=V-type proton ATPase subunit D 1;^Eukaryota; Metazoa; Ecdysozoa; Arthropoda; Hexapoda; Insecta; Pterygota; Neoptera; Holometabola; Diptera; Brachycera; Muscomorpha; Ephydroidea; Drosophilidae; Drosophila; Sophophora	PF01813.17^ATP-synt_D^ATP synthase subunit D^18-206^E:1.3e-76
TRINITY_DN12182_c0_g1	E002	-2.78252	2.07e-10	DCAM_DROME^DCAM_DROME^Q:210-1217,H:1-338^56.012%ID^E:5.73e-109^RecName: Full=S-adenosylmethionine decarboxylase proenzyme;^Eukaryota; Metazoa; Ecdysozoa; Arthropoda; Hexapoda; Insecta; Pterygota; Neoptera; Holometabola; Diptera; Brachycera; Muscomorpha; Ephydroidea; Drosophilidae; Drosophila; Sophophora	PF01536.16^SAM_decarbox^Adenosylmethionine decarboxylase^13-341^E:6.8e-123
TRINITY_DN12182_c0_g1	E010	-1.76978	7.87e-06	DCAM_DROME^DCAM_DROME^Q:210-1217,H:1-338^56.012%ID^E:5.73e-109^RecName: Full=S-adenosylmethionine decarboxylase proenzyme;^Eukaryota; Metazoa; Ecdysozoa; Arthropoda; Hexapoda; Insecta; Pterygota; Neoptera; Holometabola; Diptera; Brachycera; Muscomorpha; Ephydroidea; Drosophilidae; Drosophila; Sophophora	PF01536.16^SAM_decarbox^Adenosylmethionine decarboxylase^13-341^E:6.8e-123
TRINITY_DN12182_c0_g1	E013	-1.06877	1.11e-05	DCAM_DROME^DCAM_DROME^Q:210-1217,H:1-338^56.012%ID^E:5.73e-109^RecName: Full=S-adenosylmethionine decarboxylase proenzyme;^Eukaryota; Metazoa; Ecdysozoa; Arthropoda; Hexapoda; Insecta; Pterygota; Neoptera; Holometabola; Diptera; Brachycera; Muscomorpha; Ephydroidea; Drosophilidae; Drosophila; Sophophora	PF01536.16^SAM_decarbox^Adenosylmethionine decarboxylase^13-341^E:6.8e-123
TRINITY_DN12182_c0_g1	E003	0.397275	1.73e-05	DCAM_DROME^DCAM_DROME^Q:210-1217,H:1-338^56.012%ID^E:5.73e-109^RecName: Full=S-adenosylmethionine decarboxylase proenzyme;^Eukaryota; Metazoa; Ecdysozoa; Arthropoda; Hexapoda; Insecta; Pterygota; Neoptera; Holometabola; Diptera; Brachycera; Muscomorpha; Ephydroidea; Drosophilidae; Drosophila; Sophophora	PF01536.16^SAM_decarbox^Adenosylmethionine decarboxylase^13-341^E:6.8e-123
TRINITY_DN12182_c0_g1	E012	0.454278	2.5e-05	DCAM_DROME^DCAM_DROME^Q:210-1217,H:1-338^56.012%ID^E:5.73e-109^RecName: Full=S-adenosylmethionine decarboxylase proenzyme;^Eukaryota; Metazoa; Ecdysozoa; Arthropoda; Hexapoda; Insecta; Pterygota; Neoptera; Holometabola; Diptera; Brachycera; Muscomorpha; Ephydroidea; Drosophilidae; Drosophila; Sophophora	PF01536.16^SAM_decarbox^Adenosylmethionine decarboxylase^13-341^E:6.8e-123
TRINITY_DN12182_c0_g1	E009	0.386092	0.000149521	DCAM_DROME^DCAM_DROME^Q:210-1217,H:1-338^56.012%ID^E:5.73e-109^RecName: Full=S-adenosylmethionine decarboxylase proenzyme;^Eukaryota; Metazoa; Ecdysozoa; Arthropoda; Hexapoda; Insecta; Pterygota; Neoptera; Holometabola; Diptera; Brachycera; Muscomorpha; Ephydroidea; Drosophilidae; Drosophila; Sophophora	PF01536.16^SAM_decarbox^Adenosylmethionine decarboxylase^13-341^E:6.8e-123
TRINITY_DN12182_c0_g1	E006	-0.146942	0.000292684	DCAM_DROME^DCAM_DROME^Q:210-1217,H:1-338^56.012%ID^E:5.73e-109^RecName: Full=S-adenosylmethionine decarboxylase proenzyme;^Eukaryota; Metazoa; Ecdysozoa; Arthropoda; Hexapoda; Insecta; Pterygota; Neoptera; Holometabola; Diptera; Brachycera; Muscomorpha; Ephydroidea; Drosophilidae; Drosophila; Sophophora	PF01536.16^SAM_decarbox^Adenosylmethionine decarboxylase^13-341^E:6.8e-123
TRINITY_DN12182_c0_g1	E008	0.138106	0.0371817	DCAM_DROME^DCAM_DROME^Q:210-1217,H:1-338^56.012%ID^E:5.73e-109^RecName: Full=S-adenosylmethionine decarboxylase proenzyme;^Eukaryota; Metazoa; Ecdysozoa; Arthropoda; Hexapoda; Insecta; Pterygota; Neoptera; Holometabola; Diptera; Brachycera; Muscomorpha; Ephydroidea; Drosophilidae; Drosophila; Sophophora	PF01536.16^SAM_decarbox^Adenosylmethionine decarboxylase^13-341^E:6.8e-123
TRINITY_DN12184_c0_g1	E017	-1.15844	0.0497102
TRINITY_DN12222_c1_g1	E020	1.45972	4.66e-05
TRINITY_DN12222_c1_g1	E007	-1.83192	0.000130168
TRINITY_DN12222_c1_g1	E025	1.56785	0.000180262
TRINITY_DN12222_c1_g1	E002	1.53673	0.000286124
TRINITY_DN12222_c1_g1	E001	-2.18435	0.000583235
TRINITY_DN12222_c1_g1	E023	1.32129	0.00144831
TRINITY_DN12222_c1_g1	E024	1.77059	0.00158323
TRINITY_DN12222_c1_g1	E005	-1.52202	0.0030055
TRINITY_DN12222_c1_g1	E006	-1.29267	0.00632909
TRINITY_DN12222_c1_g1	E009	-1.5434	0.00669096
TRINITY_DN12222_c1_g1	E010	-1.75163	0.049364
TRINITY_DN12230_c0_g1	E001	-0.983011	0.0200509
TRINITY_DN12242_c0_g1	E007	-2.45139	0.00325737
TRINITY_DN12242_c0_g1	E009	1.28662	0.0358315
TRINITY_DN12262_c0_g1	E005	-1.6634	0.00218624
TRINITY_DN12262_c0_g1	E002	-1.93418	0.00942571
TRINITY_DN1227_c0_g1	E014	0.75032	0.0241168	INDY1_DROME^INDY1_DROME^Q:624-2246,H:40-577^46.041%ID^E:3.28e-139^RecName: Full=Protein I'm not dead yet;^Eukaryota; Metazoa; Ecdysozoa; Arthropoda; Hexapoda; Insecta; Pterygota; Neoptera; Holometabola; Diptera; Brachycera; Muscomorpha; Ephydroidea; Drosophilidae; Drosophila; Sophophora	PF00939.19^Na_sulph_symp^Sodium:sulfate symporter transmembrane region^19-535^E:2.2e-80`PF03600.16^CitMHS^Citrate transporter^52-156^E:2.7e-14`PF03600.16^CitMHS^Citrate transporter^200-488^E:1.7e-16
TRINITY_DN1227_c0_g1	E017	-0.382562	0.0456537	INDY1_DROME^INDY1_DROME^Q:624-2246,H:40-577^46.041%ID^E:3.28e-139^RecName: Full=Protein I'm not dead yet;^Eukaryota; Metazoa; Ecdysozoa; Arthropoda; Hexapoda; Insecta; Pterygota; Neoptera; Holometabola; Diptera; Brachycera; Muscomorpha; Ephydroidea; Drosophilidae; Drosophila; Sophophora	PF00939.19^Na_sulph_symp^Sodium:sulfate symporter transmembrane region^19-535^E:2.2e-80`PF03600.16^CitMHS^Citrate transporter^52-156^E:2.7e-14`PF03600.16^CitMHS^Citrate transporter^200-488^E:1.7e-16
TRINITY_DN12288_c0_g1	E011	2.2741	0.0403875
TRINITY_DN12288_c1_g1	E003	1.64371	0.0352998
TRINITY_DN12288_c1_g1	E002	1.32476	0.0422671
TRINITY_DN1228_c0_g1	E006	-1.01762	0.000188937	CREB1_BOVIN^CREB1_BOVIN^Q:451-1065,H:67-323^42.692%ID^E:2.87e-23^RecName: Full=Cyclic AMP-responsive element-binding protein 1;^Eukaryota; Metazoa; Chordata; Craniata; Vertebrata; Euteleostomi; Mammalia; Eutheria; Laurasiatheria; Artiodactyla; Ruminantia; Pecora; Bovidae; Bovinae; Bos	PF02173.17^pKID^pKID domain^103-139^E:1.8e-16`PF00170.21^bZIP_1^bZIP transcription factor^220-276^E:1e-17`PF07716.15^bZIP_2^Basic region leucine zipper^221-269^E:3.3e-07
TRINITY_DN1228_c0_g1	E008	0.841426	0.000774026	CREB1_BOVIN^CREB1_BOVIN^Q:451-1065,H:67-323^42.692%ID^E:2.87e-23^RecName: Full=Cyclic AMP-responsive element-binding protein 1;^Eukaryota; Metazoa; Chordata; Craniata; Vertebrata; Euteleostomi; Mammalia; Eutheria; Laurasiatheria; Artiodactyla; Ruminantia; Pecora; Bovidae; Bovinae; Bos	PF02173.17^pKID^pKID domain^103-139^E:1.8e-16`PF00170.21^bZIP_1^bZIP transcription factor^220-276^E:1e-17`PF07716.15^bZIP_2^Basic region leucine zipper^221-269^E:3.3e-07
TRINITY_DN1228_c0_g1	E005	0.880779	0.0019234	CREB1_BOVIN^CREB1_BOVIN^Q:451-1065,H:67-323^42.692%ID^E:2.87e-23^RecName: Full=Cyclic AMP-responsive element-binding protein 1;^Eukaryota; Metazoa; Chordata; Craniata; Vertebrata; Euteleostomi; Mammalia; Eutheria; Laurasiatheria; Artiodactyla; Ruminantia; Pecora; Bovidae; Bovinae; Bos	PF02173.17^pKID^pKID domain^103-139^E:1.8e-16`PF00170.21^bZIP_1^bZIP transcription factor^220-276^E:1e-17`PF07716.15^bZIP_2^Basic region leucine zipper^221-269^E:3.3e-07
TRINITY_DN1228_c0_g1	E020	-0.791393	0.00953463	CREB1_BOVIN^CREB1_BOVIN^Q:451-1065,H:67-323^42.692%ID^E:2.87e-23^RecName: Full=Cyclic AMP-responsive element-binding protein 1;^Eukaryota; Metazoa; Chordata; Craniata; Vertebrata; Euteleostomi; Mammalia; Eutheria; Laurasiatheria; Artiodactyla; Ruminantia; Pecora; Bovidae; Bovinae; Bos	PF02173.17^pKID^pKID domain^103-139^E:1.8e-16`PF00170.21^bZIP_1^bZIP transcription factor^220-276^E:1e-17`PF07716.15^bZIP_2^Basic region leucine zipper^221-269^E:3.3e-07
TRINITY_DN1228_c0_g1	E019	0.83228	0.0187453	CREB1_BOVIN^CREB1_BOVIN^Q:451-1065,H:67-323^42.692%ID^E:2.87e-23^RecName: Full=Cyclic AMP-responsive element-binding protein 1;^Eukaryota; Metazoa; Chordata; Craniata; Vertebrata; Euteleostomi; Mammalia; Eutheria; Laurasiatheria; Artiodactyla; Ruminantia; Pecora; Bovidae; Bovinae; Bos	PF02173.17^pKID^pKID domain^103-139^E:1.8e-16`PF00170.21^bZIP_1^bZIP transcription factor^220-276^E:1e-17`PF07716.15^bZIP_2^Basic region leucine zipper^221-269^E:3.3e-07
TRINITY_DN1228_c0_g1	E012	-0.984181	0.0231753	CREB1_BOVIN^CREB1_BOVIN^Q:451-1065,H:67-323^42.692%ID^E:2.87e-23^RecName: Full=Cyclic AMP-responsive element-binding protein 1;^Eukaryota; Metazoa; Chordata; Craniata; Vertebrata; Euteleostomi; Mammalia; Eutheria; Laurasiatheria; Artiodactyla; Ruminantia; Pecora; Bovidae; Bovinae; Bos	PF02173.17^pKID^pKID domain^103-139^E:1.8e-16`PF00170.21^bZIP_1^bZIP transcription factor^220-276^E:1e-17`PF07716.15^bZIP_2^Basic region leucine zipper^221-269^E:3.3e-07
TRINITY_DN1228_c0_g1	E011	0.664848	0.0403268	CREB1_BOVIN^CREB1_BOVIN^Q:451-1065,H:67-323^42.692%ID^E:2.87e-23^RecName: Full=Cyclic AMP-responsive element-binding protein 1;^Eukaryota; Metazoa; Chordata; Craniata; Vertebrata; Euteleostomi; Mammalia; Eutheria; Laurasiatheria; Artiodactyla; Ruminantia; Pecora; Bovidae; Bovinae; Bos	PF02173.17^pKID^pKID domain^103-139^E:1.8e-16`PF00170.21^bZIP_1^bZIP transcription factor^220-276^E:1e-17`PF07716.15^bZIP_2^Basic region leucine zipper^221-269^E:3.3e-07
TRINITY_DN12323_c0_g1	E005	-0.612298	0.0238751
TRINITY_DN12323_c0_g1	E004	0.993728	0.0494453
TRINITY_DN12338_c0_g1	E004	2.78507	2.77e-08
TRINITY_DN12338_c0_g1	E002	0.410516	0.000461949
TRINITY_DN12338_c0_g1	E001	-1.94191	0.00221903
TRINITY_DN12338_c0_g1	E005	-0.0579881	0.0196866
TRINITY_DN1234_c0_g1	E042	0.528166	0.0440784	PAR12_HUMAN^PAR12_HUMAN^Q:547-1083,H:498-678^33.158%ID^E:3.78e-14^RecName: Full=Protein mono-ADP-ribosyltransferase PARP12 {ECO:0000305};^Eukaryota; Metazoa; Chordata; Craniata; Vertebrata; Euteleostomi; Mammalia; Eutheria; Euarchontoglires; Primates; Haplorrhini; Catarrhini; Hominidae; Homo	PF00644.20^PARP^Poly(ADP-ribose) polymerase catalytic domain^176-277^E:7e-13
TRINITY_DN12359_c2_g1	E003	-1.92169	0.00831602
TRINITY_DN1235_c0_g1	E005	-1.669	4.09e-07	MKRN1_TAKRU^MKRN1_TAKRU^Q:207-1517,H:16-389^36.585%ID^E:9.63e-79^RecName: Full=Probable E3 ubiquitin-protein ligase makorin-1;^Eukaryota; Metazoa; Chordata; Craniata; Vertebrata; Euteleostomi; Actinopterygii; Neopterygii; Teleostei; Neoteleostei; Acanthomorphata; Eupercaria; Tetraodontiformes; Tetradontoidea; Tetraodontidae; Takifugu	PF00097.25^zf-C3HC4^Zinc finger, C3HC4 type (RING finger)^277-329^E:9.9e-06`PF14608.6^zf-CCCH_2^RNA-binding, Nab2-type zinc finger^364-385^E:0.73
TRINITY_DN1235_c0_g1	E003	0.919856	9.03e-06	MKRN1_TAKRU^MKRN1_TAKRU^Q:207-1517,H:16-389^36.585%ID^E:9.63e-79^RecName: Full=Probable E3 ubiquitin-protein ligase makorin-1;^Eukaryota; Metazoa; Chordata; Craniata; Vertebrata; Euteleostomi; Actinopterygii; Neopterygii; Teleostei; Neoteleostei; Acanthomorphata; Eupercaria; Tetraodontiformes; Tetradontoidea; Tetraodontidae; Takifugu	PF00097.25^zf-C3HC4^Zinc finger, C3HC4 type (RING finger)^277-329^E:9.9e-06`PF14608.6^zf-CCCH_2^RNA-binding, Nab2-type zinc finger^364-385^E:0.73
TRINITY_DN1235_c0_g1	E024	-1.38926	0.000181926	MKRN1_TAKRU^MKRN1_TAKRU^Q:207-1517,H:16-389^36.585%ID^E:9.63e-79^RecName: Full=Probable E3 ubiquitin-protein ligase makorin-1;^Eukaryota; Metazoa; Chordata; Craniata; Vertebrata; Euteleostomi; Actinopterygii; Neopterygii; Teleostei; Neoteleostei; Acanthomorphata; Eupercaria; Tetraodontiformes; Tetradontoidea; Tetraodontidae; Takifugu	PF00097.25^zf-C3HC4^Zinc finger, C3HC4 type (RING finger)^277-329^E:9.9e-06`PF14608.6^zf-CCCH_2^RNA-binding, Nab2-type zinc finger^364-385^E:0.73
TRINITY_DN1235_c0_g1	E011	0.941858	0.000379839	MKRN1_TAKRU^MKRN1_TAKRU^Q:207-1517,H:16-389^36.585%ID^E:9.63e-79^RecName: Full=Probable E3 ubiquitin-protein ligase makorin-1;^Eukaryota; Metazoa; Chordata; Craniata; Vertebrata; Euteleostomi; Actinopterygii; Neopterygii; Teleostei; Neoteleostei; Acanthomorphata; Eupercaria; Tetraodontiformes; Tetradontoidea; Tetraodontidae; Takifugu	PF00097.25^zf-C3HC4^Zinc finger, C3HC4 type (RING finger)^277-329^E:9.9e-06`PF14608.6^zf-CCCH_2^RNA-binding, Nab2-type zinc finger^364-385^E:0.73
TRINITY_DN1235_c0_g1	E008	0.976938	0.000571087	MKRN1_TAKRU^MKRN1_TAKRU^Q:207-1517,H:16-389^36.585%ID^E:9.63e-79^RecName: Full=Probable E3 ubiquitin-protein ligase makorin-1;^Eukaryota; Metazoa; Chordata; Craniata; Vertebrata; Euteleostomi; Actinopterygii; Neopterygii; Teleostei; Neoteleostei; Acanthomorphata; Eupercaria; Tetraodontiformes; Tetradontoidea; Tetraodontidae; Takifugu	PF00097.25^zf-C3HC4^Zinc finger, C3HC4 type (RING finger)^277-329^E:9.9e-06`PF14608.6^zf-CCCH_2^RNA-binding, Nab2-type zinc finger^364-385^E:0.73
TRINITY_DN1235_c0_g1	E006	0.849929	0.000791893	MKRN1_TAKRU^MKRN1_TAKRU^Q:207-1517,H:16-389^36.585%ID^E:9.63e-79^RecName: Full=Probable E3 ubiquitin-protein ligase makorin-1;^Eukaryota; Metazoa; Chordata; Craniata; Vertebrata; Euteleostomi; Actinopterygii; Neopterygii; Teleostei; Neoteleostei; Acanthomorphata; Eupercaria; Tetraodontiformes; Tetradontoidea; Tetraodontidae; Takifugu	PF00097.25^zf-C3HC4^Zinc finger, C3HC4 type (RING finger)^277-329^E:9.9e-06`PF14608.6^zf-CCCH_2^RNA-binding, Nab2-type zinc finger^364-385^E:0.73
TRINITY_DN1235_c0_g1	E021	-1.0169	0.00128953	MKRN1_TAKRU^MKRN1_TAKRU^Q:207-1517,H:16-389^36.585%ID^E:9.63e-79^RecName: Full=Probable E3 ubiquitin-protein ligase makorin-1;^Eukaryota; Metazoa; Chordata; Craniata; Vertebrata; Euteleostomi; Actinopterygii; Neopterygii; Teleostei; Neoteleostei; Acanthomorphata; Eupercaria; Tetraodontiformes; Tetradontoidea; Tetraodontidae; Takifugu	PF00097.25^zf-C3HC4^Zinc finger, C3HC4 type (RING finger)^277-329^E:9.9e-06`PF14608.6^zf-CCCH_2^RNA-binding, Nab2-type zinc finger^364-385^E:0.73
TRINITY_DN1235_c0_g1	E025	0.999278	0.00163974	MKRN1_TAKRU^MKRN1_TAKRU^Q:207-1517,H:16-389^36.585%ID^E:9.63e-79^RecName: Full=Probable E3 ubiquitin-protein ligase makorin-1;^Eukaryota; Metazoa; Chordata; Craniata; Vertebrata; Euteleostomi; Actinopterygii; Neopterygii; Teleostei; Neoteleostei; Acanthomorphata; Eupercaria; Tetraodontiformes; Tetradontoidea; Tetraodontidae; Takifugu	PF00097.25^zf-C3HC4^Zinc finger, C3HC4 type (RING finger)^277-329^E:9.9e-06`PF14608.6^zf-CCCH_2^RNA-binding, Nab2-type zinc finger^364-385^E:0.73
TRINITY_DN1235_c0_g1	E010	0.435969	0.00204828	MKRN1_TAKRU^MKRN1_TAKRU^Q:207-1517,H:16-389^36.585%ID^E:9.63e-79^RecName: Full=Probable E3 ubiquitin-protein ligase makorin-1;^Eukaryota; Metazoa; Chordata; Craniata; Vertebrata; Euteleostomi; Actinopterygii; Neopterygii; Teleostei; Neoteleostei; Acanthomorphata; Eupercaria; Tetraodontiformes; Tetradontoidea; Tetraodontidae; Takifugu	PF00097.25^zf-C3HC4^Zinc finger, C3HC4 type (RING finger)^277-329^E:9.9e-06`PF14608.6^zf-CCCH_2^RNA-binding, Nab2-type zinc finger^364-385^E:0.73
TRINITY_DN1235_c0_g1	E027	0.692514	0.00536929	MKRN1_TAKRU^MKRN1_TAKRU^Q:207-1517,H:16-389^36.585%ID^E:9.63e-79^RecName: Full=Probable E3 ubiquitin-protein ligase makorin-1;^Eukaryota; Metazoa; Chordata; Craniata; Vertebrata; Euteleostomi; Actinopterygii; Neopterygii; Teleostei; Neoteleostei; Acanthomorphata; Eupercaria; Tetraodontiformes; Tetradontoidea; Tetraodontidae; Takifugu	PF00097.25^zf-C3HC4^Zinc finger, C3HC4 type (RING finger)^277-329^E:9.9e-06`PF14608.6^zf-CCCH_2^RNA-binding, Nab2-type zinc finger^364-385^E:0.73
TRINITY_DN1235_c0_g1	E029	0.707818	0.00588476	MKRN1_TAKRU^MKRN1_TAKRU^Q:207-1517,H:16-389^36.585%ID^E:9.63e-79^RecName: Full=Probable E3 ubiquitin-protein ligase makorin-1;^Eukaryota; Metazoa; Chordata; Craniata; Vertebrata; Euteleostomi; Actinopterygii; Neopterygii; Teleostei; Neoteleostei; Acanthomorphata; Eupercaria; Tetraodontiformes; Tetradontoidea; Tetraodontidae; Takifugu	PF00097.25^zf-C3HC4^Zinc finger, C3HC4 type (RING finger)^277-329^E:9.9e-06`PF14608.6^zf-CCCH_2^RNA-binding, Nab2-type zinc finger^364-385^E:0.73
TRINITY_DN1235_c0_g1	E030	-0.963614	0.0072053	MKRN1_TAKRU^MKRN1_TAKRU^Q:207-1517,H:16-389^36.585%ID^E:9.63e-79^RecName: Full=Probable E3 ubiquitin-protein ligase makorin-1;^Eukaryota; Metazoa; Chordata; Craniata; Vertebrata; Euteleostomi; Actinopterygii; Neopterygii; Teleostei; Neoteleostei; Acanthomorphata; Eupercaria; Tetraodontiformes; Tetradontoidea; Tetraodontidae; Takifugu	PF00097.25^zf-C3HC4^Zinc finger, C3HC4 type (RING finger)^277-329^E:9.9e-06`PF14608.6^zf-CCCH_2^RNA-binding, Nab2-type zinc finger^364-385^E:0.73
TRINITY_DN1235_c0_g1	E023	-0.415357	0.00808346	MKRN1_TAKRU^MKRN1_TAKRU^Q:207-1517,H:16-389^36.585%ID^E:9.63e-79^RecName: Full=Probable E3 ubiquitin-protein ligase makorin-1;^Eukaryota; Metazoa; Chordata; Craniata; Vertebrata; Euteleostomi; Actinopterygii; Neopterygii; Teleostei; Neoteleostei; Acanthomorphata; Eupercaria; Tetraodontiformes; Tetradontoidea; Tetraodontidae; Takifugu	PF00097.25^zf-C3HC4^Zinc finger, C3HC4 type (RING finger)^277-329^E:9.9e-06`PF14608.6^zf-CCCH_2^RNA-binding, Nab2-type zinc finger^364-385^E:0.73
TRINITY_DN1235_c0_g1	E015	0.93527	0.0152619	MKRN1_TAKRU^MKRN1_TAKRU^Q:207-1517,H:16-389^36.585%ID^E:9.63e-79^RecName: Full=Probable E3 ubiquitin-protein ligase makorin-1;^Eukaryota; Metazoa; Chordata; Craniata; Vertebrata; Euteleostomi; Actinopterygii; Neopterygii; Teleostei; Neoteleostei; Acanthomorphata; Eupercaria; Tetraodontiformes; Tetradontoidea; Tetraodontidae; Takifugu	PF00097.25^zf-C3HC4^Zinc finger, C3HC4 type (RING finger)^277-329^E:9.9e-06`PF14608.6^zf-CCCH_2^RNA-binding, Nab2-type zinc finger^364-385^E:0.73
TRINITY_DN1235_c0_g1	E031	-0.441449	0.0334339	MKRN1_TAKRU^MKRN1_TAKRU^Q:207-1517,H:16-389^36.585%ID^E:9.63e-79^RecName: Full=Probable E3 ubiquitin-protein ligase makorin-1;^Eukaryota; Metazoa; Chordata; Craniata; Vertebrata; Euteleostomi; Actinopterygii; Neopterygii; Teleostei; Neoteleostei; Acanthomorphata; Eupercaria; Tetraodontiformes; Tetradontoidea; Tetraodontidae; Takifugu	PF00097.25^zf-C3HC4^Zinc finger, C3HC4 type (RING finger)^277-329^E:9.9e-06`PF14608.6^zf-CCCH_2^RNA-binding, Nab2-type zinc finger^364-385^E:0.73
TRINITY_DN1235_c0_g1	E022	0.715908	0.0423146	MKRN1_TAKRU^MKRN1_TAKRU^Q:207-1517,H:16-389^36.585%ID^E:9.63e-79^RecName: Full=Probable E3 ubiquitin-protein ligase makorin-1;^Eukaryota; Metazoa; Chordata; Craniata; Vertebrata; Euteleostomi; Actinopterygii; Neopterygii; Teleostei; Neoteleostei; Acanthomorphata; Eupercaria; Tetraodontiformes; Tetradontoidea; Tetraodontidae; Takifugu	PF00097.25^zf-C3HC4^Zinc finger, C3HC4 type (RING finger)^277-329^E:9.9e-06`PF14608.6^zf-CCCH_2^RNA-binding, Nab2-type zinc finger^364-385^E:0.73
TRINITY_DN1235_c0_g1	E026	-0.421664	0.0473136	MKRN1_TAKRU^MKRN1_TAKRU^Q:207-1517,H:16-389^36.585%ID^E:9.63e-79^RecName: Full=Probable E3 ubiquitin-protein ligase makorin-1;^Eukaryota; Metazoa; Chordata; Craniata; Vertebrata; Euteleostomi; Actinopterygii; Neopterygii; Teleostei; Neoteleostei; Acanthomorphata; Eupercaria; Tetraodontiformes; Tetradontoidea; Tetraodontidae; Takifugu	PF00097.25^zf-C3HC4^Zinc finger, C3HC4 type (RING finger)^277-329^E:9.9e-06`PF14608.6^zf-CCCH_2^RNA-binding, Nab2-type zinc finger^364-385^E:0.73
TRINITY_DN12363_c0_g1	E031	-0.64203	0.0282472
TRINITY_DN12363_c0_g1	E028	-0.651783	0.0289671
TRINITY_DN12363_c0_g1	E011	1.18765	0.0327143
TRINITY_DN12363_c0_g1	E013	0.990813	0.0456167
TRINITY_DN12363_c1_g1	E018	0.667475	0.0384707
TRINITY_DN1236_c0_g1	E004	2.10485	0.00396423
TRINITY_DN1236_c0_g1	E031	1.20311	0.00697574
TRINITY_DN1236_c0_g1	E021	-1.34936	0.0186034
TRINITY_DN1236_c0_g1	E024	0.5154	0.0355444
TRINITY_DN1236_c0_g1	E040	-0.752602	0.0443576
TRINITY_DN12379_c0_g1	E013	2.45392	0.0140539	GRAE_MOUSE^GRAE_MOUSE^Q:202-852,H:29-244^26.84%ID^E:1.53e-13^RecName: Full=Granzyme E;^Eukaryota; Metazoa; Chordata; Craniata; Vertebrata; Euteleostomi; Mammalia; Eutheria; Euarchontoglires; Glires; Rodentia; Myomorpha; Muroidea; Muridae; Murinae; Mus; Mus	PF00089.26^Trypsin^Trypsin^19-238^E:1.1e-22
TRINITY_DN12379_c0_g1	E004	0.83846	0.0153457	GRAE_MOUSE^GRAE_MOUSE^Q:202-852,H:29-244^26.84%ID^E:1.53e-13^RecName: Full=Granzyme E;^Eukaryota; Metazoa; Chordata; Craniata; Vertebrata; Euteleostomi; Mammalia; Eutheria; Euarchontoglires; Glires; Rodentia; Myomorpha; Muroidea; Muridae; Murinae; Mus; Mus	PF00089.26^Trypsin^Trypsin^19-238^E:1.1e-22
TRINITY_DN123_c0_g1	E006	1.68437	2.41e-08
TRINITY_DN123_c0_g1	E003	-1.66857	1.22e-06
TRINITY_DN123_c0_g1	E009	1.28485	2.09e-06
TRINITY_DN123_c0_g1	E014	1.50044	5.73e-06
TRINITY_DN123_c0_g1	E007	1.05195	7.98e-06
TRINITY_DN123_c0_g1	E002	-1.15584	1.41e-05
TRINITY_DN123_c0_g1	E012	1.02136	1.74e-05
TRINITY_DN123_c0_g1	E013	-1.54773	0.00497083
TRINITY_DN123_c1_g1	E010	-0.676574	0.00715718
TRINITY_DN123_c2_g1	E002	-1.40019	0.00734472
TRINITY_DN123_c4_g1	E010	1.01377	0.0400055
TRINITY_DN1240_c0_g1	E012	-1.35732	0.000442961	DI3L2_MOUSE^DI3L2_MOUSE^Q:1397-3322,H:228-863^40.123%ID^E:3.48e-154^RecName: Full=DIS3-like exonuclease 2 {ECO:0000255|HAMAP-Rule:MF_03045};^Eukaryota; Metazoa; Chordata; Craniata; Vertebrata; Euteleostomi; Mammalia; Eutheria; Euarchontoglires; Glires; Rodentia; Myomorpha; Muroidea; Muridae; Murinae; Mus; Mus`DI3L2_MOUSE^DI3L2_MOUSE^Q:1169-1387,H:50-121^38.356%ID^E:2.43e-08^RecName: Full=DIS3-lik…	PF17849.1^OB_Dis3^Dis3-like cold-shock domain 2 (CSD2)^426-498^E:4.3e-17`PF00773.19^RNB^RNB domain^528-875^E:4.9e-94
TRINITY_DN1240_c0_g1	E016	-1.01679	0.00158595	DI3L2_MOUSE^DI3L2_MOUSE^Q:1397-3322,H:228-863^40.123%ID^E:3.48e-154^RecName: Full=DIS3-like exonuclease 2 {ECO:0000255|HAMAP-Rule:MF_03045};^Eukaryota; Metazoa; Chordata; Craniata; Vertebrata; Euteleostomi; Mammalia; Eutheria; Euarchontoglires; Glires; Rodentia; Myomorpha; Muroidea; Muridae; Murinae; Mus; Mus`DI3L2_MOUSE^DI3L2_MOUSE^Q:1169-1387,H:50-121^38.356%ID^E:2.43e-08^RecName: Full=DIS3-lik…	PF17849.1^OB_Dis3^Dis3-like cold-shock domain 2 (CSD2)^426-498^E:4.3e-17`PF00773.19^RNB^RNB domain^528-875^E:4.9e-94
TRINITY_DN1240_c0_g1	E019	-0.850161	0.00368143	DI3L2_MOUSE^DI3L2_MOUSE^Q:1397-3322,H:228-863^40.123%ID^E:3.48e-154^RecName: Full=DIS3-like exonuclease 2 {ECO:0000255|HAMAP-Rule:MF_03045};^Eukaryota; Metazoa; Chordata; Craniata; Vertebrata; Euteleostomi; Mammalia; Eutheria; Euarchontoglires; Glires; Rodentia; Myomorpha; Muroidea; Muridae; Murinae; Mus; Mus`DI3L2_MOUSE^DI3L2_MOUSE^Q:1169-1387,H:50-121^38.356%ID^E:2.43e-08^RecName: Full=DIS3-lik…	PF17849.1^OB_Dis3^Dis3-like cold-shock domain 2 (CSD2)^426-498^E:4.3e-17`PF00773.19^RNB^RNB domain^528-875^E:4.9e-94
TRINITY_DN1240_c0_g1	E020	0.574741	0.0093159	DI3L2_MOUSE^DI3L2_MOUSE^Q:1397-3322,H:228-863^40.123%ID^E:3.48e-154^RecName: Full=DIS3-like exonuclease 2 {ECO:0000255|HAMAP-Rule:MF_03045};^Eukaryota; Metazoa; Chordata; Craniata; Vertebrata; Euteleostomi; Mammalia; Eutheria; Euarchontoglires; Glires; Rodentia; Myomorpha; Muroidea; Muridae; Murinae; Mus; Mus`DI3L2_MOUSE^DI3L2_MOUSE^Q:1169-1387,H:50-121^38.356%ID^E:2.43e-08^RecName: Full=DIS3-lik…	PF17849.1^OB_Dis3^Dis3-like cold-shock domain 2 (CSD2)^426-498^E:4.3e-17`PF00773.19^RNB^RNB domain^528-875^E:4.9e-94
TRINITY_DN1240_c0_g1	E009	0.791898	0.0126012	DI3L2_MOUSE^DI3L2_MOUSE^Q:1397-3322,H:228-863^40.123%ID^E:3.48e-154^RecName: Full=DIS3-like exonuclease 2 {ECO:0000255|HAMAP-Rule:MF_03045};^Eukaryota; Metazoa; Chordata; Craniata; Vertebrata; Euteleostomi; Mammalia; Eutheria; Euarchontoglires; Glires; Rodentia; Myomorpha; Muroidea; Muridae; Murinae; Mus; Mus`DI3L2_MOUSE^DI3L2_MOUSE^Q:1169-1387,H:50-121^38.356%ID^E:2.43e-08^RecName: Full=DIS3-lik…	PF17849.1^OB_Dis3^Dis3-like cold-shock domain 2 (CSD2)^426-498^E:4.3e-17`PF00773.19^RNB^RNB domain^528-875^E:4.9e-94
TRINITY_DN1240_c0_g1	E007	-0.740331	0.0146635	DI3L2_MOUSE^DI3L2_MOUSE^Q:1397-3322,H:228-863^40.123%ID^E:3.48e-154^RecName: Full=DIS3-like exonuclease 2 {ECO:0000255|HAMAP-Rule:MF_03045};^Eukaryota; Metazoa; Chordata; Craniata; Vertebrata; Euteleostomi; Mammalia; Eutheria; Euarchontoglires; Glires; Rodentia; Myomorpha; Muroidea; Muridae; Murinae; Mus; Mus`DI3L2_MOUSE^DI3L2_MOUSE^Q:1169-1387,H:50-121^38.356%ID^E:2.43e-08^RecName: Full=DIS3-lik…	PF17849.1^OB_Dis3^Dis3-like cold-shock domain 2 (CSD2)^426-498^E:4.3e-17`PF00773.19^RNB^RNB domain^528-875^E:4.9e-94
TRINITY_DN1240_c0_g1	E002	-1.70072	0.0157054	DI3L2_MOUSE^DI3L2_MOUSE^Q:1397-3322,H:228-863^40.123%ID^E:3.48e-154^RecName: Full=DIS3-like exonuclease 2 {ECO:0000255|HAMAP-Rule:MF_03045};^Eukaryota; Metazoa; Chordata; Craniata; Vertebrata; Euteleostomi; Mammalia; Eutheria; Euarchontoglires; Glires; Rodentia; Myomorpha; Muroidea; Muridae; Murinae; Mus; Mus`DI3L2_MOUSE^DI3L2_MOUSE^Q:1169-1387,H:50-121^38.356%ID^E:2.43e-08^RecName: Full=DIS3-lik…	PF17849.1^OB_Dis3^Dis3-like cold-shock domain 2 (CSD2)^426-498^E:4.3e-17`PF00773.19^RNB^RNB domain^528-875^E:4.9e-94
TRINITY_DN1240_c0_g1	E010	-0.642089	0.0319626	DI3L2_MOUSE^DI3L2_MOUSE^Q:1397-3322,H:228-863^40.123%ID^E:3.48e-154^RecName: Full=DIS3-like exonuclease 2 {ECO:0000255|HAMAP-Rule:MF_03045};^Eukaryota; Metazoa; Chordata; Craniata; Vertebrata; Euteleostomi; Mammalia; Eutheria; Euarchontoglires; Glires; Rodentia; Myomorpha; Muroidea; Muridae; Murinae; Mus; Mus`DI3L2_MOUSE^DI3L2_MOUSE^Q:1169-1387,H:50-121^38.356%ID^E:2.43e-08^RecName: Full=DIS3-lik…	PF17849.1^OB_Dis3^Dis3-like cold-shock domain 2 (CSD2)^426-498^E:4.3e-17`PF00773.19^RNB^RNB domain^528-875^E:4.9e-94
TRINITY_DN12483_c0_g1	E022	-2.81251	0.0187251
TRINITY_DN12486_c0_g1	E002	0.884174	7.85e-06
TRINITY_DN1249_c0_g1	E003	-0.401797	0.0147337	IMPL2_DROME^IMPL2_DROME^Q:544-1047,H:34-191^25.882%ID^E:3.77e-09^RecName: Full=Neural/ectodermal development factor IMP-L2;^Eukaryota; Metazoa; Ecdysozoa; Arthropoda; Hexapoda; Insecta; Pterygota; Neoptera; Holometabola; Diptera; Brachycera; Muscomorpha; Ephydroidea; Drosophilidae; Drosophila; Sophophora	PF13927.6^Ig_3^Immunoglobulin domain^58-141^E:4.1e-12`PF07679.16^I-set^Immunoglobulin I-set domain^58-152^E:2.4e-09`PF08205.12^C2-set_2^CD80-like C2-set immunoglobulin domain^62-143^E:1.6e-05`PF00047.25^ig^Immunoglobulin domain^65-141^E:3.5e-05`PF13895.6^Ig_2^Immunoglobulin domain^67-149^E:5e-08
TRINITY_DN12516_c0_g1	E027	0.920507	2.78e-06
TRINITY_DN12516_c0_g1	E029	0.967555	2.01e-05
TRINITY_DN12516_c0_g1	E001	-0.947182	0.020769
TRINITY_DN12523_c0_g1	E002	-0.518227	0.0399625
TRINITY_DN12537_c0_g1	E013	-0.371271	0.0455568	ACRC_HUMAN^ACRC_HUMAN^Q:2020-2559,H:514-689^43.333%ID^E:7.48e-38^RecName: Full=Acidic repeat-containing protein {ECO:0000303|PubMed:11714101};^Eukaryota; Metazoa; Chordata; Craniata; Vertebrata; Euteleostomi; Mammalia; Eutheria; Euarchontoglires; Primates; Haplorrhini; Catarrhini; Hominidae; Homo	PF10263.9^SprT-like^SprT-like family^684-796^E:1.5e-21`PF17283.2^Zn_ribbon_SprT^SprT-like zinc ribbon domain^803-836^E:1.4e-06
TRINITY_DN1255_c0_g2	E006	1.70586	5.32e-08
TRINITY_DN1255_c0_g2	E002	2.3124	0.000163048
TRINITY_DN1255_c0_g2	E007	-0.263728	0.0102422
TRINITY_DN1255_c1_g1	E012	1.40331	0.0294058	FAH2B_DANRE^FAH2B_DANRE^Q:767-2284,H:11-523^37.859%ID^E:4.39e-80^RecName: Full=Fatty-acid amide hydrolase 2-B;^Eukaryota; Metazoa; Chordata; Craniata; Vertebrata; Euteleostomi; Actinopterygii; Neopterygii; Teleostei; Ostariophysi; Cypriniformes; Cyprinidae; Danio	PF01425.21^Amidase^Amidase^121-556^E:6.1e-71
TRINITY_DN1255_c2_g1	E028	-1.09059	0.0372762
TRINITY_DN12563_c0_g1	E002	-1.64415	0.0286729
TRINITY_DN12563_c0_g1	E015	-1.48531	0.0349441
TRINITY_DN1257_c0_g1	E007	-0.9865	0.0392178	FKBP6_DROME^FKBP6_DROME^Q:152-1282,H:13-379^30.105%ID^E:3.56e-35^RecName: Full=Inactive peptidyl-prolyl cis-trans isomerase shutdown;^Eukaryota; Metazoa; Ecdysozoa; Arthropoda; Hexapoda; Insecta; Pterygota; Neoptera; Holometabola; Diptera; Brachycera; Muscomorpha; Ephydroidea; Drosophilidae; Drosophila; Sophophora	PF00254.28^FKBP_C^FKBP-type peptidyl-prolyl cis-trans isomerase^99-189^E:1e-22
TRINITY_DN1257_c0_g1	E010	-0.58937	0.0478375	FKBP6_DROME^FKBP6_DROME^Q:152-1282,H:13-379^30.105%ID^E:3.56e-35^RecName: Full=Inactive peptidyl-prolyl cis-trans isomerase shutdown;^Eukaryota; Metazoa; Ecdysozoa; Arthropoda; Hexapoda; Insecta; Pterygota; Neoptera; Holometabola; Diptera; Brachycera; Muscomorpha; Ephydroidea; Drosophilidae; Drosophila; Sophophora	PF00254.28^FKBP_C^FKBP-type peptidyl-prolyl cis-trans isomerase^99-189^E:1e-22
TRINITY_DN1258_c0_g1	E082	-2.44627	0.0020461
TRINITY_DN1258_c0_g1	E084	-0.832404	0.010788
TRINITY_DN1258_c0_g1	E003	0.734536	0.0426008
TRINITY_DN1259_c4_g1	E005	-1.10941	0.0355951
TRINITY_DN12615_c0_g1	E002	0.994968	2.48e-05
TRINITY_DN12615_c0_g1	E001	-0.72473	0.000119331
TRINITY_DN12615_c0_g1	E003	1.10263	0.000153089
TRINITY_DN12615_c0_g1	E007	-0.503906	0.00369933
TRINITY_DN12615_c0_g1	E011	0.28006	0.00808373
TRINITY_DN12615_c0_g1	E009	0.417074	0.00832659
TRINITY_DN12615_c0_g1	E005	-0.5736	0.0230759
TRINITY_DN12615_c0_g1	E010	0.43844	0.0432181
TRINITY_DN12623_c1_g1	E001	1.00748	0.027517
TRINITY_DN12626_c0_g1	E001	-1.60748	9.78e-06
TRINITY_DN12629_c0_g1	E003	0.687063	0.0217829		PF02958.20^EcKinase^Ecdysteroid kinase^33-319^E:1.4e-54`PF07914.11^DUF1679^Protein of unknown function (DUF1679)^159-318^E:1e-05
TRINITY_DN12629_c0_g1	E004	-0.394134	0.0285653		PF02958.20^EcKinase^Ecdysteroid kinase^33-319^E:1.4e-54`PF07914.11^DUF1679^Protein of unknown function (DUF1679)^159-318^E:1e-05
TRINITY_DN1262_c0_g1	E016	-3.24418	0.0227953	ENOPH_DROSI^ENOPH_DROSI^Q:208-840,H:8-233^39.381%ID^E:1.05e-48^RecName: Full=Enolase-phosphatase E1 {ECO:0000255|HAMAP-Rule:MF_03117};^Eukaryota; Metazoa; Ecdysozoa; Arthropoda; Hexapoda; Insecta; Pterygota; Neoptera; Holometabola; Diptera; Brachycera; Muscomorpha; Ephydroidea; Drosophilidae; Drosophila; Sophophora
TRINITY_DN12632_c0_g1	E023	0.436834	0.0175838
TRINITY_DN1263_c0_g1	E010	-0.242624	0.0483228	GSK3B_HUMAN^GSK3B_HUMAN^Q:802-1941,H:22-403^78.796%ID^E:0^RecName: Full=Glycogen synthase kinase-3 beta;^Eukaryota; Metazoa; Chordata; Craniata; Vertebrata; Euteleostomi; Mammalia; Eutheria; Euarchontoglires; Primates; Haplorrhini; Catarrhini; Hominidae; Homo	PF00069.25^Pkinase^Protein kinase domain^155-439^E:4.1e-69`PF07714.17^Pkinase_Tyr^Protein tyrosine kinase^158-358^E:1.2e-25
TRINITY_DN12640_c0_g1	E002	2.03736	0.00479478
TRINITY_DN12649_c0_g1	E012	1.83085	0.00292428
TRINITY_DN12649_c0_g1	E038	1.12015	0.0397577
TRINITY_DN1264_c0_g1	E030	-1.77369	1.24e-05
TRINITY_DN1264_c0_g1	E036	-2.53202	0.00482295
TRINITY_DN1264_c0_g1	E028	0.777863	0.0218309
TRINITY_DN1264_c0_g1	E003	0.634632	0.0376704
TRINITY_DN12668_c1_g1	E019	1.6942	0.000617207
TRINITY_DN12668_c1_g1	E023	-2.05403	0.0311968
TRINITY_DN12669_c2_g1	E002	1.24535	0.0449501
TRINITY_DN12671_c0_g1	E009	-2.34264	0.00906105	CF120_CHICK^CF120_CHICK^Q:190-405,H:39-108^41.667%ID^E:1.44e-11^RecName: Full=UPF0669 protein C6orf120 homolog;^Eukaryota; Metazoa; Chordata; Craniata; Vertebrata; Euteleostomi; Archelosauria; Archosauria; Dinosauria; Saurischia; Theropoda; Coelurosauria; Aves; Neognathae; Galloanserae; Galliformes; Phasianidae; Phasianinae; Gallus	PF17065.5^UPF0669^Putative cytokine, C6ORF120^19-106^E:9.5e-17
TRINITY_DN1269_c0_g1	E008	0.751258	0.000585279	TCB1_CAEBR^TCB1_CAEBR^Q:1075-608,H:118-273^47.436%ID^E:1.01e-45^RecName: Full=Transposable element Tcb1 transposase;^Eukaryota; Metazoa; Ecdysozoa; Nematoda; Chromadorea; Rhabditida; Rhabditina; Rhabditomorpha; Rhabditoidea; Rhabditidae; Peloderinae; Caenorhabditis`TCB1_CAEBR^TCB1_CAEBR^Q:1386-1084,H:3-114^33.036%ID^E:1.01e-45^RecName: Full=Transposable element Tcb1 transposase;^Eukaryota; Metazo…
TRINITY_DN1269_c0_g1	E007	-2.27561	0.0040259	TCB1_CAEBR^TCB1_CAEBR^Q:1075-608,H:118-273^47.436%ID^E:1.01e-45^RecName: Full=Transposable element Tcb1 transposase;^Eukaryota; Metazoa; Ecdysozoa; Nematoda; Chromadorea; Rhabditida; Rhabditina; Rhabditomorpha; Rhabditoidea; Rhabditidae; Peloderinae; Caenorhabditis`TCB1_CAEBR^TCB1_CAEBR^Q:1386-1084,H:3-114^33.036%ID^E:1.01e-45^RecName: Full=Transposable element Tcb1 transposase;^Eukaryota; Metazo…
TRINITY_DN1269_c0_g1	E006	1.18899	0.0166669	TCB1_CAEBR^TCB1_CAEBR^Q:1075-608,H:118-273^47.436%ID^E:1.01e-45^RecName: Full=Transposable element Tcb1 transposase;^Eukaryota; Metazoa; Ecdysozoa; Nematoda; Chromadorea; Rhabditida; Rhabditina; Rhabditomorpha; Rhabditoidea; Rhabditidae; Peloderinae; Caenorhabditis`TCB1_CAEBR^TCB1_CAEBR^Q:1386-1084,H:3-114^33.036%ID^E:1.01e-45^RecName: Full=Transposable element Tcb1 transposase;^Eukaryota; Metazo…
TRINITY_DN1269_c0_g1	E003	-1.19486	0.0473136	TCB1_CAEBR^TCB1_CAEBR^Q:1075-608,H:118-273^47.436%ID^E:1.01e-45^RecName: Full=Transposable element Tcb1 transposase;^Eukaryota; Metazoa; Ecdysozoa; Nematoda; Chromadorea; Rhabditida; Rhabditina; Rhabditomorpha; Rhabditoidea; Rhabditidae; Peloderinae; Caenorhabditis`TCB1_CAEBR^TCB1_CAEBR^Q:1386-1084,H:3-114^33.036%ID^E:1.01e-45^RecName: Full=Transposable element Tcb1 transposase;^Eukaryota; Metazo…
TRINITY_DN126_c0_g1	E026	-2.60719	2.94e-07	CP9E2_BLAGE^CP9E2_BLAGE^Q:672-2141,H:41-528^49.307%ID^E:1.27e-162^RecName: Full=Cytochrome P450 9e2;^Eukaryota; Metazoa; Ecdysozoa; Arthropoda; Hexapoda; Insecta; Pterygota; Neoptera; Polyneoptera; Dictyoptera; Blattodea; Blaberoidea; Ectobiidae; Blattellinae; Blattella	PF00067.22^p450^Cytochrome P450^34-510^E:9.1e-85
TRINITY_DN126_c0_g1	E018	-2.69303	3.49e-07	CP9E2_BLAGE^CP9E2_BLAGE^Q:672-2141,H:41-528^49.307%ID^E:1.27e-162^RecName: Full=Cytochrome P450 9e2;^Eukaryota; Metazoa; Ecdysozoa; Arthropoda; Hexapoda; Insecta; Pterygota; Neoptera; Polyneoptera; Dictyoptera; Blattodea; Blaberoidea; Ectobiidae; Blattellinae; Blattella	PF00067.22^p450^Cytochrome P450^34-510^E:9.1e-85
TRINITY_DN126_c0_g1	E021	-3.66254	2.92e-06	CP9E2_BLAGE^CP9E2_BLAGE^Q:672-2141,H:41-528^49.307%ID^E:1.27e-162^RecName: Full=Cytochrome P450 9e2;^Eukaryota; Metazoa; Ecdysozoa; Arthropoda; Hexapoda; Insecta; Pterygota; Neoptera; Polyneoptera; Dictyoptera; Blattodea; Blaberoidea; Ectobiidae; Blattellinae; Blattella	PF00067.22^p450^Cytochrome P450^34-510^E:9.1e-85
TRINITY_DN126_c0_g1	E012	-1.09602	6.44e-06	CP9E2_BLAGE^CP9E2_BLAGE^Q:672-2141,H:41-528^49.307%ID^E:1.27e-162^RecName: Full=Cytochrome P450 9e2;^Eukaryota; Metazoa; Ecdysozoa; Arthropoda; Hexapoda; Insecta; Pterygota; Neoptera; Polyneoptera; Dictyoptera; Blattodea; Blaberoidea; Ectobiidae; Blattellinae; Blattella	PF00067.22^p450^Cytochrome P450^34-510^E:9.1e-85
TRINITY_DN126_c0_g1	E022	-1.76245	1.25e-05	CP9E2_BLAGE^CP9E2_BLAGE^Q:672-2141,H:41-528^49.307%ID^E:1.27e-162^RecName: Full=Cytochrome P450 9e2;^Eukaryota; Metazoa; Ecdysozoa; Arthropoda; Hexapoda; Insecta; Pterygota; Neoptera; Polyneoptera; Dictyoptera; Blattodea; Blaberoidea; Ectobiidae; Blattellinae; Blattella	PF00067.22^p450^Cytochrome P450^34-510^E:9.1e-85
TRINITY_DN126_c0_g1	E025	-2.56683	1.75e-05	CP9E2_BLAGE^CP9E2_BLAGE^Q:672-2141,H:41-528^49.307%ID^E:1.27e-162^RecName: Full=Cytochrome P450 9e2;^Eukaryota; Metazoa; Ecdysozoa; Arthropoda; Hexapoda; Insecta; Pterygota; Neoptera; Polyneoptera; Dictyoptera; Blattodea; Blaberoidea; Ectobiidae; Blattellinae; Blattella	PF00067.22^p450^Cytochrome P450^34-510^E:9.1e-85
TRINITY_DN126_c0_g1	E016	-1.73574	0.00164483	CP9E2_BLAGE^CP9E2_BLAGE^Q:672-2141,H:41-528^49.307%ID^E:1.27e-162^RecName: Full=Cytochrome P450 9e2;^Eukaryota; Metazoa; Ecdysozoa; Arthropoda; Hexapoda; Insecta; Pterygota; Neoptera; Polyneoptera; Dictyoptera; Blattodea; Blaberoidea; Ectobiidae; Blattellinae; Blattella	PF00067.22^p450^Cytochrome P450^34-510^E:9.1e-85
TRINITY_DN126_c0_g1	E011	-0.199922	0.0264694	CP9E2_BLAGE^CP9E2_BLAGE^Q:672-2141,H:41-528^49.307%ID^E:1.27e-162^RecName: Full=Cytochrome P450 9e2;^Eukaryota; Metazoa; Ecdysozoa; Arthropoda; Hexapoda; Insecta; Pterygota; Neoptera; Polyneoptera; Dictyoptera; Blattodea; Blaberoidea; Ectobiidae; Blattellinae; Blattella	PF00067.22^p450^Cytochrome P450^34-510^E:9.1e-85
TRINITY_DN126_c0_g1	E017	-0.475508	0.047158	CP9E2_BLAGE^CP9E2_BLAGE^Q:672-2141,H:41-528^49.307%ID^E:1.27e-162^RecName: Full=Cytochrome P450 9e2;^Eukaryota; Metazoa; Ecdysozoa; Arthropoda; Hexapoda; Insecta; Pterygota; Neoptera; Polyneoptera; Dictyoptera; Blattodea; Blaberoidea; Ectobiidae; Blattellinae; Blattella	PF00067.22^p450^Cytochrome P450^34-510^E:9.1e-85
TRINITY_DN126_c5_g1	E009	-0.706425	0.0286729	ACLY_BOVIN^ACLY_BOVIN^Q:345-3608,H:1-1088^70.734%ID^E:0^RecName: Full=ATP-citrate synthase;^Eukaryota; Metazoa; Chordata; Craniata; Vertebrata; Euteleostomi; Mammalia; Eutheria; Laurasiatheria; Artiodactyla; Ruminantia; Pecora; Bovidae; Bovinae; Bos	PF08442.10^ATP-grasp_2^ATP-grasp domain^48-206^E:3.5e-10`PF16114.5^Citrate_bind^ATP citrate lyase citrate-binding^243-419^E:5.8e-92`PF02629.19^CoA_binding^CoA binding domain^485-590^E:1.6e-11`PF00549.19^Ligase_CoA^CoA-ligase^650-774^E:2.9e-17`PF00285.21^Citrate_synt^Citrate synthase, C-terminal domain^875-1071^E:4.6e-18
TRINITY_DN1270_c1_g1	E002	3.14781	1.19e-08
TRINITY_DN1270_c1_g1	E011	2.12135	6.2e-06
TRINITY_DN1270_c1_g1	E020	1.62744	9.11e-06
TRINITY_DN1270_c1_g1	E019	-0.8485	0.00341757
TRINITY_DN1270_c1_g1	E012	0.758847	0.011411
TRINITY_DN1270_c1_g1	E032	-1.67014	0.0182969
TRINITY_DN1270_c1_g1	E022	-2.51934	0.0211
TRINITY_DN1270_c1_g1	E017	0.855131	0.031827
TRINITY_DN12710_c0_g2	E004	-1.44314	1.04e-10
TRINITY_DN12710_c0_g2	E007	-2.92858	9.72e-07
TRINITY_DN12719_c0_g1	E003	0.812779	0.029165
TRINITY_DN12719_c0_g1	E002	-0.591351	0.0420181
TRINITY_DN1271_c0_g1	E016	0.829687	0.00540701	ARPC4_XENLA^ARPC4_XENLA^Q:187-690,H:1-168^89.881%ID^E:8.46e-105^RecName: Full=Actin-related protein 2/3 complex subunit 4;^Eukaryota; Metazoa; Chordata; Craniata; Vertebrata; Euteleostomi; Amphibia; Batrachia; Anura; Pipoidea; Pipidae; Xenopodinae; Xenopus; Xenopus	PF05856.12^ARPC4^ARP2/3 complex 20 kDa subunit (ARPC4)^1-166^E:1.5e-82
TRINITY_DN1271_c0_g1	E022	0.547534	0.0119068	ARPC4_XENLA^ARPC4_XENLA^Q:187-690,H:1-168^89.881%ID^E:8.46e-105^RecName: Full=Actin-related protein 2/3 complex subunit 4;^Eukaryota; Metazoa; Chordata; Craniata; Vertebrata; Euteleostomi; Amphibia; Batrachia; Anura; Pipoidea; Pipidae; Xenopodinae; Xenopus; Xenopus	PF05856.12^ARPC4^ARP2/3 complex 20 kDa subunit (ARPC4)^1-166^E:1.5e-82
TRINITY_DN1271_c0_g1	E013	0.552439	0.0213955	ARPC4_XENLA^ARPC4_XENLA^Q:187-690,H:1-168^89.881%ID^E:8.46e-105^RecName: Full=Actin-related protein 2/3 complex subunit 4;^Eukaryota; Metazoa; Chordata; Craniata; Vertebrata; Euteleostomi; Amphibia; Batrachia; Anura; Pipoidea; Pipidae; Xenopodinae; Xenopus; Xenopus	PF05856.12^ARPC4^ARP2/3 complex 20 kDa subunit (ARPC4)^1-166^E:1.5e-82
TRINITY_DN1271_c0_g1	E021	-1.07977	0.0242312	ARPC4_XENLA^ARPC4_XENLA^Q:187-690,H:1-168^89.881%ID^E:8.46e-105^RecName: Full=Actin-related protein 2/3 complex subunit 4;^Eukaryota; Metazoa; Chordata; Craniata; Vertebrata; Euteleostomi; Amphibia; Batrachia; Anura; Pipoidea; Pipidae; Xenopodinae; Xenopus; Xenopus	PF05856.12^ARPC4^ARP2/3 complex 20 kDa subunit (ARPC4)^1-166^E:1.5e-82
TRINITY_DN1271_c0_g1	E033	-0.692483	0.0297495	ARPC4_XENLA^ARPC4_XENLA^Q:187-690,H:1-168^89.881%ID^E:8.46e-105^RecName: Full=Actin-related protein 2/3 complex subunit 4;^Eukaryota; Metazoa; Chordata; Craniata; Vertebrata; Euteleostomi; Amphibia; Batrachia; Anura; Pipoidea; Pipidae; Xenopodinae; Xenopus; Xenopus	PF05856.12^ARPC4^ARP2/3 complex 20 kDa subunit (ARPC4)^1-166^E:1.5e-82
TRINITY_DN1271_c0_g1	E014	0.453285	0.0369074	ARPC4_XENLA^ARPC4_XENLA^Q:187-690,H:1-168^89.881%ID^E:8.46e-105^RecName: Full=Actin-related protein 2/3 complex subunit 4;^Eukaryota; Metazoa; Chordata; Craniata; Vertebrata; Euteleostomi; Amphibia; Batrachia; Anura; Pipoidea; Pipidae; Xenopodinae; Xenopus; Xenopus	PF05856.12^ARPC4^ARP2/3 complex 20 kDa subunit (ARPC4)^1-166^E:1.5e-82
TRINITY_DN1271_c2_g1	E001	1.39477	0.000899152
TRINITY_DN12723_c0_g1	E004	0.952643	0.00240255
TRINITY_DN12723_c0_g1	E005	0.762902	0.00529579
TRINITY_DN12723_c0_g1	E003	-0.529423	0.00540655
TRINITY_DN1272_c0_g1	E005	-0.123657	0.0374195	THIO2_DROME^THIO2_DROME^Q:1471-1773,H:2-103^48.039%ID^E:8.34e-26^RecName: Full=Thioredoxin-2;^Eukaryota; Metazoa; Ecdysozoa; Arthropoda; Hexapoda; Insecta; Pterygota; Neoptera; Holometabola; Diptera; Brachycera; Muscomorpha; Ephydroidea; Drosophilidae; Drosophila; Sophophora	PF00789.20^UBX^UBX domain^289-366^E:5.3e-20`PF14595.6^Thioredoxin_9^Thioredoxin^439-516^E:1.1e-05`PF00085.20^Thioredoxin^Thioredoxin^440-532^E:4.3e-25
TRINITY_DN12742_c0_g1	E015	-2.09893	2.36e-05	STX_APLCA^STX_APLCA^Q:307-975,H:28-252^29.075%ID^E:1.06e-23^RecName: Full=Syntaxin;^Eukaryota; Metazoa; Lophotrochozoa; Mollusca; Gastropoda; Heterobranchia; Euthyneura; Euopisthobranchia; Aplysiida; Aplysioidea; Aplysiidae; Aplysia	PF00804.25^Syntaxin^Syntaxin^37-231^E:2.3e-23`PF05739.19^SNARE^SNARE domain^233-285^E:4.3e-11
TRINITY_DN12742_c0_g1	E009	1.26312	0.000100639	STX_APLCA^STX_APLCA^Q:307-975,H:28-252^29.075%ID^E:1.06e-23^RecName: Full=Syntaxin;^Eukaryota; Metazoa; Lophotrochozoa; Mollusca; Gastropoda; Heterobranchia; Euthyneura; Euopisthobranchia; Aplysiida; Aplysioidea; Aplysiidae; Aplysia	PF00804.25^Syntaxin^Syntaxin^37-231^E:2.3e-23`PF05739.19^SNARE^SNARE domain^233-285^E:4.3e-11
TRINITY_DN12742_c0_g1	E021	-0.883951	0.0167071	STX_APLCA^STX_APLCA^Q:307-975,H:28-252^29.075%ID^E:1.06e-23^RecName: Full=Syntaxin;^Eukaryota; Metazoa; Lophotrochozoa; Mollusca; Gastropoda; Heterobranchia; Euthyneura; Euopisthobranchia; Aplysiida; Aplysioidea; Aplysiidae; Aplysia	PF00804.25^Syntaxin^Syntaxin^37-231^E:2.3e-23`PF05739.19^SNARE^SNARE domain^233-285^E:4.3e-11
TRINITY_DN12742_c0_g1	E008	-0.933075	0.0195912	STX_APLCA^STX_APLCA^Q:307-975,H:28-252^29.075%ID^E:1.06e-23^RecName: Full=Syntaxin;^Eukaryota; Metazoa; Lophotrochozoa; Mollusca; Gastropoda; Heterobranchia; Euthyneura; Euopisthobranchia; Aplysiida; Aplysioidea; Aplysiidae; Aplysia	PF00804.25^Syntaxin^Syntaxin^37-231^E:2.3e-23`PF05739.19^SNARE^SNARE domain^233-285^E:4.3e-11
TRINITY_DN12742_c0_g1	E010	0.625521	0.0294811	STX_APLCA^STX_APLCA^Q:307-975,H:28-252^29.075%ID^E:1.06e-23^RecName: Full=Syntaxin;^Eukaryota; Metazoa; Lophotrochozoa; Mollusca; Gastropoda; Heterobranchia; Euthyneura; Euopisthobranchia; Aplysiida; Aplysioidea; Aplysiidae; Aplysia	PF00804.25^Syntaxin^Syntaxin^37-231^E:2.3e-23`PF05739.19^SNARE^SNARE domain^233-285^E:4.3e-11
TRINITY_DN12742_c0_g1	E014	0.58391	0.0419964	STX_APLCA^STX_APLCA^Q:307-975,H:28-252^29.075%ID^E:1.06e-23^RecName: Full=Syntaxin;^Eukaryota; Metazoa; Lophotrochozoa; Mollusca; Gastropoda; Heterobranchia; Euthyneura; Euopisthobranchia; Aplysiida; Aplysioidea; Aplysiidae; Aplysia	PF00804.25^Syntaxin^Syntaxin^37-231^E:2.3e-23`PF05739.19^SNARE^SNARE domain^233-285^E:4.3e-11
TRINITY_DN12753_c0_g1	E046	0.46312	0.0266569
TRINITY_DN1275_c2_g1	E009	0.896903	0.030722
TRINITY_DN12761_c0_g1	E010	-0.317249	0.0277087
TRINITY_DN12761_c0_g1	E008	-0.625453	0.0427375
TRINITY_DN12771_c0_g1	E016	0.610337	0.030441
TRINITY_DN12771_c0_g1	E023	-1.8085	0.0431671
TRINITY_DN12771_c0_g1	E014	0.638183	0.049364
TRINITY_DN12782_c0_g1	E002	-1.55222	5.19e-07	PNCA_ECOLI^PNCA_ECOLI^Q:512-1117,H:2-183^34.804%ID^E:1.71e-28^RecName: Full=Nicotinamidase {ECO:0000303|PubMed:4399474, ECO:0000303|PubMed:8726014};^Bacteria; Proteobacteria; Gammaproteobacteria; Enterobacterales; Enterobacteriaceae; Escherichia	PF13202.6^EF-hand_5^EF hand^30-52^E:0.0034`PF13499.6^EF-hand_7^EF-hand domain pair^33-94^E:1.4e-10`PF00036.32^EF-hand_1^EF hand^72-96^E:3.3e-07`PF13202.6^EF-hand_5^EF hand^72-92^E:4.1e-06`PF13405.6^EF-hand_6^EF-hand domain^72-92^E:3.6e-05`PF00857.20^Isochorismatase^Isochorismatase family^108-313^E:7.8e-27
TRINITY_DN12782_c0_g1	E011	1.59177	0.000215491	PNCA_ECOLI^PNCA_ECOLI^Q:512-1117,H:2-183^34.804%ID^E:1.71e-28^RecName: Full=Nicotinamidase {ECO:0000303|PubMed:4399474, ECO:0000303|PubMed:8726014};^Bacteria; Proteobacteria; Gammaproteobacteria; Enterobacterales; Enterobacteriaceae; Escherichia	PF13202.6^EF-hand_5^EF hand^30-52^E:0.0034`PF13499.6^EF-hand_7^EF-hand domain pair^33-94^E:1.4e-10`PF00036.32^EF-hand_1^EF hand^72-96^E:3.3e-07`PF13202.6^EF-hand_5^EF hand^72-92^E:4.1e-06`PF13405.6^EF-hand_6^EF-hand domain^72-92^E:3.6e-05`PF00857.20^Isochorismatase^Isochorismatase family^108-313^E:7.8e-27
TRINITY_DN12782_c0_g1	E008	0.988021	0.0065792	PNCA_ECOLI^PNCA_ECOLI^Q:512-1117,H:2-183^34.804%ID^E:1.71e-28^RecName: Full=Nicotinamidase {ECO:0000303|PubMed:4399474, ECO:0000303|PubMed:8726014};^Bacteria; Proteobacteria; Gammaproteobacteria; Enterobacterales; Enterobacteriaceae; Escherichia	PF13202.6^EF-hand_5^EF hand^30-52^E:0.0034`PF13499.6^EF-hand_7^EF-hand domain pair^33-94^E:1.4e-10`PF00036.32^EF-hand_1^EF hand^72-96^E:3.3e-07`PF13202.6^EF-hand_5^EF hand^72-92^E:4.1e-06`PF13405.6^EF-hand_6^EF-hand domain^72-92^E:3.6e-05`PF00857.20^Isochorismatase^Isochorismatase family^108-313^E:7.8e-27
TRINITY_DN12783_c1_g1	E013	-0.277572	0.00202529	TCB2_CAEBR^TCB2_CAEBR^Q:910-1617,H:28-261^35.146%ID^E:1.81e-38^RecName: Full=Transposable element Tcb2 transposase;^Eukaryota; Metazoa; Ecdysozoa; Nematoda; Chromadorea; Rhabditida; Rhabditina; Rhabditomorpha; Rhabditoidea; Rhabditidae; Peloderinae; Caenorhabditis	PF13358.6^DDE_3^DDE superfamily endonuclease^20-131^E:1.8e-06
TRINITY_DN12783_c1_g1	E016	0.177044	0.0388846	TCB2_CAEBR^TCB2_CAEBR^Q:910-1617,H:28-261^35.146%ID^E:1.81e-38^RecName: Full=Transposable element Tcb2 transposase;^Eukaryota; Metazoa; Ecdysozoa; Nematoda; Chromadorea; Rhabditida; Rhabditina; Rhabditomorpha; Rhabditoidea; Rhabditidae; Peloderinae; Caenorhabditis	PF13358.6^DDE_3^DDE superfamily endonuclease^20-131^E:1.8e-06
TRINITY_DN12787_c0_g1	E023	0.896914	0.0369074
TRINITY_DN1278_c1_g1	E008	-1.19031	0.0249777
TRINITY_DN12798_c1_g2	E001	3.51116	0.00167647
TRINITY_DN12798_c1_g2	E003	1.45279	0.0367663
TRINITY_DN1279_c0_g1	E002	0.700887	0.035222	AMPN_PIG^AMPN_PIG^Q:1118-3568,H:157-962^33.055%ID^E:1.58e-147^RecName: Full=Aminopeptidase N {ECO:0000305};^Eukaryota; Metazoa; Chordata; Craniata; Vertebrata; Euteleostomi; Mammalia; Eutheria; Laurasiatheria; Artiodactyla; Suina; Suidae; Sus	PF17900.1^Peptidase_M1_N^Peptidase M1 N-terminal domain^103-178^E:1.1e-05`PF17900.1^Peptidase_M1_N^Peptidase M1 N-terminal domain^230-358^E:3.3e-38`PF01433.20^Peptidase_M1^Peptidase family M1 domain^393-619^E:6.2e-69`PF11838.8^ERAP1_C^ERAP1-like C-terminal domain^714-1038^E:1.2e-64
TRINITY_DN12818_c0_g1	E008	-0.389823	0.0152254		PF04548.16^AIG1^AIG1 family^6-111^E:1.7e-06
TRINITY_DN12818_c0_g1	E002	0.768698	0.0352377		PF04548.16^AIG1^AIG1 family^6-111^E:1.7e-06
TRINITY_DN12828_c1_g1	E028	1.85323	0.000287035	LOLA3_DROME^LOLA3_DROME^Q:719-877,H:685-737^43.396%ID^E:4.6e-07^RecName: Full=Longitudinals lacking protein, isoforms A/B/D/L;^Eukaryota; Metazoa; Ecdysozoa; Arthropoda; Hexapoda; Insecta; Pterygota; Neoptera; Holometabola; Diptera; Brachycera; Muscomorpha; Ephydroidea; Drosophilidae; Drosophila; Sophophora
TRINITY_DN12828_c1_g1	E027	-1.0841	0.0406956	LOLA3_DROME^LOLA3_DROME^Q:719-877,H:685-737^43.396%ID^E:4.6e-07^RecName: Full=Longitudinals lacking protein, isoforms A/B/D/L;^Eukaryota; Metazoa; Ecdysozoa; Arthropoda; Hexapoda; Insecta; Pterygota; Neoptera; Holometabola; Diptera; Brachycera; Muscomorpha; Ephydroidea; Drosophilidae; Drosophila; Sophophora
TRINITY_DN12832_c0_g2	E002	1.84611	0.0280806
TRINITY_DN12835_c0_g1	E017	1.34172	0.00173125	PCFT_DANRE^PCFT_DANRE^Q:371-1600,H:91-474^23.855%ID^E:1.55e-17^RecName: Full=Proton-coupled folate transporter;^Eukaryota; Metazoa; Chordata; Craniata; Vertebrata; Euteleostomi; Actinopterygii; Neopterygii; Teleostei; Ostariophysi; Cypriniformes; Cyprinidae; Danio	PF07690.16^MFS_1^Major Facilitator Superfamily^75-399^E:3.6e-33`PF00083.24^Sugar_tr^Sugar (and other) transporter^83-219^E:6.5e-09
TRINITY_DN12842_c0_g1	E003	2.13469	0.0283042	STX18_MOUSE^STX18_MOUSE^Q:811-1413,H:124-333^50.476%ID^E:2.08e-51^RecName: Full=Syntaxin-18;^Eukaryota; Metazoa; Chordata; Craniata; Vertebrata; Euteleostomi; Mammalia; Eutheria; Euarchontoglires; Glires; Rodentia; Myomorpha; Muroidea; Muridae; Murinae; Mus; Mus`STX18_MOUSE^STX18_MOUSE^Q:474-776,H:3-112^32.727%ID^E:2.08e-51^RecName: Full=Syntaxin-18;^Eukaryota; Metazoa; Chordata; Craniata; Verteb…
TRINITY_DN1285_c0_g1	E001	-0.754078	7.42e-05
TRINITY_DN1285_c0_g1	E004	0.944187	0.00308837
TRINITY_DN1285_c0_g1	E007	-1.14344	0.00569214
TRINITY_DN1285_c0_g1	E005	-2.00167	0.00835753
TRINITY_DN1285_c0_g1	E006	-5.5526	0.0372818
TRINITY_DN12879_c0_g2	E005	-0.539377	0.0423103	OBP72_ANOGA^OBP72_ANOGA^Q:139-501,H:2-121^26.446%ID^E:1.76e-06^RecName: Full=General odorant-binding protein 72;^Eukaryota; Metazoa; Ecdysozoa; Arthropoda; Hexapoda; Insecta; Pterygota; Neoptera; Holometabola; Diptera; Nematocera; Culicoidea; Culicidae; Anophelinae; Anopheles	PF01395.22^PBP_GOBP^PBP/GOBP family^27-137^E:2.5e-18
TRINITY_DN1287_c2_g1	E003	-0.621581	0.00402193
TRINITY_DN12898_c0_g1	E014	2.81721	0.00283893	CAD96_DROME^CAD96_DROME^Q:375-2435,H:33-773^46.457%ID^E:0^RecName: Full=Tyrosine kinase receptor Cad96Ca;^Eukaryota; Metazoa; Ecdysozoa; Arthropoda; Hexapoda; Insecta; Pterygota; Neoptera; Holometabola; Diptera; Brachycera; Muscomorpha; Ephydroidea; Drosophilidae; Drosophila; Sophophora	PF07714.17^Pkinase_Tyr^Protein tyrosine kinase^390-659^E:3.2e-99`PF00069.25^Pkinase^Protein kinase domain^392-658^E:8.4e-50
TRINITY_DN12908_c0_g3	E010	0.288575	0.00317944
TRINITY_DN1290_c0_g1	E044	-0.377043	0.00842005		PF03145.16^Sina^Seven in absentia protein family^51-205^E:4e-11
TRINITY_DN1290_c1_g1	E012	1.66698	7.61e-06
TRINITY_DN1291_c0_g1	E014	1.03305	0.0167001
TRINITY_DN1292_c0_g1	E033	-0.492335	0.0351757
TRINITY_DN1292_c0_g1	E037	0.392633	0.0358171
TRINITY_DN12936_c0_g1	E003	-1.44068	0.00120317
TRINITY_DN12936_c0_g1	E006	-1.61191	0.00269165
TRINITY_DN12936_c0_g1	E037	-0.796896	0.0403935
TRINITY_DN1294_c0_g2	E001	-0.72639	1.41e-05
TRINITY_DN1294_c0_g2	E003	0.499897	2.12e-05
TRINITY_DN1294_c0_g2	E002	1.09722	0.014572
TRINITY_DN1294_c0_g2	E004	0.51888	0.0334339
TRINITY_DN1297_c0_g2	E002	0.319517	0.0102146
TRINITY_DN1297_c0_g2	E001	-0.423639	0.0197992
TRINITY_DN1297_c0_g2	E003	0.107556	0.0372818
TRINITY_DN12985_c0_g1	E017	-1.61068	0.00356055	MNT_XENLA^MNT_XENLA^Q:1031-1390,H:206-319^60.833%ID^E:4.36e-23^RecName: Full=Max-binding protein MNT;^Eukaryota; Metazoa; Chordata; Craniata; Vertebrata; Euteleostomi; Amphibia; Batrachia; Anura; Pipoidea; Pipidae; Xenopodinae; Xenopus; Xenopus	PF00010.26^HLH^Helix-loop-helix DNA-binding domain^197-247^E:4.5e-13
TRINITY_DN129_c0_g1	E040	-2.62087	0.00390778
TRINITY_DN129_c0_g1	E038	0.872945	0.0165853
TRINITY_DN129_c0_g1	E002	-0.482071	0.0189527
TRINITY_DN129_c1_g2	E004	-0.85018	9.47e-06	PCP_BOVIN^PCP_BOVIN^Q:313-1659,H:50-494^45.695%ID^E:6.49e-143^RecName: Full=Lysosomal Pro-X carboxypeptidase;^Eukaryota; Metazoa; Chordata; Craniata; Vertebrata; Euteleostomi; Mammalia; Eutheria; Laurasiatheria; Artiodactyla; Ruminantia; Pecora; Bovidae; Bovinae; Bos	PF05577.12^Peptidase_S28^Serine carboxypeptidase S28^29-453^E:1.6e-94
TRINITY_DN129_c1_g2	E005	1.23293	1.03e-05	PCP_BOVIN^PCP_BOVIN^Q:313-1659,H:50-494^45.695%ID^E:6.49e-143^RecName: Full=Lysosomal Pro-X carboxypeptidase;^Eukaryota; Metazoa; Chordata; Craniata; Vertebrata; Euteleostomi; Mammalia; Eutheria; Laurasiatheria; Artiodactyla; Ruminantia; Pecora; Bovidae; Bovinae; Bos	PF05577.12^Peptidase_S28^Serine carboxypeptidase S28^29-453^E:1.6e-94
TRINITY_DN129_c1_g2	E001	0.270357	3.58e-05	PCP_BOVIN^PCP_BOVIN^Q:313-1659,H:50-494^45.695%ID^E:6.49e-143^RecName: Full=Lysosomal Pro-X carboxypeptidase;^Eukaryota; Metazoa; Chordata; Craniata; Vertebrata; Euteleostomi; Mammalia; Eutheria; Laurasiatheria; Artiodactyla; Ruminantia; Pecora; Bovidae; Bovinae; Bos	PF05577.12^Peptidase_S28^Serine carboxypeptidase S28^29-453^E:1.6e-94
TRINITY_DN129_c1_g2	E006	-0.0779569	0.0129968	PCP_BOVIN^PCP_BOVIN^Q:313-1659,H:50-494^45.695%ID^E:6.49e-143^RecName: Full=Lysosomal Pro-X carboxypeptidase;^Eukaryota; Metazoa; Chordata; Craniata; Vertebrata; Euteleostomi; Mammalia; Eutheria; Laurasiatheria; Artiodactyla; Ruminantia; Pecora; Bovidae; Bovinae; Bos	PF05577.12^Peptidase_S28^Serine carboxypeptidase S28^29-453^E:1.6e-94
TRINITY_DN129_c5_g1	E002	0.374263	0.0432148
TRINITY_DN12_c2_g1	E006	2.66005	7.15e-25		PF00021.21^UPAR_LY6^u-PAR/Ly-6 domain^23-101^E:0.0019
TRINITY_DN12_c2_g1	E008	-0.730514	2.89e-23		PF00021.21^UPAR_LY6^u-PAR/Ly-6 domain^23-101^E:0.0019
TRINITY_DN12_c2_g1	E002	-0.671528	8.78e-21		PF00021.21^UPAR_LY6^u-PAR/Ly-6 domain^23-101^E:0.0019
TRINITY_DN12_c2_g1	E007	-1.92812	2.39e-19		PF00021.21^UPAR_LY6^u-PAR/Ly-6 domain^23-101^E:0.0019
TRINITY_DN12_c2_g1	E011	0.551322	3.32e-14		PF00021.21^UPAR_LY6^u-PAR/Ly-6 domain^23-101^E:0.0019
TRINITY_DN12_c2_g1	E009	0.102663	5.22e-12		PF00021.21^UPAR_LY6^u-PAR/Ly-6 domain^23-101^E:0.0019
TRINITY_DN12_c2_g1	E010	-1.07196	1.05e-09		PF00021.21^UPAR_LY6^u-PAR/Ly-6 domain^23-101^E:0.0019
TRINITY_DN12_c2_g1	E004	0.315205	1.31e-09		PF00021.21^UPAR_LY6^u-PAR/Ly-6 domain^23-101^E:0.0019
TRINITY_DN13010_c0_g1	E002	1.30483	3.83e-05
TRINITY_DN1301_c0_g1	E002	-0.353473	0.0025093
TRINITY_DN1301_c0_g1	E001	0.927191	0.00491422
TRINITY_DN13040_c0_g1	E023	3.64771	7.5e-06	ATS2_MOUSE^ATS2_MOUSE^Q:830-3298,H:269-1094^36.269%ID^E:5.41e-167^RecName: Full=A disintegrin and metalloproteinase with thrombospondin motifs 2;^Eukaryota; Metazoa; Chordata; Craniata; Vertebrata; Euteleostomi; Mammalia; Eutheria; Euarchontoglires; Glires; Rodentia; Myomorpha; Muroidea; Muridae; Murinae; Mus; Mus	PF13688.6^Reprolysin_5^Metallo-peptidase family M12^274-456^E:4.6e-19`PF01421.19^Reprolysin^Reprolysin (M12B) family zinc metalloprotease^275-479^E:4e-21`PF13583.6^Reprolysin_4^Metallo-peptidase family M12B Reprolysin-like^277-449^E:2.4e-09`PF13574.6^Reprolysin_2^Metallo-peptidase family M12B Reprolysin-like^295-465^E:1.2e-12`PF13582.6^Reprolysin_3^Metallo-peptidase family M12B Reprolysin-like^29…
TRINITY_DN13040_c0_g1	E014	4.50839	1.06e-05	ATS2_MOUSE^ATS2_MOUSE^Q:830-3298,H:269-1094^36.269%ID^E:5.41e-167^RecName: Full=A disintegrin and metalloproteinase with thrombospondin motifs 2;^Eukaryota; Metazoa; Chordata; Craniata; Vertebrata; Euteleostomi; Mammalia; Eutheria; Euarchontoglires; Glires; Rodentia; Myomorpha; Muroidea; Muridae; Murinae; Mus; Mus	PF13688.6^Reprolysin_5^Metallo-peptidase family M12^274-456^E:4.6e-19`PF01421.19^Reprolysin^Reprolysin (M12B) family zinc metalloprotease^275-479^E:4e-21`PF13583.6^Reprolysin_4^Metallo-peptidase family M12B Reprolysin-like^277-449^E:2.4e-09`PF13574.6^Reprolysin_2^Metallo-peptidase family M12B Reprolysin-like^295-465^E:1.2e-12`PF13582.6^Reprolysin_3^Metallo-peptidase family M12B Reprolysin-like^29…
TRINITY_DN13040_c0_g1	E002	2.87325	0.000392702	ATS2_MOUSE^ATS2_MOUSE^Q:830-3298,H:269-1094^36.269%ID^E:5.41e-167^RecName: Full=A disintegrin and metalloproteinase with thrombospondin motifs 2;^Eukaryota; Metazoa; Chordata; Craniata; Vertebrata; Euteleostomi; Mammalia; Eutheria; Euarchontoglires; Glires; Rodentia; Myomorpha; Muroidea; Muridae; Murinae; Mus; Mus	PF13688.6^Reprolysin_5^Metallo-peptidase family M12^274-456^E:4.6e-19`PF01421.19^Reprolysin^Reprolysin (M12B) family zinc metalloprotease^275-479^E:4e-21`PF13583.6^Reprolysin_4^Metallo-peptidase family M12B Reprolysin-like^277-449^E:2.4e-09`PF13574.6^Reprolysin_2^Metallo-peptidase family M12B Reprolysin-like^295-465^E:1.2e-12`PF13582.6^Reprolysin_3^Metallo-peptidase family M12B Reprolysin-like^29…
TRINITY_DN13040_c0_g1	E017	2.55441	0.000469583	ATS2_MOUSE^ATS2_MOUSE^Q:830-3298,H:269-1094^36.269%ID^E:5.41e-167^RecName: Full=A disintegrin and metalloproteinase with thrombospondin motifs 2;^Eukaryota; Metazoa; Chordata; Craniata; Vertebrata; Euteleostomi; Mammalia; Eutheria; Euarchontoglires; Glires; Rodentia; Myomorpha; Muroidea; Muridae; Murinae; Mus; Mus	PF13688.6^Reprolysin_5^Metallo-peptidase family M12^274-456^E:4.6e-19`PF01421.19^Reprolysin^Reprolysin (M12B) family zinc metalloprotease^275-479^E:4e-21`PF13583.6^Reprolysin_4^Metallo-peptidase family M12B Reprolysin-like^277-449^E:2.4e-09`PF13574.6^Reprolysin_2^Metallo-peptidase family M12B Reprolysin-like^295-465^E:1.2e-12`PF13582.6^Reprolysin_3^Metallo-peptidase family M12B Reprolysin-like^29…
TRINITY_DN13040_c0_g1	E006	2.42989	0.000513141	ATS2_MOUSE^ATS2_MOUSE^Q:830-3298,H:269-1094^36.269%ID^E:5.41e-167^RecName: Full=A disintegrin and metalloproteinase with thrombospondin motifs 2;^Eukaryota; Metazoa; Chordata; Craniata; Vertebrata; Euteleostomi; Mammalia; Eutheria; Euarchontoglires; Glires; Rodentia; Myomorpha; Muroidea; Muridae; Murinae; Mus; Mus	PF13688.6^Reprolysin_5^Metallo-peptidase family M12^274-456^E:4.6e-19`PF01421.19^Reprolysin^Reprolysin (M12B) family zinc metalloprotease^275-479^E:4e-21`PF13583.6^Reprolysin_4^Metallo-peptidase family M12B Reprolysin-like^277-449^E:2.4e-09`PF13574.6^Reprolysin_2^Metallo-peptidase family M12B Reprolysin-like^295-465^E:1.2e-12`PF13582.6^Reprolysin_3^Metallo-peptidase family M12B Reprolysin-like^29…
TRINITY_DN13040_c0_g1	E020	2.37211	0.0086474	ATS2_MOUSE^ATS2_MOUSE^Q:830-3298,H:269-1094^36.269%ID^E:5.41e-167^RecName: Full=A disintegrin and metalloproteinase with thrombospondin motifs 2;^Eukaryota; Metazoa; Chordata; Craniata; Vertebrata; Euteleostomi; Mammalia; Eutheria; Euarchontoglires; Glires; Rodentia; Myomorpha; Muroidea; Muridae; Murinae; Mus; Mus	PF13688.6^Reprolysin_5^Metallo-peptidase family M12^274-456^E:4.6e-19`PF01421.19^Reprolysin^Reprolysin (M12B) family zinc metalloprotease^275-479^E:4e-21`PF13583.6^Reprolysin_4^Metallo-peptidase family M12B Reprolysin-like^277-449^E:2.4e-09`PF13574.6^Reprolysin_2^Metallo-peptidase family M12B Reprolysin-like^295-465^E:1.2e-12`PF13582.6^Reprolysin_3^Metallo-peptidase family M12B Reprolysin-like^29…
TRINITY_DN13040_c0_g1	E025	-0.453029	0.00932218	ATS2_MOUSE^ATS2_MOUSE^Q:830-3298,H:269-1094^36.269%ID^E:5.41e-167^RecName: Full=A disintegrin and metalloproteinase with thrombospondin motifs 2;^Eukaryota; Metazoa; Chordata; Craniata; Vertebrata; Euteleostomi; Mammalia; Eutheria; Euarchontoglires; Glires; Rodentia; Myomorpha; Muroidea; Muridae; Murinae; Mus; Mus	PF13688.6^Reprolysin_5^Metallo-peptidase family M12^274-456^E:4.6e-19`PF01421.19^Reprolysin^Reprolysin (M12B) family zinc metalloprotease^275-479^E:4e-21`PF13583.6^Reprolysin_4^Metallo-peptidase family M12B Reprolysin-like^277-449^E:2.4e-09`PF13574.6^Reprolysin_2^Metallo-peptidase family M12B Reprolysin-like^295-465^E:1.2e-12`PF13582.6^Reprolysin_3^Metallo-peptidase family M12B Reprolysin-like^29…
TRINITY_DN13040_c0_g1	E015	-1.61065	0.0171231	ATS2_MOUSE^ATS2_MOUSE^Q:830-3298,H:269-1094^36.269%ID^E:5.41e-167^RecName: Full=A disintegrin and metalloproteinase with thrombospondin motifs 2;^Eukaryota; Metazoa; Chordata; Craniata; Vertebrata; Euteleostomi; Mammalia; Eutheria; Euarchontoglires; Glires; Rodentia; Myomorpha; Muroidea; Muridae; Murinae; Mus; Mus	PF13688.6^Reprolysin_5^Metallo-peptidase family M12^274-456^E:4.6e-19`PF01421.19^Reprolysin^Reprolysin (M12B) family zinc metalloprotease^275-479^E:4e-21`PF13583.6^Reprolysin_4^Metallo-peptidase family M12B Reprolysin-like^277-449^E:2.4e-09`PF13574.6^Reprolysin_2^Metallo-peptidase family M12B Reprolysin-like^295-465^E:1.2e-12`PF13582.6^Reprolysin_3^Metallo-peptidase family M12B Reprolysin-like^29…
TRINITY_DN13040_c0_g1	E005	-1.64022	0.0440055	ATS2_MOUSE^ATS2_MOUSE^Q:830-3298,H:269-1094^36.269%ID^E:5.41e-167^RecName: Full=A disintegrin and metalloproteinase with thrombospondin motifs 2;^Eukaryota; Metazoa; Chordata; Craniata; Vertebrata; Euteleostomi; Mammalia; Eutheria; Euarchontoglires; Glires; Rodentia; Myomorpha; Muroidea; Muridae; Murinae; Mus; Mus	PF13688.6^Reprolysin_5^Metallo-peptidase family M12^274-456^E:4.6e-19`PF01421.19^Reprolysin^Reprolysin (M12B) family zinc metalloprotease^275-479^E:4e-21`PF13583.6^Reprolysin_4^Metallo-peptidase family M12B Reprolysin-like^277-449^E:2.4e-09`PF13574.6^Reprolysin_2^Metallo-peptidase family M12B Reprolysin-like^295-465^E:1.2e-12`PF13582.6^Reprolysin_3^Metallo-peptidase family M12B Reprolysin-like^29…
TRINITY_DN1305_c0_g1	E038	-1.63563	3.58e-10
TRINITY_DN1305_c0_g1	E019	1.0067	2.46e-08
TRINITY_DN1305_c0_g1	E016	1.2527	2.01e-05
TRINITY_DN1305_c0_g1	E033	-1.56695	0.00288589
TRINITY_DN1305_c0_g1	E027	1.21166	0.00322747
TRINITY_DN1305_c0_g1	E023	-1.86524	0.00488528
TRINITY_DN1305_c0_g1	E035	-1.59627	0.00673606
TRINITY_DN1305_c0_g1	E011	1.26071	0.00909517
TRINITY_DN1305_c0_g1	E001	0.669554	0.0239161
TRINITY_DN1305_c0_g1	E017	-0.553535	0.033292
TRINITY_DN13077_c0_g1	E019	1.32945	1.5e-05
TRINITY_DN13077_c0_g1	E013	-0.810936	3.2e-05
TRINITY_DN13077_c0_g1	E015	-0.720875	0.000407679
TRINITY_DN13077_c0_g1	E017	0.834939	0.00041413
TRINITY_DN13077_c0_g1	E016	0.889327	0.000425935
TRINITY_DN13077_c0_g1	E002	-1.66702	0.000564508
TRINITY_DN13077_c0_g1	E009	-2.11498	0.000625321
TRINITY_DN13077_c0_g1	E012	-1.21733	0.00440881
TRINITY_DN13077_c0_g1	E014	-1.29393	0.00497662
TRINITY_DN13077_c0_g1	E006	-1.19387	0.0118116
TRINITY_DN1307_c1_g1	E011	0.549	0.0345379
TRINITY_DN1309_c0_g1	E013	0.835054	1.37e-06	TLP1_PRUPE^TLP1_PRUPE^Q:398-826,H:76-244^30.233%ID^E:2.01e-09^RecName: Full=Thaumatin-like protein 1;^Eukaryota; Viridiplantae; Streptophyta; Embryophyta; Tracheophyta; Spermatophyta; Magnoliopsida; eudicotyledons; Gunneridae; Pentapetalae; rosids; fabids; Rosales; Rosaceae; Amygdaloideae; Amygdaleae; Prunus	PF00314.17^Thaumatin^Thaumatin family^74-144^E:1.5e-10
TRINITY_DN1309_c0_g1	E015	0.694167	0.000270952	TLP1_PRUPE^TLP1_PRUPE^Q:398-826,H:76-244^30.233%ID^E:2.01e-09^RecName: Full=Thaumatin-like protein 1;^Eukaryota; Viridiplantae; Streptophyta; Embryophyta; Tracheophyta; Spermatophyta; Magnoliopsida; eudicotyledons; Gunneridae; Pentapetalae; rosids; fabids; Rosales; Rosaceae; Amygdaloideae; Amygdaleae; Prunus	PF00314.17^Thaumatin^Thaumatin family^74-144^E:1.5e-10
TRINITY_DN1309_c0_g1	E024	0.687249	0.000296499	TLP1_PRUPE^TLP1_PRUPE^Q:398-826,H:76-244^30.233%ID^E:2.01e-09^RecName: Full=Thaumatin-like protein 1;^Eukaryota; Viridiplantae; Streptophyta; Embryophyta; Tracheophyta; Spermatophyta; Magnoliopsida; eudicotyledons; Gunneridae; Pentapetalae; rosids; fabids; Rosales; Rosaceae; Amygdaloideae; Amygdaleae; Prunus	PF00314.17^Thaumatin^Thaumatin family^74-144^E:1.5e-10
TRINITY_DN1309_c0_g1	E006	-1.13024	0.000338426	TLP1_PRUPE^TLP1_PRUPE^Q:398-826,H:76-244^30.233%ID^E:2.01e-09^RecName: Full=Thaumatin-like protein 1;^Eukaryota; Viridiplantae; Streptophyta; Embryophyta; Tracheophyta; Spermatophyta; Magnoliopsida; eudicotyledons; Gunneridae; Pentapetalae; rosids; fabids; Rosales; Rosaceae; Amygdaloideae; Amygdaleae; Prunus	PF00314.17^Thaumatin^Thaumatin family^74-144^E:1.5e-10
TRINITY_DN1309_c0_g1	E002	-0.537116	0.00302487	TLP1_PRUPE^TLP1_PRUPE^Q:398-826,H:76-244^30.233%ID^E:2.01e-09^RecName: Full=Thaumatin-like protein 1;^Eukaryota; Viridiplantae; Streptophyta; Embryophyta; Tracheophyta; Spermatophyta; Magnoliopsida; eudicotyledons; Gunneridae; Pentapetalae; rosids; fabids; Rosales; Rosaceae; Amygdaloideae; Amygdaleae; Prunus	PF00314.17^Thaumatin^Thaumatin family^74-144^E:1.5e-10
TRINITY_DN1309_c0_g1	E008	0.523422	0.0256023	TLP1_PRUPE^TLP1_PRUPE^Q:398-826,H:76-244^30.233%ID^E:2.01e-09^RecName: Full=Thaumatin-like protein 1;^Eukaryota; Viridiplantae; Streptophyta; Embryophyta; Tracheophyta; Spermatophyta; Magnoliopsida; eudicotyledons; Gunneridae; Pentapetalae; rosids; fabids; Rosales; Rosaceae; Amygdaloideae; Amygdaleae; Prunus	PF00314.17^Thaumatin^Thaumatin family^74-144^E:1.5e-10
TRINITY_DN1309_c0_g1	E005	0.433679	0.0377294	TLP1_PRUPE^TLP1_PRUPE^Q:398-826,H:76-244^30.233%ID^E:2.01e-09^RecName: Full=Thaumatin-like protein 1;^Eukaryota; Viridiplantae; Streptophyta; Embryophyta; Tracheophyta; Spermatophyta; Magnoliopsida; eudicotyledons; Gunneridae; Pentapetalae; rosids; fabids; Rosales; Rosaceae; Amygdaloideae; Amygdaleae; Prunus	PF00314.17^Thaumatin^Thaumatin family^74-144^E:1.5e-10
TRINITY_DN13110_c0_g1	E026	1.77864	0.0425768
TRINITY_DN13117_c0_g1	E013	-2.57342	0.00229239
TRINITY_DN13117_c0_g1	E003	1.04037	0.00825227
TRINITY_DN13117_c0_g1	E008	0.850901	0.010042
TRINITY_DN1311_c2_g1	E005	0.0911084	0.0337746	PP4R1_HUMAN^PP4R1_HUMAN^Q:2018-2980,H:608-930^40.432%ID^E:7.32e-67^RecName: Full=Serine/threonine-protein phosphatase 4 regulatory subunit 1;^Eukaryota; Metazoa; Chordata; Craniata; Vertebrata; Euteleostomi; Mammalia; Eutheria; Euarchontoglires; Primates; Haplorrhini; Catarrhini; Hominidae; Homo`PP4R1_HUMAN^PP4R1_HUMAN^Q:215-1168,H:2-325^39.466%ID^E:4.78e-55^RecName: Full=Serine/threonine-protein…	PF02985.22^HEAT^HEAT repeat^290-316^E:0.0032
TRINITY_DN1312_c0_g1	E020	-0.886242	0.000441865	ZNFX1_MOUSE^ZNFX1_MOUSE^Q:4568-6445,H:1290-1892^36.646%ID^E:2.52e-113^RecName: Full=NFX1-type zinc finger-containing protein 1;^Eukaryota; Metazoa; Chordata; Craniata; Vertebrata; Euteleostomi; Mammalia; Eutheria; Euarchontoglires; Glires; Rodentia; Myomorpha; Muroidea; Muridae; Murinae; Mus; Mus`ZNFX1_MOUSE^ZNFX1_MOUSE^Q:2891-4864,H:912-1554^37.372%ID^E:1.14e-108^RecName: Full=NFX1-type zinc fin…	PF13086.6^AAA_11^AAA domain^555-708^E:8.2e-13`PF13245.6^AAA_19^AAA domain^560-983^E:1.2e-06`PF13086.6^AAA_11^AAA domain^891-984^E:9.8e-10`PF13087.6^AAA_12^AAA domain^999-1183^E:6e-35
TRINITY_DN1312_c0_g1	E019	0.760016	0.00534825	ZNFX1_MOUSE^ZNFX1_MOUSE^Q:4568-6445,H:1290-1892^36.646%ID^E:2.52e-113^RecName: Full=NFX1-type zinc finger-containing protein 1;^Eukaryota; Metazoa; Chordata; Craniata; Vertebrata; Euteleostomi; Mammalia; Eutheria; Euarchontoglires; Glires; Rodentia; Myomorpha; Muroidea; Muridae; Murinae; Mus; Mus`ZNFX1_MOUSE^ZNFX1_MOUSE^Q:2891-4864,H:912-1554^37.372%ID^E:1.14e-108^RecName: Full=NFX1-type zinc fin…	PF13086.6^AAA_11^AAA domain^555-708^E:8.2e-13`PF13245.6^AAA_19^AAA domain^560-983^E:1.2e-06`PF13086.6^AAA_11^AAA domain^891-984^E:9.8e-10`PF13087.6^AAA_12^AAA domain^999-1183^E:6e-35
TRINITY_DN1312_c0_g1	E017	0.774523	0.0292805	ZNFX1_MOUSE^ZNFX1_MOUSE^Q:4568-6445,H:1290-1892^36.646%ID^E:2.52e-113^RecName: Full=NFX1-type zinc finger-containing protein 1;^Eukaryota; Metazoa; Chordata; Craniata; Vertebrata; Euteleostomi; Mammalia; Eutheria; Euarchontoglires; Glires; Rodentia; Myomorpha; Muroidea; Muridae; Murinae; Mus; Mus`ZNFX1_MOUSE^ZNFX1_MOUSE^Q:2891-4864,H:912-1554^37.372%ID^E:1.14e-108^RecName: Full=NFX1-type zinc fin…	PF13086.6^AAA_11^AAA domain^555-708^E:8.2e-13`PF13245.6^AAA_19^AAA domain^560-983^E:1.2e-06`PF13086.6^AAA_11^AAA domain^891-984^E:9.8e-10`PF13087.6^AAA_12^AAA domain^999-1183^E:6e-35
TRINITY_DN13140_c0_g1	E002	2.08888	0.0124846
TRINITY_DN1317_c0_g1	E032	-1.21659	1.83e-05	TMCC2_MOUSE^TMCC2_MOUSE^Q:1242-2462,H:281-679^44.318%ID^E:2.37e-76^RecName: Full=Transmembrane and coiled-coil domains protein 2 {ECO:0000250|UniProtKB:O75069};^Eukaryota; Metazoa; Chordata; Craniata; Vertebrata; Euteleostomi; Mammalia; Eutheria; Euarchontoglires; Glires; Rodentia; Myomorpha; Muroidea; Muridae; Murinae; Mus; Mus	PF10267.9^Tmemb_cc2^Predicted transmembrane and coiled-coil 2 protein^149-551^E:1e-143
TRINITY_DN1317_c0_g1	E015	-1.51966	0.00614077	TMCC2_MOUSE^TMCC2_MOUSE^Q:1242-2462,H:281-679^44.318%ID^E:2.37e-76^RecName: Full=Transmembrane and coiled-coil domains protein 2 {ECO:0000250|UniProtKB:O75069};^Eukaryota; Metazoa; Chordata; Craniata; Vertebrata; Euteleostomi; Mammalia; Eutheria; Euarchontoglires; Glires; Rodentia; Myomorpha; Muroidea; Muridae; Murinae; Mus; Mus	PF10267.9^Tmemb_cc2^Predicted transmembrane and coiled-coil 2 protein^149-551^E:1e-143
TRINITY_DN1317_c0_g1	E031	1.08605	0.0197959	TMCC2_MOUSE^TMCC2_MOUSE^Q:1242-2462,H:281-679^44.318%ID^E:2.37e-76^RecName: Full=Transmembrane and coiled-coil domains protein 2 {ECO:0000250|UniProtKB:O75069};^Eukaryota; Metazoa; Chordata; Craniata; Vertebrata; Euteleostomi; Mammalia; Eutheria; Euarchontoglires; Glires; Rodentia; Myomorpha; Muroidea; Muridae; Murinae; Mus; Mus	PF10267.9^Tmemb_cc2^Predicted transmembrane and coiled-coil 2 protein^149-551^E:1e-143
TRINITY_DN1317_c0_g1	E006	-0.350868	0.0417554	TMCC2_MOUSE^TMCC2_MOUSE^Q:1242-2462,H:281-679^44.318%ID^E:2.37e-76^RecName: Full=Transmembrane and coiled-coil domains protein 2 {ECO:0000250|UniProtKB:O75069};^Eukaryota; Metazoa; Chordata; Craniata; Vertebrata; Euteleostomi; Mammalia; Eutheria; Euarchontoglires; Glires; Rodentia; Myomorpha; Muroidea; Muridae; Murinae; Mus; Mus	PF10267.9^Tmemb_cc2^Predicted transmembrane and coiled-coil 2 protein^149-551^E:1e-143
TRINITY_DN1318_c0_g1	E004	-0.776617	8.38e-05
TRINITY_DN1318_c0_g1	E007	0.24132	0.0170143
TRINITY_DN1318_c0_g1	E008	-0.896086	0.0255097
TRINITY_DN1318_c0_g1	E002	0.277418	0.0310105
TRINITY_DN1318_c0_g1	E001	-0.603971	0.0375091
TRINITY_DN1319_c0_g1	E033	0.651213	0.0255084
TRINITY_DN1321_c0_g1	E008	0.350543	0.00929846	YAP1_DANRE^YAP1_DANRE^Q:319-1332,H:13-364^40.052%ID^E:1.55e-53^RecName: Full=Transcriptional coactivator YAP1;^Eukaryota; Metazoa; Chordata; Craniata; Vertebrata; Euteleostomi; Actinopterygii; Neopterygii; Teleostei; Ostariophysi; Cypriniformes; Cyprinidae; Danio	PF00397.26^WW^WW domain^133-162^E:3.4e-12`PF00397.26^WW^WW domain^201-230^E:8.2e-11
TRINITY_DN13220_c1_g2	E002	0.269935	0.0384061	POL4_DROME^POL4_DROME^Q:685-20,H:469-691^38.095%ID^E:1.93e-43^RecName: Full=Retrovirus-related Pol polyprotein from transposon 412;^Eukaryota; Metazoa; Ecdysozoa; Arthropoda; Hexapoda; Insecta; Pterygota; Neoptera; Holometabola; Diptera; Brachycera; Muscomorpha; Ephydroidea; Drosophilidae; Drosophila; Sophophora
TRINITY_DN1322_c0_g1	E005	0.782125	0.00145938	SLMO_DROME^SLMO_DROME^Q:452-1057,H:1-202^69.307%ID^E:3.18e-95^RecName: Full=Protein slowmo;^Eukaryota; Metazoa; Ecdysozoa; Arthropoda; Hexapoda; Insecta; Pterygota; Neoptera; Holometabola; Diptera; Brachycera; Muscomorpha; Ephydroidea; Drosophilidae; Drosophila; Sophophora	PF04707.14^PRELI^PRELI-like family^15-168^E:8.7e-51
TRINITY_DN1322_c0_g1	E008	0.669822	0.00322573	SLMO_DROME^SLMO_DROME^Q:452-1057,H:1-202^69.307%ID^E:3.18e-95^RecName: Full=Protein slowmo;^Eukaryota; Metazoa; Ecdysozoa; Arthropoda; Hexapoda; Insecta; Pterygota; Neoptera; Holometabola; Diptera; Brachycera; Muscomorpha; Ephydroidea; Drosophilidae; Drosophila; Sophophora	PF04707.14^PRELI^PRELI-like family^15-168^E:8.7e-51
TRINITY_DN13230_c1_g1	E006	0.913758	0.0474842
TRINITY_DN13240_c0_g1	E018	1.93254	0.00482295
TRINITY_DN13242_c0_g1	E009	1.4363	0.000629817
TRINITY_DN13269_c0_g1	E012	1.84751	0.0198315
TRINITY_DN1326_c0_g1	E007	1.39715	0.0369512	S6A14_HUMAN^S6A14_HUMAN^Q:816-2369,H:39-608^25.389%ID^E:8.41e-31^RecName: Full=Sodium- and chloride-dependent neutral and basic amino acid transporter B(0+);^Eukaryota; Metazoa; Chordata; Craniata; Vertebrata; Euteleostomi; Mammalia; Eutheria; Euarchontoglires; Primates; Haplorrhini; Catarrhini; Hominidae; Homo	PF00209.18^SNF^Sodium:neurotransmitter symporter family^137-631^E:2.8e-38
TRINITY_DN1326_c0_g1	E003	1.14356	0.0398353	S6A14_HUMAN^S6A14_HUMAN^Q:816-2369,H:39-608^25.389%ID^E:8.41e-31^RecName: Full=Sodium- and chloride-dependent neutral and basic amino acid transporter B(0+);^Eukaryota; Metazoa; Chordata; Craniata; Vertebrata; Euteleostomi; Mammalia; Eutheria; Euarchontoglires; Primates; Haplorrhini; Catarrhini; Hominidae; Homo	PF00209.18^SNF^Sodium:neurotransmitter symporter family^137-631^E:2.8e-38
TRINITY_DN13270_c0_g2	E002	-1.20614	4.93e-06	UBL4A_XENTR^UBL4A_XENTR^Q:97-486,H:1-138^29.496%ID^E:1.7e-14^RecName: Full=Ubiquitin-like protein 4A;^Eukaryota; Metazoa; Chordata; Craniata; Vertebrata; Euteleostomi; Amphibia; Batrachia; Anura; Pipoidea; Pipidae; Xenopodinae; Xenopus; Silurana	PF11976.8^Rad60-SLD^Ubiquitin-2 like Rad60 SUMO-like^1-65^E:1.3e-05`PF00240.23^ubiquitin^Ubiquitin family^3-74^E:2.3e-12
TRINITY_DN13270_c0_g2	E001	0.669135	0.0123237	UBL4A_XENTR^UBL4A_XENTR^Q:97-486,H:1-138^29.496%ID^E:1.7e-14^RecName: Full=Ubiquitin-like protein 4A;^Eukaryota; Metazoa; Chordata; Craniata; Vertebrata; Euteleostomi; Amphibia; Batrachia; Anura; Pipoidea; Pipidae; Xenopodinae; Xenopus; Silurana	PF11976.8^Rad60-SLD^Ubiquitin-2 like Rad60 SUMO-like^1-65^E:1.3e-05`PF00240.23^ubiquitin^Ubiquitin family^3-74^E:2.3e-12
TRINITY_DN13270_c0_g2	E004	-1.19779	0.0273517	UBL4A_XENTR^UBL4A_XENTR^Q:97-486,H:1-138^29.496%ID^E:1.7e-14^RecName: Full=Ubiquitin-like protein 4A;^Eukaryota; Metazoa; Chordata; Craniata; Vertebrata; Euteleostomi; Amphibia; Batrachia; Anura; Pipoidea; Pipidae; Xenopodinae; Xenopus; Silurana	PF11976.8^Rad60-SLD^Ubiquitin-2 like Rad60 SUMO-like^1-65^E:1.3e-05`PF00240.23^ubiquitin^Ubiquitin family^3-74^E:2.3e-12
TRINITY_DN13283_c0_g1	E003	-2.61823	0.0313904
TRINITY_DN13283_c0_g1	E004	0.696355	0.0395706
TRINITY_DN13283_c1_g1	E004	-0.866928	0.000899152
TRINITY_DN13283_c1_g1	E011	0.430423	0.00938635
TRINITY_DN132_c0_g1	E015	-0.845202	0.0277864	REEP2_DANRE^REEP2_DANRE^Q:2107-2457,H:12-128^73.504%ID^E:4.97e-55^RecName: Full=Receptor expression-enhancing protein 2;^Eukaryota; Metazoa; Chordata; Craniata; Vertebrata; Euteleostomi; Actinopterygii; Neopterygii; Teleostei; Ostariophysi; Cypriniformes; Cyprinidae; Danio	PF03134.19^TB2_DP1_HVA22^TB2/DP1, HVA22 family^49-125^E:4.2e-28
TRINITY_DN132_c0_g1	E016	0.466148	0.0421229	REEP2_DANRE^REEP2_DANRE^Q:2107-2457,H:12-128^73.504%ID^E:4.97e-55^RecName: Full=Receptor expression-enhancing protein 2;^Eukaryota; Metazoa; Chordata; Craniata; Vertebrata; Euteleostomi; Actinopterygii; Neopterygii; Teleostei; Ostariophysi; Cypriniformes; Cyprinidae; Danio	PF03134.19^TB2_DP1_HVA22^TB2/DP1, HVA22 family^49-125^E:4.2e-28
TRINITY_DN1331_c0_g1	E004	-0.242217	0.0249532	RUSC2_MOUSE^RUSC2_MOUSE^Q:3548-4027,H:982-1142^39.752%ID^E:3.94e-26^RecName: Full=Iporin;^Eukaryota; Metazoa; Chordata; Craniata; Vertebrata; Euteleostomi; Mammalia; Eutheria; Euarchontoglires; Glires; Rodentia; Myomorpha; Muroidea; Muridae; Murinae; Mus; Mus	PF02759.19^RUN^RUN domain^1079-1196^E:7.1e-12
TRINITY_DN1331_c0_g1	E005	0.999475	0.0449669	RUSC2_MOUSE^RUSC2_MOUSE^Q:3548-4027,H:982-1142^39.752%ID^E:3.94e-26^RecName: Full=Iporin;^Eukaryota; Metazoa; Chordata; Craniata; Vertebrata; Euteleostomi; Mammalia; Eutheria; Euarchontoglires; Glires; Rodentia; Myomorpha; Muroidea; Muridae; Murinae; Mus; Mus	PF02759.19^RUN^RUN domain^1079-1196^E:7.1e-12
TRINITY_DN1331_c2_g1	E012	1.4355	0.00623175
TRINITY_DN1331_c2_g1	E005	-0.843568	0.0333026
TRINITY_DN1331_c2_g1	E008	-0.518135	0.0488341
TRINITY_DN13322_c0_g1	E014	-2.26881	0.00793698	TRY2_RAT^TRY2_RAT^Q:117-842,H:19-246^36.694%ID^E:1.9e-36^RecName: Full=Anionic trypsin-2;^Eukaryota; Metazoa; Chordata; Craniata; Vertebrata; Euteleostomi; Mammalia; Eutheria; Euarchontoglires; Glires; Rodentia; Myomorpha; Muroidea; Muridae; Murinae; Rattus	PF00089.26^Trypsin^Trypsin^44-273^E:4.9e-50
TRINITY_DN1332_c1_g1	E005	0.861095	0.00321799
TRINITY_DN1332_c1_g1	E006	-1.07949	0.00981994
TRINITY_DN1332_c1_g1	E016	-0.641725	0.0119068
TRINITY_DN1332_c1_g1	E015	-0.826422	0.0134655
TRINITY_DN1332_c1_g1	E008	-0.668801	0.0277708
TRINITY_DN1332_c1_g1	E010	0.634521	0.0488208
TRINITY_DN13331_c1_g1	E003	0.130377	0.00499806
TRINITY_DN13331_c1_g1	E002	-0.222215	0.00499842
TRINITY_DN13332_c0_g1	E002	3.13414	0.00410287	SMBP2_MESAU^SMBP2_MESAU^Q:439-630,H:873-936^40.625%ID^E:1.5e-09^RecName: Full=DNA-binding protein SMUBP-2;^Eukaryota; Metazoa; Chordata; Craniata; Vertebrata; Euteleostomi; Mammalia; Eutheria; Euarchontoglires; Glires; Rodentia; Myomorpha; Muroidea; Cricetidae; Cricetinae; Mesocricetus	PF01428.16^zf-AN1^AN1-like Zinc finger^45-83^E:3.1e-11
TRINITY_DN13345_c0_g1	E013	0.720066	0.0480257	CP4V2_RAT^CP4V2_RAT^Q:221-379,H:469-521^41.509%ID^E:4.75e-06^RecName: Full=Cytochrome P450 4V2;^Eukaryota; Metazoa; Chordata; Craniata; Vertebrata; Euteleostomi; Mammalia; Eutheria; Euarchontoglires; Glires; Rodentia; Myomorpha; Muroidea; Muridae; Murinae; Rattus
TRINITY_DN1334_c1_g1	E014	-3.58356	5.57e-10
TRINITY_DN1334_c1_g1	E023	-3.10026	9.02e-08
TRINITY_DN1334_c1_g1	E001	0.377682	0.000266268
TRINITY_DN1334_c2_g1	E014	1.04556	0.00491113
TRINITY_DN13356_c0_g1	E007	1.00533	0.0379184	TALDO_DROME^TALDO_DROME^Q:477-1454,H:3-327^69.939%ID^E:8e-166^RecName: Full=Probable transaldolase;^Eukaryota; Metazoa; Ecdysozoa; Arthropoda; Hexapoda; Insecta; Pterygota; Neoptera; Holometabola; Diptera; Brachycera; Muscomorpha; Ephydroidea; Drosophilidae; Drosophila; Sophophora	PF00923.19^TAL_FSA^Transaldolase/Fructose-6-phosphate aldolase^24-326^E:4e-98
TRINITY_DN13360_c0_g1	E005	-1.20889	0.00117032	G6PT3_XENLA^G6PT3_XENLA^Q:250-1839,H:1-485^50.188%ID^E:4.9e-150^RecName: Full=Glucose-6-phosphate exchanger SLC37A2 {ECO:0000305};^Eukaryota; Metazoa; Chordata; Craniata; Vertebrata; Euteleostomi; Amphibia; Batrachia; Anura; Pipoidea; Pipidae; Xenopodinae; Xenopus; Xenopus	PF07690.16^MFS_1^Major Facilitator Superfamily^110-482^E:2.2e-31
TRINITY_DN13360_c0_g1	E004	0.493268	0.043572	G6PT3_XENLA^G6PT3_XENLA^Q:250-1839,H:1-485^50.188%ID^E:4.9e-150^RecName: Full=Glucose-6-phosphate exchanger SLC37A2 {ECO:0000305};^Eukaryota; Metazoa; Chordata; Craniata; Vertebrata; Euteleostomi; Amphibia; Batrachia; Anura; Pipoidea; Pipidae; Xenopodinae; Xenopus; Xenopus	PF07690.16^MFS_1^Major Facilitator Superfamily^110-482^E:2.2e-31
TRINITY_DN13363_c0_g1	E026	-3.47515	1.45e-08
TRINITY_DN13363_c0_g1	E011	-3.44068	8.78e-08
TRINITY_DN13363_c0_g1	E020	-3.17002	0.000368549
TRINITY_DN13363_c0_g1	E034	0.630157	0.00821964
TRINITY_DN13363_c0_g1	E025	-0.785803	0.0335108
TRINITY_DN13379_c0_g1	E022	2.36813	0.00302144
TRINITY_DN1338_c1_g1	E020	0.868777	0.00786039	RTJK_DROME^RTJK_DROME^Q:3028-638,H:2-835^23.529%ID^E:6.46e-31^RecName: Full=RNA-directed DNA polymerase from mobile element jockey;^Eukaryota; Metazoa; Ecdysozoa; Arthropoda; Hexapoda; Insecta; Pterygota; Neoptera; Holometabola; Diptera; Brachycera; Muscomorpha; Ephydroidea; Drosophilidae; Drosophila; Sophophora
TRINITY_DN13391_c0_g1	E017	-1.54801	0.00758039	PIF1_HUMAN^PIF1_HUMAN^Q:282-151,H:548-590^61.364%ID^E:1.32e-06^RecName: Full=ATP-dependent DNA helicase PIF1 {ECO:0000255|HAMAP-Rule:MF_03176};^Eukaryota; Metazoa; Chordata; Craniata; Vertebrata; Euteleostomi; Mammalia; Eutheria; Euarchontoglires; Primates; Haplorrhini; Catarrhini; Hominidae; Homo
TRINITY_DN13391_c0_g1	E016	-1.96215	0.0131766	PIF1_HUMAN^PIF1_HUMAN^Q:282-151,H:548-590^61.364%ID^E:1.32e-06^RecName: Full=ATP-dependent DNA helicase PIF1 {ECO:0000255|HAMAP-Rule:MF_03176};^Eukaryota; Metazoa; Chordata; Craniata; Vertebrata; Euteleostomi; Mammalia; Eutheria; Euarchontoglires; Primates; Haplorrhini; Catarrhini; Hominidae; Homo
TRINITY_DN13400_c0_g1	E003	-1.04475	0.00687582
TRINITY_DN13405_c0_g1	E023	1.0835	2.71e-05
TRINITY_DN13405_c0_g1	E012	-0.900673	0.000122012
TRINITY_DN13405_c0_g1	E016	-0.71117	0.0002597
TRINITY_DN13405_c0_g1	E011	-0.831452	0.000278431
TRINITY_DN13405_c0_g1	E020	1.65686	0.000439989
TRINITY_DN13405_c0_g1	E010	-1.17777	0.00317302
TRINITY_DN13406_c0_g1	E039	-1.4319	0.00883479
TRINITY_DN13429_c1_g1	E004	1.31095	0.021122	TDRD5_DANRE^TDRD5_DANRE^Q:231-2084,H:10-654^21.727%ID^E:1.24e-19^RecName: Full=Tudor domain-containing protein 5;^Eukaryota; Metazoa; Chordata; Craniata; Vertebrata; Euteleostomi; Actinopterygii; Neopterygii; Teleostei; Ostariophysi; Cypriniformes; Cyprinidae; Danio	PF12872.7^OST-HTH^OST-HTH/LOTUS domain^11-74^E:5.3e-07`PF12872.7^OST-HTH^OST-HTH/LOTUS domain^301-360^E:1.5e-05`PF00567.24^TUDOR^Tudor domain^438-562^E:2.6e-20
TRINITY_DN13429_c1_g1	E016	0.916121	0.0353574	TDRD5_DANRE^TDRD5_DANRE^Q:231-2084,H:10-654^21.727%ID^E:1.24e-19^RecName: Full=Tudor domain-containing protein 5;^Eukaryota; Metazoa; Chordata; Craniata; Vertebrata; Euteleostomi; Actinopterygii; Neopterygii; Teleostei; Ostariophysi; Cypriniformes; Cyprinidae; Danio	PF12872.7^OST-HTH^OST-HTH/LOTUS domain^11-74^E:5.3e-07`PF12872.7^OST-HTH^OST-HTH/LOTUS domain^301-360^E:1.5e-05`PF00567.24^TUDOR^Tudor domain^438-562^E:2.6e-20
TRINITY_DN13429_c1_g1	E002	3.04231	0.0477052	TDRD5_DANRE^TDRD5_DANRE^Q:231-2084,H:10-654^21.727%ID^E:1.24e-19^RecName: Full=Tudor domain-containing protein 5;^Eukaryota; Metazoa; Chordata; Craniata; Vertebrata; Euteleostomi; Actinopterygii; Neopterygii; Teleostei; Ostariophysi; Cypriniformes; Cyprinidae; Danio	PF12872.7^OST-HTH^OST-HTH/LOTUS domain^11-74^E:5.3e-07`PF12872.7^OST-HTH^OST-HTH/LOTUS domain^301-360^E:1.5e-05`PF00567.24^TUDOR^Tudor domain^438-562^E:2.6e-20
TRINITY_DN13430_c0_g1	E009	1.35481	0.000110119	FER_DROME^FER_DROME^Q:1954-3066,H:947-1317^76.55%ID^E:0^RecName: Full=Tyrosine-protein kinase Fer;^Eukaryota; Metazoa; Ecdysozoa; Arthropoda; Hexapoda; Insecta; Pterygota; Neoptera; Holometabola; Diptera; Brachycera; Muscomorpha; Ephydroidea; Drosophilidae; Drosophila; Sophophora`FER_DROME^FER_DROME^Q:520-1761,H:1-418^55.924%ID^E:2.45e-142^RecName: Full=Tyrosine-protein kinase Fer;^Eukaryota; Met…	PF00611.23^FCH^Fes/CIP4, and EFC/F-BAR homology domain^13-86^E:1.8e-07`PF00017.24^SH2^SH2 domain^492-563^E:2.5e-13`PF07714.17^Pkinase_Tyr^Protein tyrosine kinase^597-844^E:1.1e-96`PF00069.25^Pkinase^Protein kinase domain^598-843^E:7.5e-51
TRINITY_DN13442_c0_g1	E007	-0.841905	0.0212043	ADXH1_DROME^ADXH1_DROME^Q:175-594,H:33-172^71.429%ID^E:2.67e-64^RecName: Full=Adrenodoxin-like protein 1, mitochondrial {ECO:0000305};^Eukaryota; Metazoa; Ecdysozoa; Arthropoda; Hexapoda; Insecta; Pterygota; Neoptera; Holometabola; Diptera; Brachycera; Muscomorpha; Ephydroidea; Drosophilidae; Drosophila; Sophophora	PF00111.27^Fer2^2Fe-2S iron-sulfur cluster binding domain^62-143^E:1.2e-08
TRINITY_DN1344_c0_g1	E024	-0.59068	0.000807566		PF01683.18^EB^EB module^50-104^E:2.3e-05`PF01683.18^EB^EB module^98-149^E:1.4e-05`PF01683.18^EB^EB module^489-545^E:4.1e-07
TRINITY_DN1344_c0_g1	E025	0.501684	0.0140405		PF01683.18^EB^EB module^50-104^E:2.3e-05`PF01683.18^EB^EB module^98-149^E:1.4e-05`PF01683.18^EB^EB module^489-545^E:4.1e-07
TRINITY_DN1344_c0_g1	E039	0.385014	0.0155999		PF01683.18^EB^EB module^50-104^E:2.3e-05`PF01683.18^EB^EB module^98-149^E:1.4e-05`PF01683.18^EB^EB module^489-545^E:4.1e-07
TRINITY_DN13465_c0_g1	E005	-14.5964	0.0114611
TRINITY_DN13477_c0_g1	E007	1.85985	0.0230198
TRINITY_DN1347_c1_g1	E007	-1.28573	3.25e-09
TRINITY_DN1347_c1_g1	E003	2.32083	1.51e-07
TRINITY_DN1347_c1_g1	E013	-1.4052	2.71e-05
TRINITY_DN1347_c1_g1	E014	1.34576	0.000272869
TRINITY_DN13482_c0_g1	E012	-2.61376	0.0418461
TRINITY_DN13483_c1_g1	E017	1.03123	0.00892219
TRINITY_DN1348_c0_g1	E002	0.75748	0.0108949	YKT6_DANRE^YKT6_DANRE^Q:365-949,H:1-195^64.103%ID^E:3.24e-76^RecName: Full=Synaptobrevin homolog YKT6;^Eukaryota; Metazoa; Chordata; Craniata; Vertebrata; Euteleostomi; Actinopterygii; Neopterygii; Teleostei; Ostariophysi; Cypriniformes; Cyprinidae; Danio	PF13774.6^Longin^Regulated-SNARE-like domain^45-110^E:2.8e-11`PF00957.21^Synaptobrevin^Synaptobrevin^137-193^E:4e-15
TRINITY_DN134_c0_g1	E002	-1.33077	0.0240735
TRINITY_DN134_c1_g1	E010	-0.986989	0.00491142
TRINITY_DN134_c1_g1	E013	-0.930908	0.00892219
TRINITY_DN134_c1_g1	E015	-1.21914	0.0401789
TRINITY_DN1350_c2_g1	E015	2.52011	0.0248079
TRINITY_DN13541_c0_g1	E009	-1.03668	0.015925
TRINITY_DN1354_c0_g1	E001	1.27817	8.31e-06		PF15868.5^MBF2^Transcription activator MBF2^45-118^E:1.1e-13
TRINITY_DN1354_c0_g1	E026	-1.27369	6.67e-05		PF15868.5^MBF2^Transcription activator MBF2^45-118^E:1.1e-13
TRINITY_DN1354_c0_g1	E025	-0.120324	0.00221599		PF15868.5^MBF2^Transcription activator MBF2^45-118^E:1.1e-13
TRINITY_DN1354_c0_g1	E019	1.06244	0.0258861		PF15868.5^MBF2^Transcription activator MBF2^45-118^E:1.1e-13
TRINITY_DN1354_c0_g1	E005	-0.325522	0.0271163		PF15868.5^MBF2^Transcription activator MBF2^45-118^E:1.1e-13
TRINITY_DN1354_c0_g1	E034	0.330395	0.0362459		PF15868.5^MBF2^Transcription activator MBF2^45-118^E:1.1e-13
TRINITY_DN13557_c0_g1	E005	-2.1523	0.0478429
TRINITY_DN1357_c0_g1	E009	0.0727097	0.00789813	MYRO1_BREBR^MYRO1_BREBR^Q:166-1542,H:5-460^44.276%ID^E:4.64e-142^RecName: Full=Myrosinase 1 {ECO:0000303|PubMed:11804799};^Eukaryota; Metazoa; Ecdysozoa; Arthropoda; Hexapoda; Insecta; Pterygota; Neoptera; Paraneoptera; Hemiptera; Sternorrhyncha; Aphidomorpha; Aphidoidea; Aphididae; Macrosiphini; Brevicoryne	PF00232.18^Glyco_hydro_1^Glycosyl hydrolase family 1^24-484^E:1.2e-138
TRINITY_DN1357_c0_g1	E012	-0.0667861	0.0186582	MYRO1_BREBR^MYRO1_BREBR^Q:166-1542,H:5-460^44.276%ID^E:4.64e-142^RecName: Full=Myrosinase 1 {ECO:0000303|PubMed:11804799};^Eukaryota; Metazoa; Ecdysozoa; Arthropoda; Hexapoda; Insecta; Pterygota; Neoptera; Paraneoptera; Hemiptera; Sternorrhyncha; Aphidomorpha; Aphidoidea; Aphididae; Macrosiphini; Brevicoryne	PF00232.18^Glyco_hydro_1^Glycosyl hydrolase family 1^24-484^E:1.2e-138
TRINITY_DN1359_c0_g1	E005	-4.07064	0.000798796
TRINITY_DN13665_c0_g1	E002	0.707427	0.047205
TRINITY_DN1366_c0_g1	E008	-1.3816	0.000576939
TRINITY_DN13698_c0_g1	E011	-2.25122	0.0037479
TRINITY_DN136_c0_g1	E036	2.60963	8.2e-12
TRINITY_DN136_c0_g1	E006	3.16272	6.2e-11
TRINITY_DN136_c0_g1	E041	2.44417	2.04e-10
TRINITY_DN136_c0_g1	E040	1.31041	3.07e-07
TRINITY_DN136_c0_g1	E007	-1.35436	2.14e-06
TRINITY_DN136_c0_g1	E010	-1.17329	0.000223429
TRINITY_DN136_c0_g1	E009	1.23596	0.000812329
TRINITY_DN136_c0_g1	E043	-0.63555	0.00130523
TRINITY_DN136_c0_g1	E022	2.07188	0.00228996
TRINITY_DN136_c0_g1	E029	-0.88796	0.00423851
TRINITY_DN136_c0_g1	E038	-1.57327	0.00593802
TRINITY_DN136_c0_g1	E030	1.32126	0.0072301
TRINITY_DN136_c0_g1	E011	-1.01168	0.00777308
TRINITY_DN136_c0_g1	E037	1.41106	0.0249312
TRINITY_DN136_c0_g1	E032	-2.55114	0.0272398
TRINITY_DN136_c0_g1	E025	-1.30051	0.0390417
TRINITY_DN136_c0_g1	E033	0.622922	0.0470903
TRINITY_DN13708_c2_g1	E011	1.29037	0.00742906
TRINITY_DN1370_c0_g1	E005	-14.6826	6.58e-07
TRINITY_DN1370_c0_g1	E002	-1.86503	0.000461949
TRINITY_DN1370_c0_g1	E011	-1.2779	0.00988645
TRINITY_DN1370_c0_g1	E018	-1.66443	0.0373333
TRINITY_DN13761_c0_g1	E030	-1.36567	0.00588476	Y6693_DROME^Y6693_DROME^Q:87-608,H:7-182^51.412%ID^E:2.38e-48^RecName: Full=J domain-containing protein CG6693;^Eukaryota; Metazoa; Ecdysozoa; Arthropoda; Hexapoda; Insecta; Pterygota; Neoptera; Holometabola; Diptera; Brachycera; Muscomorpha; Ephydroidea; Drosophilidae; Drosophila; Sophophora	PF00226.31^DnaJ^DnaJ domain^16-80^E:3.6e-20
TRINITY_DN13761_c0_g1	E013	1.35916	0.0481266	Y6693_DROME^Y6693_DROME^Q:87-608,H:7-182^51.412%ID^E:2.38e-48^RecName: Full=J domain-containing protein CG6693;^Eukaryota; Metazoa; Ecdysozoa; Arthropoda; Hexapoda; Insecta; Pterygota; Neoptera; Holometabola; Diptera; Brachycera; Muscomorpha; Ephydroidea; Drosophilidae; Drosophila; Sophophora	PF00226.31^DnaJ^DnaJ domain^16-80^E:3.6e-20
TRINITY_DN1376_c0_g1	E013	-0.249114	0.000404131	DDX47_HUMAN^DDX47_HUMAN^Q:229-1422,H:19-416^82.412%ID^E:0^RecName: Full=Probable ATP-dependent RNA helicase DDX47;^Eukaryota; Metazoa; Chordata; Craniata; Vertebrata; Euteleostomi; Mammalia; Eutheria; Euarchontoglires; Primates; Haplorrhini; Catarrhini; Hominidae; Homo	PF00270.29^DEAD^DEAD/DEAH box helicase^9-86^E:1.2e-18`PF00271.31^Helicase_C^Helicase conserved C-terminal domain^124-229^E:7.2e-31
TRINITY_DN1376_c0_g1	E012	1.92196	0.000588879	DDX47_HUMAN^DDX47_HUMAN^Q:229-1422,H:19-416^82.412%ID^E:0^RecName: Full=Probable ATP-dependent RNA helicase DDX47;^Eukaryota; Metazoa; Chordata; Craniata; Vertebrata; Euteleostomi; Mammalia; Eutheria; Euarchontoglires; Primates; Haplorrhini; Catarrhini; Hominidae; Homo	PF00270.29^DEAD^DEAD/DEAH box helicase^9-86^E:1.2e-18`PF00271.31^Helicase_C^Helicase conserved C-terminal domain^124-229^E:7.2e-31
TRINITY_DN1376_c0_g1	E017	1.66232	0.0140229	DDX47_HUMAN^DDX47_HUMAN^Q:229-1422,H:19-416^82.412%ID^E:0^RecName: Full=Probable ATP-dependent RNA helicase DDX47;^Eukaryota; Metazoa; Chordata; Craniata; Vertebrata; Euteleostomi; Mammalia; Eutheria; Euarchontoglires; Primates; Haplorrhini; Catarrhini; Hominidae; Homo	PF00270.29^DEAD^DEAD/DEAH box helicase^9-86^E:1.2e-18`PF00271.31^Helicase_C^Helicase conserved C-terminal domain^124-229^E:7.2e-31
TRINITY_DN1376_c0_g1	E004	0.784224	0.0363404	DDX47_HUMAN^DDX47_HUMAN^Q:229-1422,H:19-416^82.412%ID^E:0^RecName: Full=Probable ATP-dependent RNA helicase DDX47;^Eukaryota; Metazoa; Chordata; Craniata; Vertebrata; Euteleostomi; Mammalia; Eutheria; Euarchontoglires; Primates; Haplorrhini; Catarrhini; Hominidae; Homo	PF00270.29^DEAD^DEAD/DEAH box helicase^9-86^E:1.2e-18`PF00271.31^Helicase_C^Helicase conserved C-terminal domain^124-229^E:7.2e-31
TRINITY_DN1381_c0_g1	E011	-2.09372	0.0377709	ARMET_DROGR^ARMET_DROGR^Q:148-633,H:7-169^66.871%ID^E:1.6e-50^RecName: Full=Mesencephalic astrocyte-derived neurotrophic factor homolog;^Eukaryota; Metazoa; Ecdysozoa; Arthropoda; Hexapoda; Insecta; Pterygota; Neoptera; Holometabola; Diptera; Brachycera; Muscomorpha; Ephydroidea; Drosophilidae; Drosophila; Hawaiian Drosophila	PF10208.9^Armet^Degradation arginine-rich protein for mis-folding^24-166^E:3.3e-66
TRINITY_DN1381_c15_g1	E007	-1.23145	0.0294058
TRINITY_DN1381_c3_g1	E013	1.04403	0.00497662
TRINITY_DN1381_c3_g1	E016	-1.45638	0.00710292
TRINITY_DN1381_c3_g1	E007	1.38961	0.0432181
TRINITY_DN1381_c7_g1	E003	-1.36503	0.0363678
TRINITY_DN13826_c0_g1	E001	2.20581	0.00851648
TRINITY_DN1382_c0_g1	E016	0.926805	0.032992
TRINITY_DN13835_c0_g1	E015	0.747855	0.00835753
TRINITY_DN13835_c0_g1	E024	-1.64625	0.025583
TRINITY_DN13835_c0_g1	E013	1.68225	0.0376704
TRINITY_DN13835_c0_g1	E014	-0.852028	0.0394701
TRINITY_DN13838_c0_g2	E030	2.44188	0.029836
TRINITY_DN13860_c2_g1	E001	0.907531	0.0180175	REST_MOUSE^REST_MOUSE^Q:227-505,H:316-402^31.183%ID^E:6.1e-09^RecName: Full=RE1-silencing transcription factor;^Eukaryota; Metazoa; Chordata; Craniata; Vertebrata; Euteleostomi; Mammalia; Eutheria; Euarchontoglires; Glires; Rodentia; Myomorpha; Muroidea; Muridae; Murinae; Mus; Mus`REST_MOUSE^REST_MOUSE^Q:263-505,H:300-374^36.585%ID^E:2.15e-08^RecName: Full=RE1-silencing transcription factor;^Euka…	PF13909.6^zf-H2C2_5^C2H2-type zinc-finger domain^88-110^E:1.6e-08`PF13909.6^zf-H2C2_5^C2H2-type zinc-finger domain^119-142^E:1.4e-07`PF00096.26^zf-C2H2^Zinc finger, C2H2 type^119-141^E:0.0052
TRINITY_DN1389_c0_g1	E002	0.453432	0.0353961	S2542_DANRE^S2542_DANRE^Q:383-1174,H:50-318^52.555%ID^E:1.91e-89^RecName: Full=Mitochondrial coenzyme A transporter SLC25A42;^Eukaryota; Metazoa; Chordata; Craniata; Vertebrata; Euteleostomi; Actinopterygii; Neopterygii; Teleostei; Ostariophysi; Cypriniformes; Cyprinidae; Danio	PF00153.27^Mito_carr^Mitochondrial carrier protein^20-106^E:6.9e-21`PF00153.27^Mito_carr^Mitochondrial carrier protein^117-200^E:1.3e-22`PF00153.27^Mito_carr^Mitochondrial carrier protein^209-296^E:4.7e-19
TRINITY_DN1389_c1_g1	E004	1.23734	0.0267026	COPT1_PONAB^COPT1_PONAB^Q:546-1001,H:48-190^44.079%ID^E:7.21e-35^RecName: Full=High affinity copper uptake protein 1;^Eukaryota; Metazoa; Chordata; Craniata; Vertebrata; Euteleostomi; Mammalia; Eutheria; Euarchontoglires; Primates; Haplorrhini; Catarrhini; Hominidae; Pongo	PF04145.15^Ctr^Ctr copper transporter family^57-194^E:1.2e-37
TRINITY_DN138_c1_g1	E015	-0.658426	0.00257011
TRINITY_DN138_c1_g1	E019	0.858044	0.0108096
TRINITY_DN13928_c0_g1	E002	1.77717	0.00886766
TRINITY_DN13928_c0_g1	E004	0.934273	0.0477198
TRINITY_DN1394_c0_g1	E007	0.630965	0.014497	PTN11_HUMAN^PTN11_HUMAN^Q:107-1753,H:1-548^65.357%ID^E:0^RecName: Full=Tyrosine-protein phosphatase non-receptor type 11;^Eukaryota; Metazoa; Chordata; Craniata; Vertebrata; Euteleostomi; Mammalia; Eutheria; Euarchontoglires; Primates; Haplorrhini; Catarrhini; Hominidae; Homo`PTN11_HUMAN^PTN11_HUMAN^Q:92-415,H:102-217^42.373%ID^E:5.71e-16^RecName: Full=Tyrosine-protein phosphatase non-receptor ty…	PF00017.24^SH2^SH2 domain^6-81^E:1.2e-21`PF00017.24^SH2^SH2 domain^112-188^E:3.1e-27`PF00102.27^Y_phosphatase^Protein-tyrosine phosphatase^264-520^E:1.1e-79
TRINITY_DN13971_c0_g1	E001	0.536394	0.000126954
TRINITY_DN13971_c0_g1	E004	-1.66167	0.00106611
TRINITY_DN13971_c0_g1	E003	0.0586468	0.0145069
TRINITY_DN1397_c0_g1	E011	-0.631453	0.0255583	ALAT2_XENTR^ALAT2_XENTR^Q:619-2091,H:29-524^59.879%ID^E:0^RecName: Full=Alanine aminotransferase 2;^Eukaryota; Metazoa; Chordata; Craniata; Vertebrata; Euteleostomi; Amphibia; Batrachia; Anura; Pipoidea; Pipidae; Xenopodinae; Xenopus; Silurana	PF00155.21^Aminotran_1_2^Aminotransferase class I and II^155-519^E:5.5e-37
TRINITY_DN13992_c0_g2	E002	-1.38566	9.35e-09
TRINITY_DN13992_c0_g2	E005	0.812557	5.04e-05
TRINITY_DN13992_c0_g2	E001	0.605721	0.0008981
TRINITY_DN13992_c0_g2	E003	1.63459	0.00535767
TRINITY_DN13992_c0_g2	E004	-2.10169	0.0332994
TRINITY_DN14009_c1_g1	E006	0.846381	0.01354
TRINITY_DN14009_c1_g1	E010	1.10096	0.04483
TRINITY_DN14011_c0_g1	E002	-1.18014	0.0332209	NDK7_BOVIN^NDK7_BOVIN^Q:212-1354,H:2-377^42.52%ID^E:1.48e-110^RecName: Full=Nucleoside diphosphate kinase 7;^Eukaryota; Metazoa; Chordata; Craniata; Vertebrata; Euteleostomi; Mammalia; Eutheria; Laurasiatheria; Artiodactyla; Ruminantia; Pecora; Bovidae; Bovinae; Bos	PF00334.19^NDK^Nucleoside diphosphate kinase^99-233^E:6.9e-26`PF00334.19^NDK^Nucleoside diphosphate kinase^248-385^E:6.3e-25
TRINITY_DN1401_c0_g1	E006	-0.843607	0.0177961
TRINITY_DN1401_c0_g1	E008	0.754508	0.0490653
TRINITY_DN14026_c0_g1	E016	0.292669	0.0138034
TRINITY_DN14026_c0_g1	E010	0.234796	0.0430833
TRINITY_DN1402_c1_g1	E001	-1.00526	0.00592313	TCB2_CAEBR^TCB2_CAEBR^Q:329-643,H:117-220^37.143%ID^E:5.81e-13^RecName: Full=Transposable element Tcb2 transposase;^Eukaryota; Metazoa; Ecdysozoa; Nematoda; Chromadorea; Rhabditida; Rhabditina; Rhabditomorpha; Rhabditoidea; Rhabditidae; Peloderinae; Caenorhabditis
TRINITY_DN1402_c1_g1	E020	-1.59121	0.0355329	TCB2_CAEBR^TCB2_CAEBR^Q:329-643,H:117-220^37.143%ID^E:5.81e-13^RecName: Full=Transposable element Tcb2 transposase;^Eukaryota; Metazoa; Ecdysozoa; Nematoda; Chromadorea; Rhabditida; Rhabditina; Rhabditomorpha; Rhabditoidea; Rhabditidae; Peloderinae; Caenorhabditis
TRINITY_DN14033_c1_g1	E005	1.38355	0.003174
TRINITY_DN1403_c0_g1	E023	-0.810289	0.031119
TRINITY_DN14056_c0_g1	E005	0.970621	0.0398579
TRINITY_DN14062_c1_g1	E009	1.35107	0.0388016	CC14A_MOUSE^CC14A_MOUSE^Q:160-1395,H:1-406^52.969%ID^E:5.88e-142^RecName: Full=Dual specificity protein phosphatase CDC14A;^Eukaryota; Metazoa; Chordata; Craniata; Vertebrata; Euteleostomi; Mammalia; Eutheria; Euarchontoglires; Glires; Rodentia; Myomorpha; Muroidea; Muridae; Murinae; Mus; Mus	PF14671.6^DSPn^Dual specificity protein phosphatase, N-terminal half^29-170^E:3.7e-49`PF00782.20^DSPc^Dual specificity phosphatase, catalytic domain^279-343^E:1.2e-13
TRINITY_DN1406_c0_g1	E004	-0.0506006	0.0277662	AMPM_MANSE^AMPM_MANSE^Q:100-2670,H:29-890^30.76%ID^E:8.39e-122^RecName: Full=Membrane alanyl aminopeptidase;^Eukaryota; Metazoa; Ecdysozoa; Arthropoda; Hexapoda; Insecta; Pterygota; Neoptera; Holometabola; Lepidoptera; Glossata; Ditrysia; Bombycoidea; Sphingidae; Sphinginae; Sphingini; Manduca	PF17900.1^Peptidase_M1_N^Peptidase M1 N-terminal domain^37-223^E:2.1e-35`PF01433.20^Peptidase_M1^Peptidase family M1 domain^260-476^E:9e-64`PF11838.8^ERAP1_C^ERAP1-like C-terminal domain^567-872^E:2.5e-52
TRINITY_DN1406_c0_g1	E001	0.105925	0.037538	AMPM_MANSE^AMPM_MANSE^Q:100-2670,H:29-890^30.76%ID^E:8.39e-122^RecName: Full=Membrane alanyl aminopeptidase;^Eukaryota; Metazoa; Ecdysozoa; Arthropoda; Hexapoda; Insecta; Pterygota; Neoptera; Holometabola; Lepidoptera; Glossata; Ditrysia; Bombycoidea; Sphingidae; Sphinginae; Sphingini; Manduca	PF17900.1^Peptidase_M1_N^Peptidase M1 N-terminal domain^37-223^E:2.1e-35`PF01433.20^Peptidase_M1^Peptidase family M1 domain^260-476^E:9e-64`PF11838.8^ERAP1_C^ERAP1-like C-terminal domain^567-872^E:2.5e-52
TRINITY_DN14077_c0_g1	E007	-1.48951	0.0465142
TRINITY_DN1407_c0_g1	E009	0.246635	0.0324719	IF4G3_MOUSE^IF4G3_MOUSE^Q:2795-5596,H:608-1570^35.758%ID^E:6.18e-142^RecName: Full=Eukaryotic translation initiation factor 4 gamma 3;^Eukaryota; Metazoa; Chordata; Craniata; Vertebrata; Euteleostomi; Mammalia; Eutheria; Euarchontoglires; Glires; Rodentia; Myomorpha; Muroidea; Muridae; Murinae; Mus; Mus	PF02854.19^MIF4G^MIF4G domain^883-1112^E:5.1e-51`PF02847.17^MA3^MA3 domain^1332-1444^E:7.4e-11`PF02020.18^W2^eIF4-gamma/eIF5/eIF2-epsilon^1605-1681^E:2.8e-09
TRINITY_DN1407_c0_g1	E001	0.284882	0.0460725	IF4G3_MOUSE^IF4G3_MOUSE^Q:2795-5596,H:608-1570^35.758%ID^E:6.18e-142^RecName: Full=Eukaryotic translation initiation factor 4 gamma 3;^Eukaryota; Metazoa; Chordata; Craniata; Vertebrata; Euteleostomi; Mammalia; Eutheria; Euarchontoglires; Glires; Rodentia; Myomorpha; Muroidea; Muridae; Murinae; Mus; Mus	PF02854.19^MIF4G^MIF4G domain^883-1112^E:5.1e-51`PF02847.17^MA3^MA3 domain^1332-1444^E:7.4e-11`PF02020.18^W2^eIF4-gamma/eIF5/eIF2-epsilon^1605-1681^E:2.8e-09
TRINITY_DN1409_c0_g1	E002	-0.0821497	0.0449501		PF01091.18^PTN_MK_C^PTN/MK heparin-binding protein family, C-terminal domain^42-86^E:1.6e-13`PF01091.18^PTN_MK_C^PTN/MK heparin-binding protein family, C-terminal domain^87-142^E:7.7e-14
TRINITY_DN14106_c0_g1	E004	1.42029	0.0166669	IMP4_RAT^IMP4_RAT^Q:186-1037,H:16-289^59.298%ID^E:2.08e-120^RecName: Full=U3 small nucleolar ribonucleoprotein protein IMP4;^Eukaryota; Metazoa; Chordata; Craniata; Vertebrata; Euteleostomi; Mammalia; Eutheria; Euarchontoglires; Glires; Rodentia; Myomorpha; Muroidea; Muridae; Murinae; Rattus	PF04427.18^Brix^Brix domain^101-266^E:2.1e-31
TRINITY_DN14106_c2_g1	E005	0.538842	0.0325062
TRINITY_DN14107_c0_g1	E037	1.07192	0.0358213
TRINITY_DN14107_c0_g1	E006	1.09165	0.0464735
TRINITY_DN1410_c1_g1	E009	0.691514	2.59e-07		PF16030.5^GD_N^Serine protease gd N-terminus^26-63^E:1.7e-06
TRINITY_DN1411_c0_g1	E001	-0.351222	0.00771929
TRINITY_DN1412_c0_g1	E018	-3.63258	6.18e-09
TRINITY_DN1412_c0_g1	E004	-1.60959	1e-08
TRINITY_DN1412_c0_g1	E011	-2.81893	1.94e-07
TRINITY_DN1412_c0_g1	E005	0.790681	0.00056808
TRINITY_DN1412_c0_g1	E006	0.511977	0.042863
TRINITY_DN1413_c0_g1	E007	-0.181373	0.0411663	U184_DROME^U184_DROME^Q:331-504,H:26-82^50%ID^E:9.37e-08^RecName: Full=UPF0184 protein CG14818;^Eukaryota; Metazoa; Ecdysozoa; Arthropoda; Hexapoda; Insecta; Pterygota; Neoptera; Holometabola; Diptera; Brachycera; Muscomorpha; Ephydroidea; Drosophilidae; Drosophila; Sophophora	PF03670.13^UPF0184^Uncharacterised protein family (UPF0184)^24-102^E:2.2e-16
TRINITY_DN14147_c0_g1	E009	1.77469	0.0136363
TRINITY_DN1414_c0_g1	E013	1.81439	6.11e-05
TRINITY_DN1414_c0_g1	E014	-1.14836	0.00116823
TRINITY_DN1414_c0_g1	E006	0.747472	0.00207812
TRINITY_DN1414_c0_g1	E005	-0.790472	0.00511821
TRINITY_DN1414_c0_g1	E034	-1.13705	0.0102257
TRINITY_DN1414_c0_g1	E025	-1.2442	0.0249547
TRINITY_DN1414_c0_g1	E019	0.523421	0.0309001
TRINITY_DN1414_c0_g1	E020	-1.21786	0.0351712
TRINITY_DN1414_c0_g1	E035	0.805193	0.0370022
TRINITY_DN1415_c0_g1	E009	-0.825436	0.0426996	DORS_DROME^DORS_DROME^Q:793-1728,H:49-359^67.308%ID^E:1.22e-129^RecName: Full=Embryonic polarity protein dorsal;^Eukaryota; Metazoa; Ecdysozoa; Arthropoda; Hexapoda; Insecta; Pterygota; Neoptera; Holometabola; Diptera; Brachycera; Muscomorpha; Ephydroidea; Drosophilidae; Drosophila; Sophophora`DORS_DROME^DORS_DROME^Q:1894-2517,H:569-771^34.685%ID^E:2.17e-10^RecName: Full=Embryonic polarity protei…	PF00554.22^RHD_DNA_bind^Rel homology DNA-binding domain^78-248^E:1.4e-67`PF16179.5^RHD_dimer^Rel homology dimerisation domain^256-357^E:3.5e-33
TRINITY_DN14186_c0_g1	E006	-0.361556	0.00780154
TRINITY_DN14200_c0_g1	E003	-1.32394	0.00402158	STAC3_XENTR^STAC3_XENTR^Q:3890-4249,H:219-337^36.667%ID^E:2.41e-21^RecName: Full=SH3 and cysteine-rich domain-containing protein 3;^Eukaryota; Metazoa; Chordata; Craniata; Vertebrata; Euteleostomi; Amphibia; Batrachia; Anura; Pipoidea; Pipidae; Xenopodinae; Xenopus; Silurana	PF00130.22^C1_1^Phorbol esters/diacylglycerol binding domain (C1 domain)^452-500^E:8.4e-10`PF07653.17^SH3_2^Variant SH3 domain^751-802^E:1.6e-08`PF00018.28^SH3_1^SH3 domain^752-797^E:4.6e-13`PF14604.6^SH3_9^Variant SH3 domain^753-800^E:9.8e-11
TRINITY_DN14200_c0_g1	E004	1.08671	0.0495191	STAC3_XENTR^STAC3_XENTR^Q:3890-4249,H:219-337^36.667%ID^E:2.41e-21^RecName: Full=SH3 and cysteine-rich domain-containing protein 3;^Eukaryota; Metazoa; Chordata; Craniata; Vertebrata; Euteleostomi; Amphibia; Batrachia; Anura; Pipoidea; Pipidae; Xenopodinae; Xenopus; Silurana	PF00130.22^C1_1^Phorbol esters/diacylglycerol binding domain (C1 domain)^452-500^E:8.4e-10`PF07653.17^SH3_2^Variant SH3 domain^751-802^E:1.6e-08`PF00018.28^SH3_1^SH3 domain^752-797^E:4.6e-13`PF14604.6^SH3_9^Variant SH3 domain^753-800^E:9.8e-11
TRINITY_DN14206_c0_g1	E037	0.741601	0.0138874
TRINITY_DN14206_c0_g1	E024	-1.09368	0.0341364
TRINITY_DN14206_c0_g1	E038	0.66762	0.0418431
TRINITY_DN1424_c0_g1	E013	-0.916742	0.0248034	CRIM1_DANRE^CRIM1_DANRE^Q:585-1388,H:203-528^24.551%ID^E:1.49e-11^RecName: Full=Cysteine-rich motor neuron 1 protein;^Eukaryota; Metazoa; Chordata; Craniata; Vertebrata; Euteleostomi; Actinopterygii; Neopterygii; Teleostei; Ostariophysi; Cypriniformes; Cyprinidae; Danio	PF02822.14^Antistasin^Antistasin family^353-379^E:2.7e-07
TRINITY_DN1431_c0_g1	E019	0.454964	0.0293804
TRINITY_DN1434_c0_g1	E001	-0.432786	0.00117038	PPAF2_HOLDI^PPAF2_HOLDI^Q:874-1701,H:138-414^64.388%ID^E:7.35e-124^RecName: Full=Phenoloxidase-activating factor 2 {ECO:0000305};^Eukaryota; Metazoa; Ecdysozoa; Arthropoda; Hexapoda; Insecta; Pterygota; Neoptera; Holometabola; Coleoptera; Polyphaga; Scarabaeiformia; Scarabaeidae; Melolonthinae; Holotrichia`PPAF2_HOLDI^PPAF2_HOLDI^Q:394-696,H:17-118^41.509%ID^E:2.22e-14^RecName: Full=Phenoloxidase…	PF18322.1^CLIP_1^Serine protease Clip domain PPAF-2^64-112^E:2.2e-11`PF00089.26^Trypsin^Trypsin^196-437^E:4.1e-52
TRINITY_DN1434_c0_g1	E002	-0.583126	0.00157622	PPAF2_HOLDI^PPAF2_HOLDI^Q:874-1701,H:138-414^64.388%ID^E:7.35e-124^RecName: Full=Phenoloxidase-activating factor 2 {ECO:0000305};^Eukaryota; Metazoa; Ecdysozoa; Arthropoda; Hexapoda; Insecta; Pterygota; Neoptera; Holometabola; Coleoptera; Polyphaga; Scarabaeiformia; Scarabaeidae; Melolonthinae; Holotrichia`PPAF2_HOLDI^PPAF2_HOLDI^Q:394-696,H:17-118^41.509%ID^E:2.22e-14^RecName: Full=Phenoloxidase…	PF18322.1^CLIP_1^Serine protease Clip domain PPAF-2^64-112^E:2.2e-11`PF00089.26^Trypsin^Trypsin^196-437^E:4.1e-52
TRINITY_DN1434_c0_g1	E005	0.463829	0.00220689	PPAF2_HOLDI^PPAF2_HOLDI^Q:874-1701,H:138-414^64.388%ID^E:7.35e-124^RecName: Full=Phenoloxidase-activating factor 2 {ECO:0000305};^Eukaryota; Metazoa; Ecdysozoa; Arthropoda; Hexapoda; Insecta; Pterygota; Neoptera; Holometabola; Coleoptera; Polyphaga; Scarabaeiformia; Scarabaeidae; Melolonthinae; Holotrichia`PPAF2_HOLDI^PPAF2_HOLDI^Q:394-696,H:17-118^41.509%ID^E:2.22e-14^RecName: Full=Phenoloxidase…	PF18322.1^CLIP_1^Serine protease Clip domain PPAF-2^64-112^E:2.2e-11`PF00089.26^Trypsin^Trypsin^196-437^E:4.1e-52
TRINITY_DN14363_c0_g2	E007	-0.588964	0.0456537
TRINITY_DN1438_c0_g1	E004	0.799378	0.00548133	UBCD6_DROME^UBCD6_DROME^Q:188-640,H:1-151^98.013%ID^E:1.28e-103^RecName: Full=Ubiquitin-conjugating enzyme E2-17 kDa;^Eukaryota; Metazoa; Ecdysozoa; Arthropoda; Hexapoda; Insecta; Pterygota; Neoptera; Holometabola; Diptera; Brachycera; Muscomorpha; Ephydroidea; Drosophilidae; Drosophila; Sophophora	PF00179.26^UQ_con^Ubiquitin-conjugating enzyme^8-144^E:1.7e-53
TRINITY_DN14395_c1_g1	E014	-0.592523	0.0076042
TRINITY_DN14397_c0_g1	E001	0.233399	0.00824292	TMM62_HUMAN^TMM62_HUMAN^Q:348-2084,H:53-618^43.396%ID^E:1.78e-143^RecName: Full=Transmembrane protein 62;^Eukaryota; Metazoa; Chordata; Craniata; Vertebrata; Euteleostomi; Mammalia; Eutheria; Euarchontoglires; Primates; Haplorrhini; Catarrhini; Hominidae; Homo	PF00149.28^Metallophos^Calcineurin-like phosphoesterase^55-266^E:1e-12
TRINITY_DN14397_c0_g1	E008	-0.207504	0.0146154	TMM62_HUMAN^TMM62_HUMAN^Q:348-2084,H:53-618^43.396%ID^E:1.78e-143^RecName: Full=Transmembrane protein 62;^Eukaryota; Metazoa; Chordata; Craniata; Vertebrata; Euteleostomi; Mammalia; Eutheria; Euarchontoglires; Primates; Haplorrhini; Catarrhini; Hominidae; Homo	PF00149.28^Metallophos^Calcineurin-like phosphoesterase^55-266^E:1e-12
TRINITY_DN14416_c0_g1	E015	-0.317799	0.0198043
TRINITY_DN14416_c0_g1	E014	0.810927	0.0200405
TRINITY_DN14418_c0_g2	E005	-0.548325	0.0489377
TRINITY_DN1444_c0_g1	E010	-0.594658	3.77e-05	TC3A_CAEEL^TC3A_CAEEL^Q:3816-2851,H:38-329^25.22%ID^E:1.07e-10^RecName: Full=Transposable element Tc3 transposase;^Eukaryota; Metazoa; Ecdysozoa; Nematoda; Chromadorea; Rhabditida; Rhabditina; Rhabditomorpha; Rhabditoidea; Rhabditidae; Peloderinae; Caenorhabditis	PF16061.5^DUF4803^Domain of unknown function (DUF4803)^201-454^E:1.9e-113
TRINITY_DN14450_c0_g1	E006	0.30704	0.000694019	RTXE_DROME^RTXE_DROME^Q:2512-3576,H:464-837^33.067%ID^E:4.68e-37^RecName: Full=Probable RNA-directed DNA polymerase from transposon X-element;^Eukaryota; Metazoa; Ecdysozoa; Arthropoda; Hexapoda; Insecta; Pterygota; Neoptera; Holometabola; Diptera; Brachycera; Muscomorpha; Ephydroidea; Drosophilidae; Drosophila; Sophophora
TRINITY_DN14462_c0_g1	E008	2.27909	0.0136286
TRINITY_DN14469_c0_g1	E003	-2.45348	0.0307072
TRINITY_DN1446_c0_g1	E031	-0.433013	0.043286	GYS_DROME^GYS_DROME^Q:266-2122,H:33-655^75.441%ID^E:0^RecName: Full=Glycogen [starch] synthase;^Eukaryota; Metazoa; Ecdysozoa; Arthropoda; Hexapoda; Insecta; Pterygota; Neoptera; Holometabola; Diptera; Brachycera; Muscomorpha; Ephydroidea; Drosophilidae; Drosophila; Sophophora	PF05693.13^Glycogen_syn^Glycogen synthase^39-676^E:0
TRINITY_DN144_c0_g1	E015	-2.29706	4.6e-10	ARHGC_HUMAN^ARHGC_HUMAN^Q:3122-4291,H:755-1141^40.152%ID^E:5.92e-74^RecName: Full=Rho guanine nucleotide exchange factor 12;^Eukaryota; Metazoa; Chordata; Craniata; Vertebrata; Euteleostomi; Mammalia; Eutheria; Euarchontoglires; Primates; Haplorrhini; Catarrhini; Hominidae; Homo`ARHGC_HUMAN^ARHGC_HUMAN^Q:398-868,H:77-253^34.831%ID^E:4.01e-18^RecName: Full=Rho guanine nucleotide exchange factor 12…	PF00595.24^PDZ^PDZ domain^53-119^E:2.1e-15`PF13180.6^PDZ_2^PDZ domain^59-109^E:1.1e-08`PF17820.1^PDZ_6^PDZ domain^69-121^E:3.6e-14`PF09128.11^RGS-like^Regulator of G protein signalling-like domain^472-659^E:8.1e-52`PF00615.19^RGS^Regulator of G protein signaling domain^477-580^E:4.3e-06`PF00130.22^C1_1^Phorbol esters/diacylglycerol binding domain (C1 domain)^698-748^E:3.7e-08`PF00621.20^RhoGEF^Rh…
TRINITY_DN144_c0_g1	E007	-1.17572	2.81e-06	ARHGC_HUMAN^ARHGC_HUMAN^Q:3122-4291,H:755-1141^40.152%ID^E:5.92e-74^RecName: Full=Rho guanine nucleotide exchange factor 12;^Eukaryota; Metazoa; Chordata; Craniata; Vertebrata; Euteleostomi; Mammalia; Eutheria; Euarchontoglires; Primates; Haplorrhini; Catarrhini; Hominidae; Homo`ARHGC_HUMAN^ARHGC_HUMAN^Q:398-868,H:77-253^34.831%ID^E:4.01e-18^RecName: Full=Rho guanine nucleotide exchange factor 12…	PF00595.24^PDZ^PDZ domain^53-119^E:2.1e-15`PF13180.6^PDZ_2^PDZ domain^59-109^E:1.1e-08`PF17820.1^PDZ_6^PDZ domain^69-121^E:3.6e-14`PF09128.11^RGS-like^Regulator of G protein signalling-like domain^472-659^E:8.1e-52`PF00615.19^RGS^Regulator of G protein signaling domain^477-580^E:4.3e-06`PF00130.22^C1_1^Phorbol esters/diacylglycerol binding domain (C1 domain)^698-748^E:3.7e-08`PF00621.20^RhoGEF^Rh…
TRINITY_DN144_c0_g1	E009	2.59317	0.000717201	ARHGC_HUMAN^ARHGC_HUMAN^Q:3122-4291,H:755-1141^40.152%ID^E:5.92e-74^RecName: Full=Rho guanine nucleotide exchange factor 12;^Eukaryota; Metazoa; Chordata; Craniata; Vertebrata; Euteleostomi; Mammalia; Eutheria; Euarchontoglires; Primates; Haplorrhini; Catarrhini; Hominidae; Homo`ARHGC_HUMAN^ARHGC_HUMAN^Q:398-868,H:77-253^34.831%ID^E:4.01e-18^RecName: Full=Rho guanine nucleotide exchange factor 12…	PF00595.24^PDZ^PDZ domain^53-119^E:2.1e-15`PF13180.6^PDZ_2^PDZ domain^59-109^E:1.1e-08`PF17820.1^PDZ_6^PDZ domain^69-121^E:3.6e-14`PF09128.11^RGS-like^Regulator of G protein signalling-like domain^472-659^E:8.1e-52`PF00615.19^RGS^Regulator of G protein signaling domain^477-580^E:4.3e-06`PF00130.22^C1_1^Phorbol esters/diacylglycerol binding domain (C1 domain)^698-748^E:3.7e-08`PF00621.20^RhoGEF^Rh…
TRINITY_DN144_c0_g1	E008	1.03798	0.00122699	ARHGC_HUMAN^ARHGC_HUMAN^Q:3122-4291,H:755-1141^40.152%ID^E:5.92e-74^RecName: Full=Rho guanine nucleotide exchange factor 12;^Eukaryota; Metazoa; Chordata; Craniata; Vertebrata; Euteleostomi; Mammalia; Eutheria; Euarchontoglires; Primates; Haplorrhini; Catarrhini; Hominidae; Homo`ARHGC_HUMAN^ARHGC_HUMAN^Q:398-868,H:77-253^34.831%ID^E:4.01e-18^RecName: Full=Rho guanine nucleotide exchange factor 12…	PF00595.24^PDZ^PDZ domain^53-119^E:2.1e-15`PF13180.6^PDZ_2^PDZ domain^59-109^E:1.1e-08`PF17820.1^PDZ_6^PDZ domain^69-121^E:3.6e-14`PF09128.11^RGS-like^Regulator of G protein signalling-like domain^472-659^E:8.1e-52`PF00615.19^RGS^Regulator of G protein signaling domain^477-580^E:4.3e-06`PF00130.22^C1_1^Phorbol esters/diacylglycerol binding domain (C1 domain)^698-748^E:3.7e-08`PF00621.20^RhoGEF^Rh…
TRINITY_DN144_c0_g1	E014	2.41348	0.00128801	ARHGC_HUMAN^ARHGC_HUMAN^Q:3122-4291,H:755-1141^40.152%ID^E:5.92e-74^RecName: Full=Rho guanine nucleotide exchange factor 12;^Eukaryota; Metazoa; Chordata; Craniata; Vertebrata; Euteleostomi; Mammalia; Eutheria; Euarchontoglires; Primates; Haplorrhini; Catarrhini; Hominidae; Homo`ARHGC_HUMAN^ARHGC_HUMAN^Q:398-868,H:77-253^34.831%ID^E:4.01e-18^RecName: Full=Rho guanine nucleotide exchange factor 12…	PF00595.24^PDZ^PDZ domain^53-119^E:2.1e-15`PF13180.6^PDZ_2^PDZ domain^59-109^E:1.1e-08`PF17820.1^PDZ_6^PDZ domain^69-121^E:3.6e-14`PF09128.11^RGS-like^Regulator of G protein signalling-like domain^472-659^E:8.1e-52`PF00615.19^RGS^Regulator of G protein signaling domain^477-580^E:4.3e-06`PF00130.22^C1_1^Phorbol esters/diacylglycerol binding domain (C1 domain)^698-748^E:3.7e-08`PF00621.20^RhoGEF^Rh…
TRINITY_DN144_c0_g1	E004	1.75749	0.00368092	ARHGC_HUMAN^ARHGC_HUMAN^Q:3122-4291,H:755-1141^40.152%ID^E:5.92e-74^RecName: Full=Rho guanine nucleotide exchange factor 12;^Eukaryota; Metazoa; Chordata; Craniata; Vertebrata; Euteleostomi; Mammalia; Eutheria; Euarchontoglires; Primates; Haplorrhini; Catarrhini; Hominidae; Homo`ARHGC_HUMAN^ARHGC_HUMAN^Q:398-868,H:77-253^34.831%ID^E:4.01e-18^RecName: Full=Rho guanine nucleotide exchange factor 12…	PF00595.24^PDZ^PDZ domain^53-119^E:2.1e-15`PF13180.6^PDZ_2^PDZ domain^59-109^E:1.1e-08`PF17820.1^PDZ_6^PDZ domain^69-121^E:3.6e-14`PF09128.11^RGS-like^Regulator of G protein signalling-like domain^472-659^E:8.1e-52`PF00615.19^RGS^Regulator of G protein signaling domain^477-580^E:4.3e-06`PF00130.22^C1_1^Phorbol esters/diacylglycerol binding domain (C1 domain)^698-748^E:3.7e-08`PF00621.20^RhoGEF^Rh…
TRINITY_DN144_c0_g1	E005	-0.534855	0.00386318	ARHGC_HUMAN^ARHGC_HUMAN^Q:3122-4291,H:755-1141^40.152%ID^E:5.92e-74^RecName: Full=Rho guanine nucleotide exchange factor 12;^Eukaryota; Metazoa; Chordata; Craniata; Vertebrata; Euteleostomi; Mammalia; Eutheria; Euarchontoglires; Primates; Haplorrhini; Catarrhini; Hominidae; Homo`ARHGC_HUMAN^ARHGC_HUMAN^Q:398-868,H:77-253^34.831%ID^E:4.01e-18^RecName: Full=Rho guanine nucleotide exchange factor 12…	PF00595.24^PDZ^PDZ domain^53-119^E:2.1e-15`PF13180.6^PDZ_2^PDZ domain^59-109^E:1.1e-08`PF17820.1^PDZ_6^PDZ domain^69-121^E:3.6e-14`PF09128.11^RGS-like^Regulator of G protein signalling-like domain^472-659^E:8.1e-52`PF00615.19^RGS^Regulator of G protein signaling domain^477-580^E:4.3e-06`PF00130.22^C1_1^Phorbol esters/diacylglycerol binding domain (C1 domain)^698-748^E:3.7e-08`PF00621.20^RhoGEF^Rh…
TRINITY_DN144_c0_g1	E020	0.483729	0.0334681	ARHGC_HUMAN^ARHGC_HUMAN^Q:3122-4291,H:755-1141^40.152%ID^E:5.92e-74^RecName: Full=Rho guanine nucleotide exchange factor 12;^Eukaryota; Metazoa; Chordata; Craniata; Vertebrata; Euteleostomi; Mammalia; Eutheria; Euarchontoglires; Primates; Haplorrhini; Catarrhini; Hominidae; Homo`ARHGC_HUMAN^ARHGC_HUMAN^Q:398-868,H:77-253^34.831%ID^E:4.01e-18^RecName: Full=Rho guanine nucleotide exchange factor 12…	PF00595.24^PDZ^PDZ domain^53-119^E:2.1e-15`PF13180.6^PDZ_2^PDZ domain^59-109^E:1.1e-08`PF17820.1^PDZ_6^PDZ domain^69-121^E:3.6e-14`PF09128.11^RGS-like^Regulator of G protein signalling-like domain^472-659^E:8.1e-52`PF00615.19^RGS^Regulator of G protein signaling domain^477-580^E:4.3e-06`PF00130.22^C1_1^Phorbol esters/diacylglycerol binding domain (C1 domain)^698-748^E:3.7e-08`PF00621.20^RhoGEF^Rh…
TRINITY_DN1451_c1_g1	E014	2.1889	0.0292805
TRINITY_DN1452_c1_g1	E001	1.15143	0.0454972
TRINITY_DN1452_c2_g1	E030	1.82081	0.0172259
TRINITY_DN1452_c2_g1	E029	1.53769	0.0426835
TRINITY_DN14538_c0_g1	E017	1.98497	6.86e-06	ZASP_DROME^ZASP_DROME^Q:536-799,H:1-88^42.697%ID^E:6.85e-12^RecName: Full=PDZ and LIM domain protein Zasp;^Eukaryota; Metazoa; Ecdysozoa; Arthropoda; Hexapoda; Insecta; Pterygota; Neoptera; Holometabola; Diptera; Brachycera; Muscomorpha; Ephydroidea; Drosophilidae; Drosophila; Sophophora	PF00595.24^PDZ^PDZ domain^9-87^E:5e-13`PF13180.6^PDZ_2^PDZ domain^31-90^E:1.6e-06`PF15936.5^DUF4749^Domain of unknown function (DUF4749)^234-287^E:4.1e-09
TRINITY_DN14538_c0_g1	E019	0.605583	0.000418162	ZASP_DROME^ZASP_DROME^Q:536-799,H:1-88^42.697%ID^E:6.85e-12^RecName: Full=PDZ and LIM domain protein Zasp;^Eukaryota; Metazoa; Ecdysozoa; Arthropoda; Hexapoda; Insecta; Pterygota; Neoptera; Holometabola; Diptera; Brachycera; Muscomorpha; Ephydroidea; Drosophilidae; Drosophila; Sophophora	PF00595.24^PDZ^PDZ domain^9-87^E:5e-13`PF13180.6^PDZ_2^PDZ domain^31-90^E:1.6e-06`PF15936.5^DUF4749^Domain of unknown function (DUF4749)^234-287^E:4.1e-09
TRINITY_DN14538_c0_g1	E014	1.11837	0.0084898	ZASP_DROME^ZASP_DROME^Q:536-799,H:1-88^42.697%ID^E:6.85e-12^RecName: Full=PDZ and LIM domain protein Zasp;^Eukaryota; Metazoa; Ecdysozoa; Arthropoda; Hexapoda; Insecta; Pterygota; Neoptera; Holometabola; Diptera; Brachycera; Muscomorpha; Ephydroidea; Drosophilidae; Drosophila; Sophophora	PF00595.24^PDZ^PDZ domain^9-87^E:5e-13`PF13180.6^PDZ_2^PDZ domain^31-90^E:1.6e-06`PF15936.5^DUF4749^Domain of unknown function (DUF4749)^234-287^E:4.1e-09
TRINITY_DN1453_c0_g1	E021	-1.05293	0.0117246		PF05729.12^NACHT^NACHT domain^247-410^E:1.8e-06
TRINITY_DN1453_c0_g1	E040	-0.313681	0.01354		PF05729.12^NACHT^NACHT domain^247-410^E:1.8e-06
TRINITY_DN1453_c0_g1	E020	-0.588633	0.0275906		PF05729.12^NACHT^NACHT domain^247-410^E:1.8e-06
TRINITY_DN14543_c1_g1	E003	-1.62238	0.0221959		PF17984.1^TERT_thumb^Telomerase reverse transcriptase thumb DNA binding domain^100-280^E:6.6e-19
TRINITY_DN14543_c1_g1	E006	-2.37954	0.0366817		PF17984.1^TERT_thumb^Telomerase reverse transcriptase thumb DNA binding domain^100-280^E:6.6e-19
TRINITY_DN14544_c0_g1	E026	0.575757	0.000292684
TRINITY_DN14545_c1_g1	E004	0.502301	1.82e-06	BEST2_MOUSE^BEST2_MOUSE^Q:760-1887,H:1-373^46.296%ID^E:2.19e-116^RecName: Full=Bestrophin-2;^Eukaryota; Metazoa; Chordata; Craniata; Vertebrata; Euteleostomi; Mammalia; Eutheria; Euarchontoglires; Glires; Rodentia; Myomorpha; Muroidea; Muridae; Murinae; Mus; Mus	PF01062.21^Bestrophin^Bestrophin, RFP-TM, chloride channel^9-319^E:4.2e-101
TRINITY_DN14545_c1_g1	E001	-1.11869	2.11e-06	BEST2_MOUSE^BEST2_MOUSE^Q:760-1887,H:1-373^46.296%ID^E:2.19e-116^RecName: Full=Bestrophin-2;^Eukaryota; Metazoa; Chordata; Craniata; Vertebrata; Euteleostomi; Mammalia; Eutheria; Euarchontoglires; Glires; Rodentia; Myomorpha; Muroidea; Muridae; Murinae; Mus; Mus	PF01062.21^Bestrophin^Bestrophin, RFP-TM, chloride channel^9-319^E:4.2e-101
TRINITY_DN14545_c1_g1	E002	-1.44054	5.04e-06	BEST2_MOUSE^BEST2_MOUSE^Q:760-1887,H:1-373^46.296%ID^E:2.19e-116^RecName: Full=Bestrophin-2;^Eukaryota; Metazoa; Chordata; Craniata; Vertebrata; Euteleostomi; Mammalia; Eutheria; Euarchontoglires; Glires; Rodentia; Myomorpha; Muroidea; Muridae; Murinae; Mus; Mus	PF01062.21^Bestrophin^Bestrophin, RFP-TM, chloride channel^9-319^E:4.2e-101
TRINITY_DN14547_c0_g1	E009	0.967926	0.00967819
TRINITY_DN14547_c0_g1	E012	1.70218	0.0324674
TRINITY_DN14547_c0_g1	E007	-0.388868	0.0361871
TRINITY_DN1454_c2_g1	E008	-0.263909	0.0293804
TRINITY_DN1455_c0_g1	E011	0.634506	0.000775903	BGM_DROME^BGM_DROME^Q:465-2414,H:12-665^49.848%ID^E:0^RecName: Full=Very long-chain-fatty-acid--CoA ligase bubblegum {ECO:0000303|PubMed:10373116, ECO:0000312|FlyBase:FBgn0027348};^Eukaryota; Metazoa; Ecdysozoa; Arthropoda; Hexapoda; Insecta; Pterygota; Neoptera; Holometabola; Diptera; Brachycera; Muscomorpha; Ephydroidea; Drosophilidae; Drosophila; Sophophora	PF00501.28^AMP-binding^AMP-binding enzyme^45-503^E:1.1e-88
TRINITY_DN1455_c0_g1	E002	-0.497948	0.0244566	BGM_DROME^BGM_DROME^Q:465-2414,H:12-665^49.848%ID^E:0^RecName: Full=Very long-chain-fatty-acid--CoA ligase bubblegum {ECO:0000303|PubMed:10373116, ECO:0000312|FlyBase:FBgn0027348};^Eukaryota; Metazoa; Ecdysozoa; Arthropoda; Hexapoda; Insecta; Pterygota; Neoptera; Holometabola; Diptera; Brachycera; Muscomorpha; Ephydroidea; Drosophilidae; Drosophila; Sophophora	PF00501.28^AMP-binding^AMP-binding enzyme^45-503^E:1.1e-88
TRINITY_DN14567_c0_g1	E003		0.0494453
TRINITY_DN14571_c0_g1	E011	1.68734	0.0113701
TRINITY_DN14583_c0_g1	E009	2.5475	4.3e-07
TRINITY_DN14583_c0_g1	E010	-1.37531	3.87e-06
TRINITY_DN14583_c0_g1	E007	0.981454	2.97e-05
TRINITY_DN14583_c0_g1	E017	3.84344	5.38e-05
TRINITY_DN14583_c0_g1	E004	0.583008	0.000160463
TRINITY_DN14583_c0_g1	E018	-1.72043	0.000865277
TRINITY_DN14583_c0_g1	E021	-2.25826	0.00394548
TRINITY_DN14583_c0_g1	E005	-1.32738	0.00474532
TRINITY_DN14583_c0_g1	E020	-5.86912	0.00629137
TRINITY_DN14585_c0_g1	E004	-0.779781	0.0321955	INT14_XENTR^INT14_XENTR^Q:151-1638,H:1-511^47.945%ID^E:8.15e-150^RecName: Full=Integrator complex subunit 14 {ECO:0000250|UniProtKB:Q96SY0};^Eukaryota; Metazoa; Chordata; Craniata; Vertebrata; Euteleostomi; Amphibia; Batrachia; Anura; Pipoidea; Pipidae; Xenopodinae; Xenopus; Silurana	PF13519.6^VWA_2^von Willebrand factor type A domain^3-117^E:3e-18
TRINITY_DN145_c0_g1	E009	-2.50808	7.36e-16	PROML_DROME^PROML_DROME^Q:1131-3104,H:233-917^22.431%ID^E:2.51e-37^RecName: Full=Prominin-like protein;^Eukaryota; Metazoa; Ecdysozoa; Arthropoda; Hexapoda; Insecta; Pterygota; Neoptera; Holometabola; Diptera; Brachycera; Muscomorpha; Ephydroidea; Drosophilidae; Drosophila; Sophophora	PF05478.11^Prominin^Prominin^64-833^E:2.2e-158
TRINITY_DN145_c0_g1	E006	-2.07679	5.81e-14	PROML_DROME^PROML_DROME^Q:1131-3104,H:233-917^22.431%ID^E:2.51e-37^RecName: Full=Prominin-like protein;^Eukaryota; Metazoa; Ecdysozoa; Arthropoda; Hexapoda; Insecta; Pterygota; Neoptera; Holometabola; Diptera; Brachycera; Muscomorpha; Ephydroidea; Drosophilidae; Drosophila; Sophophora	PF05478.11^Prominin^Prominin^64-833^E:2.2e-158
TRINITY_DN145_c0_g1	E015	-3.14105	7.05e-14	PROML_DROME^PROML_DROME^Q:1131-3104,H:233-917^22.431%ID^E:2.51e-37^RecName: Full=Prominin-like protein;^Eukaryota; Metazoa; Ecdysozoa; Arthropoda; Hexapoda; Insecta; Pterygota; Neoptera; Holometabola; Diptera; Brachycera; Muscomorpha; Ephydroidea; Drosophilidae; Drosophila; Sophophora	PF05478.11^Prominin^Prominin^64-833^E:2.2e-158
TRINITY_DN145_c0_g1	E005	0.650327	6.09e-07	PROML_DROME^PROML_DROME^Q:1131-3104,H:233-917^22.431%ID^E:2.51e-37^RecName: Full=Prominin-like protein;^Eukaryota; Metazoa; Ecdysozoa; Arthropoda; Hexapoda; Insecta; Pterygota; Neoptera; Holometabola; Diptera; Brachycera; Muscomorpha; Ephydroidea; Drosophilidae; Drosophila; Sophophora	PF05478.11^Prominin^Prominin^64-833^E:2.2e-158
TRINITY_DN145_c0_g1	E008	0.657649	1.61e-06	PROML_DROME^PROML_DROME^Q:1131-3104,H:233-917^22.431%ID^E:2.51e-37^RecName: Full=Prominin-like protein;^Eukaryota; Metazoa; Ecdysozoa; Arthropoda; Hexapoda; Insecta; Pterygota; Neoptera; Holometabola; Diptera; Brachycera; Muscomorpha; Ephydroidea; Drosophilidae; Drosophila; Sophophora	PF05478.11^Prominin^Prominin^64-833^E:2.2e-158
TRINITY_DN145_c0_g1	E016	0.344742	0.000101943	PROML_DROME^PROML_DROME^Q:1131-3104,H:233-917^22.431%ID^E:2.51e-37^RecName: Full=Prominin-like protein;^Eukaryota; Metazoa; Ecdysozoa; Arthropoda; Hexapoda; Insecta; Pterygota; Neoptera; Holometabola; Diptera; Brachycera; Muscomorpha; Ephydroidea; Drosophilidae; Drosophila; Sophophora	PF05478.11^Prominin^Prominin^64-833^E:2.2e-158
TRINITY_DN145_c0_g1	E014	0.579833	0.000209092	PROML_DROME^PROML_DROME^Q:1131-3104,H:233-917^22.431%ID^E:2.51e-37^RecName: Full=Prominin-like protein;^Eukaryota; Metazoa; Ecdysozoa; Arthropoda; Hexapoda; Insecta; Pterygota; Neoptera; Holometabola; Diptera; Brachycera; Muscomorpha; Ephydroidea; Drosophilidae; Drosophila; Sophophora	PF05478.11^Prominin^Prominin^64-833^E:2.2e-158
TRINITY_DN145_c0_g1	E018	-0.865852	0.000229365	PROML_DROME^PROML_DROME^Q:1131-3104,H:233-917^22.431%ID^E:2.51e-37^RecName: Full=Prominin-like protein;^Eukaryota; Metazoa; Ecdysozoa; Arthropoda; Hexapoda; Insecta; Pterygota; Neoptera; Holometabola; Diptera; Brachycera; Muscomorpha; Ephydroidea; Drosophilidae; Drosophila; Sophophora	PF05478.11^Prominin^Prominin^64-833^E:2.2e-158
TRINITY_DN145_c0_g1	E003	-1.38699	0.00123399	PROML_DROME^PROML_DROME^Q:1131-3104,H:233-917^22.431%ID^E:2.51e-37^RecName: Full=Prominin-like protein;^Eukaryota; Metazoa; Ecdysozoa; Arthropoda; Hexapoda; Insecta; Pterygota; Neoptera; Holometabola; Diptera; Brachycera; Muscomorpha; Ephydroidea; Drosophilidae; Drosophila; Sophophora	PF05478.11^Prominin^Prominin^64-833^E:2.2e-158
TRINITY_DN145_c1_g2	E014	1.24344	0.0136195
TRINITY_DN14603_c0_g1	E003	0.891694	0.0337595
TRINITY_DN1460_c0_g1	E002	0.561076	0.000590861
TRINITY_DN1460_c0_g1	E009	-0.19803	0.000605923
TRINITY_DN1460_c0_g1	E006	0.0731242	0.0222136
TRINITY_DN1460_c2_g1	E005	1.82487	0.0121625	RM55_DROME^RM55_DROME^Q:105-359,H:12-96^61.176%ID^E:4.35e-30^RecName: Full=39S ribosomal protein L55, mitochondrial;^Eukaryota; Metazoa; Ecdysozoa; Arthropoda; Hexapoda; Insecta; Pterygota; Neoptera; Holometabola; Diptera; Brachycera; Muscomorpha; Ephydroidea; Drosophilidae; Drosophila; Sophophora	PF09776.9^Mitoc_L55^Mitochondrial ribosomal protein L55^8-101^E:7.8e-33
TRINITY_DN1461_c0_g1	E003	0.840477	0.000126681	SEM5B_MOUSE^SEM5B_MOUSE^Q:437-3211,H:41-999^38.383%ID^E:0^RecName: Full=Semaphorin-5B;^Eukaryota; Metazoa; Chordata; Craniata; Vertebrata; Euteleostomi; Mammalia; Eutheria; Euarchontoglires; Glires; Rodentia; Myomorpha; Muroidea; Muridae; Murinae; Mus; Mus	PF01403.19^Sema^Sema domain^52-449^E:8.7e-114`PF00090.19^TSP_1^Thrombospondin type 1 domain^586-637^E:1.7e-09`PF00090.19^TSP_1^Thrombospondin type 1 domain^647-697^E:1.7e-13`PF00090.19^TSP_1^Thrombospondin type 1 domain^765-808^E:1.1e-08`PF00090.19^TSP_1^Thrombospondin type 1 domain^815-856^E:5e-09`PF00090.19^TSP_1^Thrombospondin type 1 domain^863-904^E:0.025
TRINITY_DN1461_c0_g1	E002	-1.4109	0.000360025	SEM5B_MOUSE^SEM5B_MOUSE^Q:437-3211,H:41-999^38.383%ID^E:0^RecName: Full=Semaphorin-5B;^Eukaryota; Metazoa; Chordata; Craniata; Vertebrata; Euteleostomi; Mammalia; Eutheria; Euarchontoglires; Glires; Rodentia; Myomorpha; Muroidea; Muridae; Murinae; Mus; Mus	PF01403.19^Sema^Sema domain^52-449^E:8.7e-114`PF00090.19^TSP_1^Thrombospondin type 1 domain^586-637^E:1.7e-09`PF00090.19^TSP_1^Thrombospondin type 1 domain^647-697^E:1.7e-13`PF00090.19^TSP_1^Thrombospondin type 1 domain^765-808^E:1.1e-08`PF00090.19^TSP_1^Thrombospondin type 1 domain^815-856^E:5e-09`PF00090.19^TSP_1^Thrombospondin type 1 domain^863-904^E:0.025
TRINITY_DN1466_c0_g2	E004	0.217228	0.0310419
TRINITY_DN1466_c1_g1	E005	-1.21709	0.00681082
TRINITY_DN1466_c2_g1	E014	0.473214	0.0256087
TRINITY_DN1466_c4_g1	E009	-1.11665	0.0399894
TRINITY_DN1466_c4_g1	E005	1.11352	0.0449514
TRINITY_DN1466_c4_g1	E006	1.11352	0.0449514
TRINITY_DN1466_c6_g1	E008	-1.15562	0.00821964
TRINITY_DN1468_c0_g1	E024	-0.56165	0.0493249	PIF1_DANRE^PIF1_DANRE^Q:3724-4170,H:472-594^32.215%ID^E:5.36e-10^RecName: Full=ATP-dependent DNA helicase PIF1 {ECO:0000255|HAMAP-Rule:MF_03176};^Eukaryota; Metazoa; Chordata; Craniata; Vertebrata; Euteleostomi; Actinopterygii; Neopterygii; Teleostei; Ostariophysi; Cypriniformes; Cyprinidae; Danio	PF14214.6^Helitron_like_N^Helitron helicase-like domain at N-terminus^564-696^E:4.1e-24`PF13538.6^UvrD_C_2^UvrD-like helicase C-terminal domain^1290-1327^E:1.2e-06`PF00443.29^UCH^Ubiquitin carboxyl-terminal hydrolase^1640-1879^E:4e-17
TRINITY_DN1470_c0_g1	E018	2.48012	0.000291743
TRINITY_DN1470_c0_g1	E021	-0.246392	0.00879125
TRINITY_DN1470_c0_g1	E023	0.659959	0.0193936
TRINITY_DN1470_c0_g1	E024	-0.39033	0.0203868
TRINITY_DN1470_c0_g1	E017	-0.191376	0.045497
TRINITY_DN1474_c0_g1	E011	0.915545	0.0103653
TRINITY_DN1474_c0_g1	E021	2.53287	0.0337595
TRINITY_DN1476_c2_g1	E001	1.28057	5.11e-05
TRINITY_DN1476_c2_g1	E004	1.20317	0.00663321
TRINITY_DN1476_c2_g1	E003	-2.01755	0.0297495
TRINITY_DN1477_c0_g1	E031	-1.22855	0.0156945	EPA4A_XENLA^EPA4A_XENLA^Q:507-3467,H:1-977^46.477%ID^E:0^RecName: Full=Ephrin type-A receptor 4-A;^Eukaryota; Metazoa; Chordata; Craniata; Vertebrata; Euteleostomi; Amphibia; Batrachia; Anura; Pipoidea; Pipidae; Xenopodinae; Xenopus; Xenopus	PF01404.19^Ephrin_lbd^Ephrin receptor ligand binding domain^23-200^E:9.6e-55`PF00041.21^fn3^Fibronectin type III domain^329-409^E:1.9e-12`PF00041.21^fn3^Fibronectin type III domain^434-520^E:8.8e-10`PF14575.6^EphA2_TM^Ephrin type-A receptor 2 transmembrane domain^548-632^E:3.5e-23`PF07714.17^Pkinase_Tyr^Protein tyrosine kinase^636-891^E:8.5e-96`PF00069.25^Pkinase^Protein kinase domain^638-889^E:4…
TRINITY_DN1477_c0_g1	E023	-1.73936	0.0445426	EPA4A_XENLA^EPA4A_XENLA^Q:507-3467,H:1-977^46.477%ID^E:0^RecName: Full=Ephrin type-A receptor 4-A;^Eukaryota; Metazoa; Chordata; Craniata; Vertebrata; Euteleostomi; Amphibia; Batrachia; Anura; Pipoidea; Pipidae; Xenopodinae; Xenopus; Xenopus	PF01404.19^Ephrin_lbd^Ephrin receptor ligand binding domain^23-200^E:9.6e-55`PF00041.21^fn3^Fibronectin type III domain^329-409^E:1.9e-12`PF00041.21^fn3^Fibronectin type III domain^434-520^E:8.8e-10`PF14575.6^EphA2_TM^Ephrin type-A receptor 2 transmembrane domain^548-632^E:3.5e-23`PF07714.17^Pkinase_Tyr^Protein tyrosine kinase^636-891^E:8.5e-96`PF00069.25^Pkinase^Protein kinase domain^638-889^E:4…
TRINITY_DN1477_c1_g1	E001	-0.834909	0.0288393
TRINITY_DN14804_c0_g1	E002	1.47645	0.00372512
TRINITY_DN1480_c0_g2	E008	-1.04809	0.0292889
TRINITY_DN14813_c0_g1	E012	1.81238	0.0358655
TRINITY_DN14847_c0_g1	E005	0.59855	0.00683069	GLBL3_HUMAN^GLBL3_HUMAN^Q:451-2292,H:77-650^37.157%ID^E:1.62e-116^RecName: Full=Beta-galactosidase-1-like protein 3;^Eukaryota; Metazoa; Chordata; Craniata; Vertebrata; Euteleostomi; Mammalia; Eutheria; Euarchontoglires; Primates; Haplorrhini; Catarrhini; Hominidae; Homo	PF01301.19^Glyco_hydro_35^Glycosyl hydrolases family 35^37-367^E:4.7e-103`PF02449.15^Glyco_hydro_42^Beta-galactosidase^54-214^E:9.3e-12
TRINITY_DN14849_c1_g2	E002	0.892383	0.0425538
TRINITY_DN14849_c1_g2	E004	0.7837	0.0487497
TRINITY_DN14869_c0_g3	E001	-0.851456	0.00127217	GT2D2_BOVIN^GT2D2_BOVIN^Q:657-1862,H:419-782^34.074%ID^E:1.35e-68^RecName: Full=General transcription factor II-I repeat domain-containing protein 2;^Eukaryota; Metazoa; Chordata; Craniata; Vertebrata; Euteleostomi; Mammalia; Eutheria; Laurasiatheria; Artiodactyla; Ruminantia; Pecora; Bovidae; Bovinae; Bos
TRINITY_DN14869_c0_g3	E004	0.405107	0.0476994	GT2D2_BOVIN^GT2D2_BOVIN^Q:657-1862,H:419-782^34.074%ID^E:1.35e-68^RecName: Full=General transcription factor II-I repeat domain-containing protein 2;^Eukaryota; Metazoa; Chordata; Craniata; Vertebrata; Euteleostomi; Mammalia; Eutheria; Laurasiatheria; Artiodactyla; Ruminantia; Pecora; Bovidae; Bovinae; Bos
TRINITY_DN1486_c1_g1	E014	0.510013	0.00715718
TRINITY_DN1486_c1_g1	E010	-0.291694	0.0284105
TRINITY_DN14873_c0_g1	E002	-0.971685	0.0191154
TRINITY_DN14873_c0_g1	E019	0.953944	0.0258774
TRINITY_DN14884_c0_g1	E003	1.61209	0.0234442
TRINITY_DN14886_c0_g1	E001	0.0726549	0.000984453
TRINITY_DN148_c1_g1	E026	-0.610827	0.0181494	FMR1_DROME^FMR1_DROME^Q:202-1422,H:1-411^60.482%ID^E:1.95e-156^RecName: Full=Synaptic functional regulator FMR1 {ECO:0000305};^Eukaryota; Metazoa; Ecdysozoa; Arthropoda; Hexapoda; Insecta; Pterygota; Neoptera; Holometabola; Diptera; Brachycera; Muscomorpha; Ephydroidea; Drosophilidae; Drosophila; Sophophora	PF18336.1^Tudor_FRX1^Fragile X mental retardation Tudor domain^26-73^E:3e-19`PF05641.12^Agenet^Agenet domain^85-136^E:2.2e-06`PF17904.1^KH_9^FMRP KH0 domain^147-228^E:1.8e-26`PF00013.29^KH_1^KH domain^243-302^E:1.1e-05`PF00013.29^KH_1^KH domain^306-376^E:3.9e-10`PF12235.8^FXMRP1_C_core^Fragile X-related 1 protein core C terminal^378-501^E:1.2e-14
TRINITY_DN148_c1_g1	E007	0.651939	0.0190768	FMR1_DROME^FMR1_DROME^Q:202-1422,H:1-411^60.482%ID^E:1.95e-156^RecName: Full=Synaptic functional regulator FMR1 {ECO:0000305};^Eukaryota; Metazoa; Ecdysozoa; Arthropoda; Hexapoda; Insecta; Pterygota; Neoptera; Holometabola; Diptera; Brachycera; Muscomorpha; Ephydroidea; Drosophilidae; Drosophila; Sophophora	PF18336.1^Tudor_FRX1^Fragile X mental retardation Tudor domain^26-73^E:3e-19`PF05641.12^Agenet^Agenet domain^85-136^E:2.2e-06`PF17904.1^KH_9^FMRP KH0 domain^147-228^E:1.8e-26`PF00013.29^KH_1^KH domain^243-302^E:1.1e-05`PF00013.29^KH_1^KH domain^306-376^E:3.9e-10`PF12235.8^FXMRP1_C_core^Fragile X-related 1 protein core C terminal^378-501^E:1.2e-14
TRINITY_DN148_c1_g1	E027	0.653086	0.0388939	FMR1_DROME^FMR1_DROME^Q:202-1422,H:1-411^60.482%ID^E:1.95e-156^RecName: Full=Synaptic functional regulator FMR1 {ECO:0000305};^Eukaryota; Metazoa; Ecdysozoa; Arthropoda; Hexapoda; Insecta; Pterygota; Neoptera; Holometabola; Diptera; Brachycera; Muscomorpha; Ephydroidea; Drosophilidae; Drosophila; Sophophora	PF18336.1^Tudor_FRX1^Fragile X mental retardation Tudor domain^26-73^E:3e-19`PF05641.12^Agenet^Agenet domain^85-136^E:2.2e-06`PF17904.1^KH_9^FMRP KH0 domain^147-228^E:1.8e-26`PF00013.29^KH_1^KH domain^243-302^E:1.1e-05`PF00013.29^KH_1^KH domain^306-376^E:3.9e-10`PF12235.8^FXMRP1_C_core^Fragile X-related 1 protein core C terminal^378-501^E:1.2e-14
TRINITY_DN1490_c0_g1	E019	1.48053	0.0163838	TS101_HUMAN^TS101_HUMAN^Q:124-1287,H:3-385^49.747%ID^E:9.68e-107^RecName: Full=Tumor susceptibility gene 101 protein;^Eukaryota; Metazoa; Chordata; Craniata; Vertebrata; Euteleostomi; Mammalia; Eutheria; Euarchontoglires; Primates; Haplorrhini; Catarrhini; Hominidae; Homo	PF05743.13^UEV^UEV domain^20-140^E:3.5e-42`PF09454.10^Vps23_core^Vps23 core domain^320-383^E:4.5e-27
TRINITY_DN14917_c0_g2	E009	-0.472776	0.0306801
TRINITY_DN1492_c1_g1	E005	1.61338	0.0155556
TRINITY_DN14940_c0_g1	E002	2.23608	1.66e-06	PPK28_DROME^PPK28_DROME^Q:89-1609,H:32-541^34.733%ID^E:1.77e-93^RecName: Full=Pickpocket protein 28 {ECO:0000303|PubMed:12571352};^Eukaryota; Metazoa; Ecdysozoa; Arthropoda; Hexapoda; Insecta; Pterygota; Neoptera; Holometabola; Diptera; Brachycera; Muscomorpha; Ephydroidea; Drosophilidae; Drosophila; Sophophora	PF00858.24^ASC^Amiloride-sensitive sodium channel^7-468^E:1.5e-84
TRINITY_DN14961_c0_g1	E003	-0.986369	0.0331598		PF09607.10^BrkDBD^Brinker DNA-binding domain^27-80^E:9.7e-29`PF13518.6^HTH_28^Helix-turn-helix domain^36-75^E:8.6e-06`PF09607.10^BrkDBD^Brinker DNA-binding domain^318-368^E:1.6e-14
TRINITY_DN14978_c0_g1	E001	1.81483	0.00222318
TRINITY_DN14978_c0_g1	E003	1.64483	0.0498709
TRINITY_DN14988_c0_g1	E002	0.977127	0.000655568
TRINITY_DN14988_c0_g1	E005	-1.11561	0.000983863
TRINITY_DN14988_c0_g1	E004	1.4534	0.00120665
TRINITY_DN1498_c0_g1	E017	1.00611	0.0116991	ELDP2_LOTGI^ELDP2_LOTGI^Q:1227-2030,H:115-393^23.569%ID^E:7.69e-06^RecName: Full=EGF-like domain-containing protein 2;^Eukaryota; Metazoa; Lophotrochozoa; Mollusca; Gastropoda; Patellogastropoda; Lottioidea; Lottiidae; Lottia	PF14295.6^PAN_4^PAN domain^61-81^E:0.0054`PF00024.26^PAN_1^PAN domain^127-215^E:1.7e-10`PF00024.26^PAN_1^PAN domain^234-313^E:2e-10`PF14295.6^PAN_4^PAN domain^252-285^E:0.58
TRINITY_DN1498_c0_g1	E009	-0.780453	0.0265731	ELDP2_LOTGI^ELDP2_LOTGI^Q:1227-2030,H:115-393^23.569%ID^E:7.69e-06^RecName: Full=EGF-like domain-containing protein 2;^Eukaryota; Metazoa; Lophotrochozoa; Mollusca; Gastropoda; Patellogastropoda; Lottioidea; Lottiidae; Lottia	PF14295.6^PAN_4^PAN domain^61-81^E:0.0054`PF00024.26^PAN_1^PAN domain^127-215^E:1.7e-10`PF00024.26^PAN_1^PAN domain^234-313^E:2e-10`PF14295.6^PAN_4^PAN domain^252-285^E:0.58
TRINITY_DN14990_c0_g1	E007	-1.2121	0.0375639
TRINITY_DN149_c0_g1	E008	-0.855847	0.0115821
TRINITY_DN15015_c0_g1	E014	-1.23548	0.0421521
TRINITY_DN15017_c0_g1	E013	1.0977	0.0333683
TRINITY_DN15019_c0_g2	E006	0.933534	0.0310422
TRINITY_DN15019_c0_g2	E004	-0.60384	0.0312812
TRINITY_DN1501_c0_g1	E003	-0.933598	0.00716535	GCP2_MOUSE^GCP2_MOUSE^Q:66-2282,H:1-763^41.548%ID^E:4.26e-179^RecName: Full=Gamma-tubulin complex component 2;^Eukaryota; Metazoa; Chordata; Craniata; Vertebrata; Euteleostomi; Mammalia; Eutheria; Euarchontoglires; Glires; Rodentia; Myomorpha; Muroidea; Muridae; Murinae; Mus; Mus	PF17681.1^GCP_N_terminal^Gamma tubulin complex component N-terminal^194-483^E:1.2e-69`PF04130.13^GCP_C_terminal^Gamma tubulin complex component C-terminal^486-799^E:4.5e-69
TRINITY_DN1504_c0_g1	E005	1.20966	0.00356055
TRINITY_DN1505_c0_g1	E025	0.740826	1.32e-05	GPV_HUMAN^GPV_HUMAN^Q:231-899,H:161-398^25.105%ID^E:7.67e-16^RecName: Full=Platelet glycoprotein V;^Eukaryota; Metazoa; Chordata; Craniata; Vertebrata; Euteleostomi; Mammalia; Eutheria; Euarchontoglires; Primates; Haplorrhini; Catarrhini; Hominidae; Homo`GPV_HUMAN^GPV_HUMAN^Q:231-896,H:209-421^26.786%ID^E:1.74e-13^RecName: Full=Platelet glycoprotein V;^Eukaryota; Metazoa; Chordata; Craniata; Vert…	PF13855.6^LRR_8^Leucine rich repeat^87-133^E:8.8e-07`PF13306.6^LRR_5^BspA type Leucine rich repeat region (6 copies)^87-204^E:2.1e-14`PF00560.33^LRR_1^Leucine Rich Repeat^87-109^E:21`PF13855.6^LRR_8^Leucine rich repeat^110-169^E:1.1e-10`PF13855.6^LRR_8^Leucine rich repeat^135-191^E:2e-10`PF00560.33^LRR_1^Leucine Rich Repeat^136-155^E:9900`PF13855.6^LRR_8^Leucine rich repeat^157-206^E:9.8e-08`PF00…
TRINITY_DN1505_c0_g1	E028	-1.44571	1.81e-05	GPV_HUMAN^GPV_HUMAN^Q:231-899,H:161-398^25.105%ID^E:7.67e-16^RecName: Full=Platelet glycoprotein V;^Eukaryota; Metazoa; Chordata; Craniata; Vertebrata; Euteleostomi; Mammalia; Eutheria; Euarchontoglires; Primates; Haplorrhini; Catarrhini; Hominidae; Homo`GPV_HUMAN^GPV_HUMAN^Q:231-896,H:209-421^26.786%ID^E:1.74e-13^RecName: Full=Platelet glycoprotein V;^Eukaryota; Metazoa; Chordata; Craniata; Vert…	PF13855.6^LRR_8^Leucine rich repeat^87-133^E:8.8e-07`PF13306.6^LRR_5^BspA type Leucine rich repeat region (6 copies)^87-204^E:2.1e-14`PF00560.33^LRR_1^Leucine Rich Repeat^87-109^E:21`PF13855.6^LRR_8^Leucine rich repeat^110-169^E:1.1e-10`PF13855.6^LRR_8^Leucine rich repeat^135-191^E:2e-10`PF00560.33^LRR_1^Leucine Rich Repeat^136-155^E:9900`PF13855.6^LRR_8^Leucine rich repeat^157-206^E:9.8e-08`PF00…
TRINITY_DN1505_c0_g1	E002	-2.54492	0.000172875	GPV_HUMAN^GPV_HUMAN^Q:231-899,H:161-398^25.105%ID^E:7.67e-16^RecName: Full=Platelet glycoprotein V;^Eukaryota; Metazoa; Chordata; Craniata; Vertebrata; Euteleostomi; Mammalia; Eutheria; Euarchontoglires; Primates; Haplorrhini; Catarrhini; Hominidae; Homo`GPV_HUMAN^GPV_HUMAN^Q:231-896,H:209-421^26.786%ID^E:1.74e-13^RecName: Full=Platelet glycoprotein V;^Eukaryota; Metazoa; Chordata; Craniata; Vert…	PF13855.6^LRR_8^Leucine rich repeat^87-133^E:8.8e-07`PF13306.6^LRR_5^BspA type Leucine rich repeat region (6 copies)^87-204^E:2.1e-14`PF00560.33^LRR_1^Leucine Rich Repeat^87-109^E:21`PF13855.6^LRR_8^Leucine rich repeat^110-169^E:1.1e-10`PF13855.6^LRR_8^Leucine rich repeat^135-191^E:2e-10`PF00560.33^LRR_1^Leucine Rich Repeat^136-155^E:9900`PF13855.6^LRR_8^Leucine rich repeat^157-206^E:9.8e-08`PF00…
TRINITY_DN1505_c0_g1	E004	-0.663089	0.000681877	GPV_HUMAN^GPV_HUMAN^Q:231-899,H:161-398^25.105%ID^E:7.67e-16^RecName: Full=Platelet glycoprotein V;^Eukaryota; Metazoa; Chordata; Craniata; Vertebrata; Euteleostomi; Mammalia; Eutheria; Euarchontoglires; Primates; Haplorrhini; Catarrhini; Hominidae; Homo`GPV_HUMAN^GPV_HUMAN^Q:231-896,H:209-421^26.786%ID^E:1.74e-13^RecName: Full=Platelet glycoprotein V;^Eukaryota; Metazoa; Chordata; Craniata; Vert…	PF13855.6^LRR_8^Leucine rich repeat^87-133^E:8.8e-07`PF13306.6^LRR_5^BspA type Leucine rich repeat region (6 copies)^87-204^E:2.1e-14`PF00560.33^LRR_1^Leucine Rich Repeat^87-109^E:21`PF13855.6^LRR_8^Leucine rich repeat^110-169^E:1.1e-10`PF13855.6^LRR_8^Leucine rich repeat^135-191^E:2e-10`PF00560.33^LRR_1^Leucine Rich Repeat^136-155^E:9900`PF13855.6^LRR_8^Leucine rich repeat^157-206^E:9.8e-08`PF00…
TRINITY_DN1505_c0_g1	E026	0.447664	0.00128656	GPV_HUMAN^GPV_HUMAN^Q:231-899,H:161-398^25.105%ID^E:7.67e-16^RecName: Full=Platelet glycoprotein V;^Eukaryota; Metazoa; Chordata; Craniata; Vertebrata; Euteleostomi; Mammalia; Eutheria; Euarchontoglires; Primates; Haplorrhini; Catarrhini; Hominidae; Homo`GPV_HUMAN^GPV_HUMAN^Q:231-896,H:209-421^26.786%ID^E:1.74e-13^RecName: Full=Platelet glycoprotein V;^Eukaryota; Metazoa; Chordata; Craniata; Vert…	PF13855.6^LRR_8^Leucine rich repeat^87-133^E:8.8e-07`PF13306.6^LRR_5^BspA type Leucine rich repeat region (6 copies)^87-204^E:2.1e-14`PF00560.33^LRR_1^Leucine Rich Repeat^87-109^E:21`PF13855.6^LRR_8^Leucine rich repeat^110-169^E:1.1e-10`PF13855.6^LRR_8^Leucine rich repeat^135-191^E:2e-10`PF00560.33^LRR_1^Leucine Rich Repeat^136-155^E:9900`PF13855.6^LRR_8^Leucine rich repeat^157-206^E:9.8e-08`PF00…
TRINITY_DN1505_c0_g1	E024	-2.24257	0.00394465	GPV_HUMAN^GPV_HUMAN^Q:231-899,H:161-398^25.105%ID^E:7.67e-16^RecName: Full=Platelet glycoprotein V;^Eukaryota; Metazoa; Chordata; Craniata; Vertebrata; Euteleostomi; Mammalia; Eutheria; Euarchontoglires; Primates; Haplorrhini; Catarrhini; Hominidae; Homo`GPV_HUMAN^GPV_HUMAN^Q:231-896,H:209-421^26.786%ID^E:1.74e-13^RecName: Full=Platelet glycoprotein V;^Eukaryota; Metazoa; Chordata; Craniata; Vert…	PF13855.6^LRR_8^Leucine rich repeat^87-133^E:8.8e-07`PF13306.6^LRR_5^BspA type Leucine rich repeat region (6 copies)^87-204^E:2.1e-14`PF00560.33^LRR_1^Leucine Rich Repeat^87-109^E:21`PF13855.6^LRR_8^Leucine rich repeat^110-169^E:1.1e-10`PF13855.6^LRR_8^Leucine rich repeat^135-191^E:2e-10`PF00560.33^LRR_1^Leucine Rich Repeat^136-155^E:9900`PF13855.6^LRR_8^Leucine rich repeat^157-206^E:9.8e-08`PF00…
TRINITY_DN1505_c0_g1	E008	-2.27509	0.00463841	GPV_HUMAN^GPV_HUMAN^Q:231-899,H:161-398^25.105%ID^E:7.67e-16^RecName: Full=Platelet glycoprotein V;^Eukaryota; Metazoa; Chordata; Craniata; Vertebrata; Euteleostomi; Mammalia; Eutheria; Euarchontoglires; Primates; Haplorrhini; Catarrhini; Hominidae; Homo`GPV_HUMAN^GPV_HUMAN^Q:231-896,H:209-421^26.786%ID^E:1.74e-13^RecName: Full=Platelet glycoprotein V;^Eukaryota; Metazoa; Chordata; Craniata; Vert…	PF13855.6^LRR_8^Leucine rich repeat^87-133^E:8.8e-07`PF13306.6^LRR_5^BspA type Leucine rich repeat region (6 copies)^87-204^E:2.1e-14`PF00560.33^LRR_1^Leucine Rich Repeat^87-109^E:21`PF13855.6^LRR_8^Leucine rich repeat^110-169^E:1.1e-10`PF13855.6^LRR_8^Leucine rich repeat^135-191^E:2e-10`PF00560.33^LRR_1^Leucine Rich Repeat^136-155^E:9900`PF13855.6^LRR_8^Leucine rich repeat^157-206^E:9.8e-08`PF00…
TRINITY_DN1505_c0_g1	E021	0.440007	0.0150546	GPV_HUMAN^GPV_HUMAN^Q:231-899,H:161-398^25.105%ID^E:7.67e-16^RecName: Full=Platelet glycoprotein V;^Eukaryota; Metazoa; Chordata; Craniata; Vertebrata; Euteleostomi; Mammalia; Eutheria; Euarchontoglires; Primates; Haplorrhini; Catarrhini; Hominidae; Homo`GPV_HUMAN^GPV_HUMAN^Q:231-896,H:209-421^26.786%ID^E:1.74e-13^RecName: Full=Platelet glycoprotein V;^Eukaryota; Metazoa; Chordata; Craniata; Vert…	PF13855.6^LRR_8^Leucine rich repeat^87-133^E:8.8e-07`PF13306.6^LRR_5^BspA type Leucine rich repeat region (6 copies)^87-204^E:2.1e-14`PF00560.33^LRR_1^Leucine Rich Repeat^87-109^E:21`PF13855.6^LRR_8^Leucine rich repeat^110-169^E:1.1e-10`PF13855.6^LRR_8^Leucine rich repeat^135-191^E:2e-10`PF00560.33^LRR_1^Leucine Rich Repeat^136-155^E:9900`PF13855.6^LRR_8^Leucine rich repeat^157-206^E:9.8e-08`PF00…
TRINITY_DN1505_c0_g1	E013	-0.706569	0.0448758	GPV_HUMAN^GPV_HUMAN^Q:231-899,H:161-398^25.105%ID^E:7.67e-16^RecName: Full=Platelet glycoprotein V;^Eukaryota; Metazoa; Chordata; Craniata; Vertebrata; Euteleostomi; Mammalia; Eutheria; Euarchontoglires; Primates; Haplorrhini; Catarrhini; Hominidae; Homo`GPV_HUMAN^GPV_HUMAN^Q:231-896,H:209-421^26.786%ID^E:1.74e-13^RecName: Full=Platelet glycoprotein V;^Eukaryota; Metazoa; Chordata; Craniata; Vert…	PF13855.6^LRR_8^Leucine rich repeat^87-133^E:8.8e-07`PF13306.6^LRR_5^BspA type Leucine rich repeat region (6 copies)^87-204^E:2.1e-14`PF00560.33^LRR_1^Leucine Rich Repeat^87-109^E:21`PF13855.6^LRR_8^Leucine rich repeat^110-169^E:1.1e-10`PF13855.6^LRR_8^Leucine rich repeat^135-191^E:2e-10`PF00560.33^LRR_1^Leucine Rich Repeat^136-155^E:9900`PF13855.6^LRR_8^Leucine rich repeat^157-206^E:9.8e-08`PF00…
TRINITY_DN1505_c3_g1	E008	1.41471	0.0141471
TRINITY_DN1506_c0_g1	E001	1.11742	0.0274107
TRINITY_DN15088_c0_g1	E002	2.12821	6.87e-05
TRINITY_DN15088_c0_g1	E011	-0.881787	0.000510328
TRINITY_DN15088_c0_g1	E015	1.25468	0.000732559
TRINITY_DN15088_c0_g1	E019	1.40597	0.00409071
TRINITY_DN15088_c0_g1	E010	-0.8497	0.00611712
TRINITY_DN15088_c0_g1	E004	-1.11835	0.0289586
TRINITY_DN1508_c0_g1	E032	1.19485	0.0028699
TRINITY_DN1508_c0_g1	E033	-0.687182	0.0357375
TRINITY_DN150_c0_g1	E006	1.23935	9.56e-05	TRET1_BOMMO^TRET1_BOMMO^Q:189-1493,H:50-483^38.761%ID^E:1.64e-79^RecName: Full=Facilitated trehalose transporter Tret1 {ECO:0000303|PubMed:20035867};^Eukaryota; Metazoa; Ecdysozoa; Arthropoda; Hexapoda; Insecta; Pterygota; Neoptera; Holometabola; Lepidoptera; Glossata; Ditrysia; Bombycoidea; Bombycidae; Bombycinae; Bombyx	PF07690.16^MFS_1^Major Facilitator Superfamily^40-413^E:6.6e-24`PF06779.14^MFS_4^Uncharacterised MFS-type transporter YbfB^49-177^E:5.9e-08`PF00083.24^Sugar_tr^Sugar (and other) transporter^68-466^E:2.8e-87
TRINITY_DN150_c0_g1	E005	0.644486	0.000590861	TRET1_BOMMO^TRET1_BOMMO^Q:189-1493,H:50-483^38.761%ID^E:1.64e-79^RecName: Full=Facilitated trehalose transporter Tret1 {ECO:0000303|PubMed:20035867};^Eukaryota; Metazoa; Ecdysozoa; Arthropoda; Hexapoda; Insecta; Pterygota; Neoptera; Holometabola; Lepidoptera; Glossata; Ditrysia; Bombycoidea; Bombycidae; Bombycinae; Bombyx	PF07690.16^MFS_1^Major Facilitator Superfamily^40-413^E:6.6e-24`PF06779.14^MFS_4^Uncharacterised MFS-type transporter YbfB^49-177^E:5.9e-08`PF00083.24^Sugar_tr^Sugar (and other) transporter^68-466^E:2.8e-87
TRINITY_DN150_c0_g1	E012	1.05579	0.00152443	TRET1_BOMMO^TRET1_BOMMO^Q:189-1493,H:50-483^38.761%ID^E:1.64e-79^RecName: Full=Facilitated trehalose transporter Tret1 {ECO:0000303|PubMed:20035867};^Eukaryota; Metazoa; Ecdysozoa; Arthropoda; Hexapoda; Insecta; Pterygota; Neoptera; Holometabola; Lepidoptera; Glossata; Ditrysia; Bombycoidea; Bombycidae; Bombycinae; Bombyx	PF07690.16^MFS_1^Major Facilitator Superfamily^40-413^E:6.6e-24`PF06779.14^MFS_4^Uncharacterised MFS-type transporter YbfB^49-177^E:5.9e-08`PF00083.24^Sugar_tr^Sugar (and other) transporter^68-466^E:2.8e-87
TRINITY_DN150_c0_g1	E004	0.783632	0.00231052	TRET1_BOMMO^TRET1_BOMMO^Q:189-1493,H:50-483^38.761%ID^E:1.64e-79^RecName: Full=Facilitated trehalose transporter Tret1 {ECO:0000303|PubMed:20035867};^Eukaryota; Metazoa; Ecdysozoa; Arthropoda; Hexapoda; Insecta; Pterygota; Neoptera; Holometabola; Lepidoptera; Glossata; Ditrysia; Bombycoidea; Bombycidae; Bombycinae; Bombyx	PF07690.16^MFS_1^Major Facilitator Superfamily^40-413^E:6.6e-24`PF06779.14^MFS_4^Uncharacterised MFS-type transporter YbfB^49-177^E:5.9e-08`PF00083.24^Sugar_tr^Sugar (and other) transporter^68-466^E:2.8e-87
TRINITY_DN150_c0_g1	E009	0.665959	0.0345339	TRET1_BOMMO^TRET1_BOMMO^Q:189-1493,H:50-483^38.761%ID^E:1.64e-79^RecName: Full=Facilitated trehalose transporter Tret1 {ECO:0000303|PubMed:20035867};^Eukaryota; Metazoa; Ecdysozoa; Arthropoda; Hexapoda; Insecta; Pterygota; Neoptera; Holometabola; Lepidoptera; Glossata; Ditrysia; Bombycoidea; Bombycidae; Bombycinae; Bombyx	PF07690.16^MFS_1^Major Facilitator Superfamily^40-413^E:6.6e-24`PF06779.14^MFS_4^Uncharacterised MFS-type transporter YbfB^49-177^E:5.9e-08`PF00083.24^Sugar_tr^Sugar (and other) transporter^68-466^E:2.8e-87
TRINITY_DN1510_c0_g1	E028	0.642022	0.0318046	SEPIA_DROME^SEPIA_DROME^Q:1-447,H:94-234^36.842%ID^E:6.38e-19^RecName: Full=Pyrimidodiazepine synthase {ECO:0000305};^Eukaryota; Metazoa; Ecdysozoa; Arthropoda; Hexapoda; Insecta; Pterygota; Neoptera; Holometabola; Diptera; Brachycera; Muscomorpha; Ephydroidea; Drosophilidae; Drosophila; Sophophora	PF00043.25^GST_C^Glutathione S-transferase, C-terminal domain^41-125^E:2.5e-08`PF13410.6^GST_C_2^Glutathione S-transferase, C-terminal domain^49-120^E:1.3e-09
TRINITY_DN15117_c0_g2	E006	-1.64312	0.00510622	Y381_RICFE^Y381_RICFE^Q:571-1350,H:801-1055^37.643%ID^E:9.62e-35^RecName: Full=Putative ankyrin repeat protein RF_0381;^Bacteria; Proteobacteria; Alphaproteobacteria; Rickettsiales; Rickettsiaceae; Rickettsieae; Rickettsia; spotted fever group`Y381_RICFE^Y381_RICFE^Q:538-1350,H:852-1121^34.559%ID^E:1.44e-30^RecName: Full=Putative ankyrin repeat protein RF_0381;^Bacteria; Proteobacteria; Alphaprot…	PF12796.7^Ank_2^Ankyrin repeats (3 copies)^35-122^E:1.2e-15`PF13857.6^Ank_5^Ankyrin repeats (many copies)^46-102^E:7.8e-10`PF13637.6^Ank_4^Ankyrin repeats (many copies)^65-115^E:3.6e-15`PF00023.30^Ank^Ankyrin repeat^65-92^E:8.9e-06`PF13606.6^Ank_3^Ankyrin repeat^65-90^E:0.00018`PF12796.7^Ank_2^Ankyrin repeats (3 copies)^66-157^E:1.7e-20`PF13857.6^Ank_5^Ankyrin repeats (many copies)^81-115^E:4.7e-…
TRINITY_DN15117_c0_g2	E007	-0.232412	0.0109628	Y381_RICFE^Y381_RICFE^Q:571-1350,H:801-1055^37.643%ID^E:9.62e-35^RecName: Full=Putative ankyrin repeat protein RF_0381;^Bacteria; Proteobacteria; Alphaproteobacteria; Rickettsiales; Rickettsiaceae; Rickettsieae; Rickettsia; spotted fever group`Y381_RICFE^Y381_RICFE^Q:538-1350,H:852-1121^34.559%ID^E:1.44e-30^RecName: Full=Putative ankyrin repeat protein RF_0381;^Bacteria; Proteobacteria; Alphaprot…	PF12796.7^Ank_2^Ankyrin repeats (3 copies)^35-122^E:1.2e-15`PF13857.6^Ank_5^Ankyrin repeats (many copies)^46-102^E:7.8e-10`PF13637.6^Ank_4^Ankyrin repeats (many copies)^65-115^E:3.6e-15`PF00023.30^Ank^Ankyrin repeat^65-92^E:8.9e-06`PF13606.6^Ank_3^Ankyrin repeat^65-90^E:0.00018`PF12796.7^Ank_2^Ankyrin repeats (3 copies)^66-157^E:1.7e-20`PF13857.6^Ank_5^Ankyrin repeats (many copies)^81-115^E:4.7e-…
TRINITY_DN15137_c0_g1	E009	-1.12746	0.0180175	ORCT_DROME^ORCT_DROME^Q:453-1964,H:10-523^34.429%ID^E:3.66e-77^RecName: Full=Organic cation transporter protein;^Eukaryota; Metazoa; Ecdysozoa; Arthropoda; Hexapoda; Insecta; Pterygota; Neoptera; Holometabola; Diptera; Brachycera; Muscomorpha; Ephydroidea; Drosophilidae; Drosophila; Sophophora	PF00083.24^Sugar_tr^Sugar (and other) transporter^131-483^E:3.1e-27`PF07690.16^MFS_1^Major Facilitator Superfamily^132-472^E:1.6e-16
TRINITY_DN15137_c0_g1	E019	-1.0594	0.0235503	ORCT_DROME^ORCT_DROME^Q:453-1964,H:10-523^34.429%ID^E:3.66e-77^RecName: Full=Organic cation transporter protein;^Eukaryota; Metazoa; Ecdysozoa; Arthropoda; Hexapoda; Insecta; Pterygota; Neoptera; Holometabola; Diptera; Brachycera; Muscomorpha; Ephydroidea; Drosophilidae; Drosophila; Sophophora	PF00083.24^Sugar_tr^Sugar (and other) transporter^131-483^E:3.1e-27`PF07690.16^MFS_1^Major Facilitator Superfamily^132-472^E:1.6e-16
TRINITY_DN1513_c0_g1	E028	-0.981807	0.000523587	EHBP1_HUMAN^EHBP1_HUMAN^Q:522-1055,H:1-178^57.865%ID^E:8.63e-57^RecName: Full=EH domain-binding protein 1;^Eukaryota; Metazoa; Chordata; Craniata; Vertebrata; Euteleostomi; Mammalia; Eutheria; Euarchontoglires; Primates; Haplorrhini; Catarrhini; Hominidae; Homo`EHBP1_HUMAN^EHBP1_HUMAN^Q:1599-2042,H:446-593^54.054%ID^E:3.11e-49^RecName: Full=EH domain-binding protein 1;^Eukaryota; Metazoa; Chordat…	PF10358.9^NT-C2^N-terminal C2 in EEIG1 and EHBP1 proteins^23-174^E:1.1e-18`PF00307.31^CH^Calponin homology (CH) domain^372-472^E:2.9e-24`PF11971.8^CAMSAP_CH^CAMSAP CH domain^386-420^E:4e-06`PF12130.8^DUF3585^Bivalent Mical/EHBP Rab binding domain^844-977^E:6.1e-39
TRINITY_DN1513_c0_g1	E027	-1.1996	0.0118781	EHBP1_HUMAN^EHBP1_HUMAN^Q:522-1055,H:1-178^57.865%ID^E:8.63e-57^RecName: Full=EH domain-binding protein 1;^Eukaryota; Metazoa; Chordata; Craniata; Vertebrata; Euteleostomi; Mammalia; Eutheria; Euarchontoglires; Primates; Haplorrhini; Catarrhini; Hominidae; Homo`EHBP1_HUMAN^EHBP1_HUMAN^Q:1599-2042,H:446-593^54.054%ID^E:3.11e-49^RecName: Full=EH domain-binding protein 1;^Eukaryota; Metazoa; Chordat…	PF10358.9^NT-C2^N-terminal C2 in EEIG1 and EHBP1 proteins^23-174^E:1.1e-18`PF00307.31^CH^Calponin homology (CH) domain^372-472^E:2.9e-24`PF11971.8^CAMSAP_CH^CAMSAP CH domain^386-420^E:4e-06`PF12130.8^DUF3585^Bivalent Mical/EHBP Rab binding domain^844-977^E:6.1e-39
TRINITY_DN1513_c0_g1	E022	-1.29907	0.0169618	EHBP1_HUMAN^EHBP1_HUMAN^Q:522-1055,H:1-178^57.865%ID^E:8.63e-57^RecName: Full=EH domain-binding protein 1;^Eukaryota; Metazoa; Chordata; Craniata; Vertebrata; Euteleostomi; Mammalia; Eutheria; Euarchontoglires; Primates; Haplorrhini; Catarrhini; Hominidae; Homo`EHBP1_HUMAN^EHBP1_HUMAN^Q:1599-2042,H:446-593^54.054%ID^E:3.11e-49^RecName: Full=EH domain-binding protein 1;^Eukaryota; Metazoa; Chordat…	PF10358.9^NT-C2^N-terminal C2 in EEIG1 and EHBP1 proteins^23-174^E:1.1e-18`PF00307.31^CH^Calponin homology (CH) domain^372-472^E:2.9e-24`PF11971.8^CAMSAP_CH^CAMSAP CH domain^386-420^E:4e-06`PF12130.8^DUF3585^Bivalent Mical/EHBP Rab binding domain^844-977^E:6.1e-39
TRINITY_DN1513_c0_g1	E020	-0.690507	0.023099	EHBP1_HUMAN^EHBP1_HUMAN^Q:522-1055,H:1-178^57.865%ID^E:8.63e-57^RecName: Full=EH domain-binding protein 1;^Eukaryota; Metazoa; Chordata; Craniata; Vertebrata; Euteleostomi; Mammalia; Eutheria; Euarchontoglires; Primates; Haplorrhini; Catarrhini; Hominidae; Homo`EHBP1_HUMAN^EHBP1_HUMAN^Q:1599-2042,H:446-593^54.054%ID^E:3.11e-49^RecName: Full=EH domain-binding protein 1;^Eukaryota; Metazoa; Chordat…	PF10358.9^NT-C2^N-terminal C2 in EEIG1 and EHBP1 proteins^23-174^E:1.1e-18`PF00307.31^CH^Calponin homology (CH) domain^372-472^E:2.9e-24`PF11971.8^CAMSAP_CH^CAMSAP CH domain^386-420^E:4e-06`PF12130.8^DUF3585^Bivalent Mical/EHBP Rab binding domain^844-977^E:6.1e-39
TRINITY_DN1513_c0_g1	E024	-1.75403	0.035512	EHBP1_HUMAN^EHBP1_HUMAN^Q:522-1055,H:1-178^57.865%ID^E:8.63e-57^RecName: Full=EH domain-binding protein 1;^Eukaryota; Metazoa; Chordata; Craniata; Vertebrata; Euteleostomi; Mammalia; Eutheria; Euarchontoglires; Primates; Haplorrhini; Catarrhini; Hominidae; Homo`EHBP1_HUMAN^EHBP1_HUMAN^Q:1599-2042,H:446-593^54.054%ID^E:3.11e-49^RecName: Full=EH domain-binding protein 1;^Eukaryota; Metazoa; Chordat…	PF10358.9^NT-C2^N-terminal C2 in EEIG1 and EHBP1 proteins^23-174^E:1.1e-18`PF00307.31^CH^Calponin homology (CH) domain^372-472^E:2.9e-24`PF11971.8^CAMSAP_CH^CAMSAP CH domain^386-420^E:4e-06`PF12130.8^DUF3585^Bivalent Mical/EHBP Rab binding domain^844-977^E:6.1e-39
TRINITY_DN1513_c0_g1	E031	-0.989489	0.0421517	EHBP1_HUMAN^EHBP1_HUMAN^Q:522-1055,H:1-178^57.865%ID^E:8.63e-57^RecName: Full=EH domain-binding protein 1;^Eukaryota; Metazoa; Chordata; Craniata; Vertebrata; Euteleostomi; Mammalia; Eutheria; Euarchontoglires; Primates; Haplorrhini; Catarrhini; Hominidae; Homo`EHBP1_HUMAN^EHBP1_HUMAN^Q:1599-2042,H:446-593^54.054%ID^E:3.11e-49^RecName: Full=EH domain-binding protein 1;^Eukaryota; Metazoa; Chordat…	PF10358.9^NT-C2^N-terminal C2 in EEIG1 and EHBP1 proteins^23-174^E:1.1e-18`PF00307.31^CH^Calponin homology (CH) domain^372-472^E:2.9e-24`PF11971.8^CAMSAP_CH^CAMSAP CH domain^386-420^E:4e-06`PF12130.8^DUF3585^Bivalent Mical/EHBP Rab binding domain^844-977^E:6.1e-39
TRINITY_DN1514_c0_g1	E003	3.34493	0.00317302	CANA_DROME^CANA_DROME^Q:939-3350,H:55-828^57.998%ID^E:0^RecName: Full=Calpain-A;^Eukaryota; Metazoa; Ecdysozoa; Arthropoda; Hexapoda; Insecta; Pterygota; Neoptera; Holometabola; Diptera; Brachycera; Muscomorpha; Ephydroidea; Drosophilidae; Drosophila; Sophophora	PF00648.21^Peptidase_C2^Calpain family cysteine protease^305-601^E:4.9e-130`PF01067.22^Calpain_III^Calpain large subunit, domain III^627-766^E:1.1e-50`PF13833.6^EF-hand_8^EF-hand domain pair^937-975^E:3.9e-06`PF13202.6^EF-hand_5^EF hand^955-973^E:0.12
TRINITY_DN15177_c0_g1	E003	-0.553583	0.0395242
TRINITY_DN1518_c0_g1	E021	1.10851	0.0250918
TRINITY_DN151_c0_g1	E007	-0.411553	0.0261061
TRINITY_DN151_c0_g1	E010	1.0736	0.0373645
TRINITY_DN151_c0_g1	E008	0.92214	0.0489463
TRINITY_DN15201_c0_g2	E006	-1.43006	0.0309201
TRINITY_DN1520_c0_g1	E004	1.33106	8.21e-10	KCY_CHICK^KCY_CHICK^Q:298-870,H:1-196^66.837%ID^E:2.52e-87^RecName: Full=UMP-CMP kinase {ECO:0000255|HAMAP-Rule:MF_03172};^Eukaryota; Metazoa; Chordata; Craniata; Vertebrata; Euteleostomi; Archelosauria; Archosauria; Dinosauria; Saurischia; Theropoda; Coelurosauria; Aves; Neognathae; Galloanserae; Galliformes; Phasianidae; Phasianinae; Gallus	PF13671.6^AAA_33^AAA domain^22-159^E:2.8e-06`PF13238.6^AAA_18^AAA domain^23-158^E:6.4e-08`PF00406.22^ADK^Adenylate kinase^25-180^E:2.4e-46`PF13207.6^AAA_17^AAA domain^26-161^E:8.4e-35
TRINITY_DN1520_c0_g1	E002	-0.749168	4.29e-05	KCY_CHICK^KCY_CHICK^Q:298-870,H:1-196^66.837%ID^E:2.52e-87^RecName: Full=UMP-CMP kinase {ECO:0000255|HAMAP-Rule:MF_03172};^Eukaryota; Metazoa; Chordata; Craniata; Vertebrata; Euteleostomi; Archelosauria; Archosauria; Dinosauria; Saurischia; Theropoda; Coelurosauria; Aves; Neognathae; Galloanserae; Galliformes; Phasianidae; Phasianinae; Gallus	PF13671.6^AAA_33^AAA domain^22-159^E:2.8e-06`PF13238.6^AAA_18^AAA domain^23-158^E:6.4e-08`PF00406.22^ADK^Adenylate kinase^25-180^E:2.4e-46`PF13207.6^AAA_17^AAA domain^26-161^E:8.4e-35
TRINITY_DN1520_c0_g1	E008	0.668081	0.00254807	KCY_CHICK^KCY_CHICK^Q:298-870,H:1-196^66.837%ID^E:2.52e-87^RecName: Full=UMP-CMP kinase {ECO:0000255|HAMAP-Rule:MF_03172};^Eukaryota; Metazoa; Chordata; Craniata; Vertebrata; Euteleostomi; Archelosauria; Archosauria; Dinosauria; Saurischia; Theropoda; Coelurosauria; Aves; Neognathae; Galloanserae; Galliformes; Phasianidae; Phasianinae; Gallus	PF13671.6^AAA_33^AAA domain^22-159^E:2.8e-06`PF13238.6^AAA_18^AAA domain^23-158^E:6.4e-08`PF00406.22^ADK^Adenylate kinase^25-180^E:2.4e-46`PF13207.6^AAA_17^AAA domain^26-161^E:8.4e-35
TRINITY_DN1520_c0_g1	E003	0.455712	0.0419886	KCY_CHICK^KCY_CHICK^Q:298-870,H:1-196^66.837%ID^E:2.52e-87^RecName: Full=UMP-CMP kinase {ECO:0000255|HAMAP-Rule:MF_03172};^Eukaryota; Metazoa; Chordata; Craniata; Vertebrata; Euteleostomi; Archelosauria; Archosauria; Dinosauria; Saurischia; Theropoda; Coelurosauria; Aves; Neognathae; Galloanserae; Galliformes; Phasianidae; Phasianinae; Gallus	PF13671.6^AAA_33^AAA domain^22-159^E:2.8e-06`PF13238.6^AAA_18^AAA domain^23-158^E:6.4e-08`PF00406.22^ADK^Adenylate kinase^25-180^E:2.4e-46`PF13207.6^AAA_17^AAA domain^26-161^E:8.4e-35
TRINITY_DN15255_c0_g1	E007	0.440456	0.0093422
TRINITY_DN15255_c0_g1	E005	-1.34125	0.0369756
TRINITY_DN15258_c0_g1	E013	-0.535759	0.0352761	RTBS_DROME^RTBS_DROME^Q:610-1827,H:424-838^30%ID^E:2.07e-45^RecName: Full=Probable RNA-directed DNA polymerase from transposon BS;^Eukaryota; Metazoa; Ecdysozoa; Arthropoda; Hexapoda; Insecta; Pterygota; Neoptera; Holometabola; Diptera; Brachycera; Muscomorpha; Ephydroidea; Drosophilidae; Drosophila; Sophophora	PF00078.27^RVT_1^Reverse transcriptase (RNA-dependent DNA polymerase)^115-357^E:7.5e-44
TRINITY_DN1525_c0_g1	E019	-1.26992	0.0203517	AT8A1_MOUSE^AT8A1_MOUSE^Q:380-3709,H:34-1162^58.07%ID^E:0^RecName: Full=Phospholipid-transporting ATPase IA;^Eukaryota; Metazoa; Chordata; Craniata; Vertebrata; Euteleostomi; Mammalia; Eutheria; Euarchontoglires; Glires; Rodentia; Myomorpha; Muroidea; Muridae; Murinae; Mus; Mus	PF16209.5^PhoLip_ATPase_N^Phospholipid-translocating ATPase N-terminal^65-128^E:6.5e-26`PF00122.20^E1-E2_ATPase^E1-E2 ATPase^157-388^E:3e-07`PF13246.6^Cation_ATPase^Cation transport ATPase (P-type)^504-586^E:1.6e-10`PF16212.5^PhoLip_ATPase_C^Phospholipid-translocating P-type ATPase C-terminal^835-1085^E:3.1e-84
TRINITY_DN15270_c0_g1	E013	0.963448	0.0147584
TRINITY_DN15293_c0_g2	E001	0.744222	3.5e-05
TRINITY_DN15293_c0_g2	E003	-0.354637	0.00155806
TRINITY_DN152_c0_g1	E002	0.210165	0.00283971	UDPE_NPVSL^UDPE_NPVSL^Q:231-1697,H:2-506^31.055%ID^E:4.61e-66^RecName: Full=Ecdysteroid UDP-glucosyltransferase;^Viruses; Baculoviridae; Alphabaculovirus	PF00201.18^UDPGT^UDP-glucoronosyl and UDP-glucosyl transferase^27-507^E:1.6e-73`PF04101.16^Glyco_tran_28_C^Glycosyltransferase family 28 C-terminal domain^358-435^E:6.7e-09
TRINITY_DN152_c0_g1	E008	-0.536771	0.0312694	UDPE_NPVSL^UDPE_NPVSL^Q:231-1697,H:2-506^31.055%ID^E:4.61e-66^RecName: Full=Ecdysteroid UDP-glucosyltransferase;^Viruses; Baculoviridae; Alphabaculovirus	PF00201.18^UDPGT^UDP-glucoronosyl and UDP-glucosyl transferase^27-507^E:1.6e-73`PF04101.16^Glyco_tran_28_C^Glycosyltransferase family 28 C-terminal domain^358-435^E:6.7e-09
TRINITY_DN152_c0_g1	E009	-0.150693	0.041547	UDPE_NPVSL^UDPE_NPVSL^Q:231-1697,H:2-506^31.055%ID^E:4.61e-66^RecName: Full=Ecdysteroid UDP-glucosyltransferase;^Viruses; Baculoviridae; Alphabaculovirus	PF00201.18^UDPGT^UDP-glucoronosyl and UDP-glucosyl transferase^27-507^E:1.6e-73`PF04101.16^Glyco_tran_28_C^Glycosyltransferase family 28 C-terminal domain^358-435^E:6.7e-09
TRINITY_DN15306_c0_g1	E018	0.923404	0.00925034
TRINITY_DN1530_c0_g1	E009	-1.24734	0.004695
TRINITY_DN15313_c0_g2	E021	2.05682	0.0155686
TRINITY_DN1531_c0_g1	E004	-0.0827836	0.0180388	ROA1_SCHAM^ROA1_SCHAM^Q:121-636,H:2-171^75%ID^E:2.68e-84^RecName: Full=Heterogeneous nuclear ribonucleoprotein A1, A2/B1 homolog;^Eukaryota; Metazoa; Ecdysozoa; Arthropoda; Hexapoda; Insecta; Pterygota; Neoptera; Polyneoptera; Orthoptera; Caelifera; Acrididea; Acridomorpha; Acridoidea; Acrididae; Cyrtacanthacridinae; Schistocerca	PF00076.22^RRM_1^RNA recognition motif. (a.k.a. RRM, RBD, or RNP domain)^18-84^E:4.1e-15`PF00076.22^RRM_1^RNA recognition motif. (a.k.a. RRM, RBD, or RNP domain)^109-176^E:4.9e-18
TRINITY_DN15321_c0_g1	E009	0.859138	0.0192594	TRET1_BOMMO^TRET1_BOMMO^Q:356-1669,H:51-484^37.045%ID^E:3.86e-72^RecName: Full=Facilitated trehalose transporter Tret1 {ECO:0000303|PubMed:20035867};^Eukaryota; Metazoa; Ecdysozoa; Arthropoda; Hexapoda; Insecta; Pterygota; Neoptera; Holometabola; Lepidoptera; Glossata; Ditrysia; Bombycoidea; Bombycidae; Bombycinae; Bombyx	PF07690.16^MFS_1^Major Facilitator Superfamily^30-331^E:2.2e-24`PF00083.24^Sugar_tr^Sugar (and other) transporter^58-452^E:5e-80
TRINITY_DN15349_c0_g1	E013	-0.843585	0.0416358
TRINITY_DN15355_c0_g1	E004	3.29967	5.09e-08	OSGEP_RAT^OSGEP_RAT^Q:378-1184,H:66-335^78.889%ID^E:1.9e-159^RecName: Full=Probable tRNA N6-adenosine threonylcarbamoyltransferase {ECO:0000255|HAMAP-Rule:MF_03180};^Eukaryota; Metazoa; Chordata; Craniata; Vertebrata; Euteleostomi; Mammalia; Eutheria; Euarchontoglires; Glires; Rodentia; Myomorpha; Muroidea; Muridae; Murinae; Rattus	PF00814.25^Peptidase_M22^Glycoprotease family^79-325^E:2.8e-77
TRINITY_DN1536_c0_g1	E005	-1.40559	0.00457204	MA2B1_MACFA^MA2B1_MACFA^Q:126-3035,H:52-1008^39.879%ID^E:0^RecName: Full=Lysosomal alpha-mannosidase;^Eukaryota; Metazoa; Chordata; Craniata; Vertebrata; Euteleostomi; Mammalia; Eutheria; Euarchontoglires; Primates; Haplorrhini; Catarrhini; Cercopithecidae; Cercopithecinae; Macaca	PF01074.22^Glyco_hydro_38N^Glycosyl hydrolases family 38 N-terminal domain^45-366^E:3.3e-92`PF09261.11^Alpha-mann_mid^Alpha mannosidase middle domain^372-464^E:7.3e-20`PF07748.13^Glyco_hydro_38C^Glycosyl hydrolases family 38 C-terminal domain^604-809^E:1.6e-16`PF17677.1^Glyco_hydro38C2^Glycosyl hydrolases family 38 C-terminal beta sandwich domain^896-995^E:2.9e-09
TRINITY_DN1536_c0_g1	E002	0.916987	0.0183128	MA2B1_MACFA^MA2B1_MACFA^Q:126-3035,H:52-1008^39.879%ID^E:0^RecName: Full=Lysosomal alpha-mannosidase;^Eukaryota; Metazoa; Chordata; Craniata; Vertebrata; Euteleostomi; Mammalia; Eutheria; Euarchontoglires; Primates; Haplorrhini; Catarrhini; Cercopithecidae; Cercopithecinae; Macaca	PF01074.22^Glyco_hydro_38N^Glycosyl hydrolases family 38 N-terminal domain^45-366^E:3.3e-92`PF09261.11^Alpha-mann_mid^Alpha mannosidase middle domain^372-464^E:7.3e-20`PF07748.13^Glyco_hydro_38C^Glycosyl hydrolases family 38 C-terminal domain^604-809^E:1.6e-16`PF17677.1^Glyco_hydro38C2^Glycosyl hydrolases family 38 C-terminal beta sandwich domain^896-995^E:2.9e-09
TRINITY_DN15381_c0_g1	E004	-2.26521	0.00409686
TRINITY_DN1539_c1_g1	E029	2.61656	6.24e-06
TRINITY_DN1539_c1_g1	E022	1.44805	3.38e-05
TRINITY_DN1539_c1_g1	E026	1.24198	0.000131144
TRINITY_DN1539_c1_g1	E015	-0.91326	0.0043565
TRINITY_DN1539_c1_g1	E032	0.875177	0.0146427
TRINITY_DN1539_c1_g1	E020	1.14454	0.0151715
TRINITY_DN1539_c1_g1	E012	-1.1501	0.0359908
TRINITY_DN1539_c1_g1	E011	1.93244	0.0449944
TRINITY_DN1541_c0_g2	E004	0.815193	0.047322
TRINITY_DN15431_c0_g1	E005	1.20445	0.0356624
[truncated: 5,857 more rows]

## Sheet: Supplemental Table 7
ASW Gene ID	DESeq2 baseMean	DESeq2 log2FoldChange	DESeq2 adjusted P value	BlastX annotation (non-redundant database database)	Blastx % identical matches	BlastX evalue	Pfam	Mean TPM exposed ASW	Mean TPM negative control ASW
[truncated: 78 more rows]

[truncated: 4 more sheets: Supplemental Table 8, Supplemental Table 9, Supplemental Table 10, Supplemental Table 11]
